# Supplementary material for: RNMFMDA: A Microbe-Disease Association Identification Method Based on Reliable Negative Sample Selection and Logistic Matrix Factorization With Neighborhood Regularization
Source: Front Microbiol. 2020 Oct 27;11:592430. doi: 10.3389/fmicb.2020.592430 (PMC7652725; doi:10.3389/fmicb.2020.592430)
Supplement: Supplementary file 1 [file Data_Sheet_1.ZIP]

Archive with 131 entries (81 files):
- RNMFMDA/
- RNMFMDA/.git/
- RNMFMDA/.git/branches/
- RNMFMDA/.git/COMMIT_EDITMSG
- RNMFMDA/.git/config
- RNMFMDA/.git/description
- RNMFMDA/.git/HEAD
- RNMFMDA/.git/hooks/
- RNMFMDA/.git/hooks/applypatch-msg.sample
- RNMFMDA/.git/hooks/commit-msg.sample
- RNMFMDA/.git/hooks/fsmonitor-watchman.sample
- RNMFMDA/.git/hooks/post-update.sample
- RNMFMDA/.git/hooks/pre-applypatch.sample
- RNMFMDA/.git/hooks/pre-commit.sample
- RNMFMDA/.git/hooks/pre-merge-commit.sample
- RNMFMDA/.git/hooks/pre-push.sample
- RNMFMDA/.git/hooks/pre-rebase.sample
- RNMFMDA/.git/hooks/pre-receive.sample
- RNMFMDA/.git/hooks/prepare-commit-msg.sample
- RNMFMDA/.git/hooks/update.sample
- RNMFMDA/.git/index
- RNMFMDA/.git/info/
- RNMFMDA/.git/info/exclude
- RNMFMDA/.git/logs/
- RNMFMDA/.git/logs/HEAD
- RNMFMDA/.git/logs/refs/
- RNMFMDA/.git/logs/refs/heads/
- RNMFMDA/.git/logs/refs/heads/master
- RNMFMDA/.git/logs/refs/remotes/
- RNMFMDA/.git/logs/refs/remotes/origin/
- RNMFMDA/.git/logs/refs/remotes/origin/HEAD
- RNMFMDA/.git/logs/refs/remotes/origin/master
- RNMFMDA/.git/objects/
- RNMFMDA/.git/objects/01/
- RNMFMDA/.git/objects/01/6c3409dfdfed71a31917a9a11ae5f63e02931c
- RNMFMDA/.git/objects/02/
- RNMFMDA/.git/objects/02/62f3ec01aebfcd00a00c680f310c2d9c7d57b2
- RNMFMDA/.git/objects/10/
- RNMFMDA/.git/objects/10/d627ad3b6dcc863d9c1e1e6b26907e0f34abea
- RNMFMDA/.git/objects/22/
- RNMFMDA/.git/objects/22/1a062bc7d3f6dd4e23cd4f6261b6ccae91a3d3
- RNMFMDA/.git/objects/29/
- RNMFMDA/.git/objects/29/d6c9df57b31749e70674b93de8031b8d00e766
- RNMFMDA/.git/objects/32/
- RNMFMDA/.git/objects/32/3569e2f455d511a3d0680a515d257a8276568e
- RNMFMDA/.git/objects/41/
- RNMFMDA/.git/objects/41/00b2990f6f4f6dafa5614cd105c3e1d3c15f89
- RNMFMDA/.git/objects/45/
- RNMFMDA/.git/objects/45/981105c2a46e0969cdd36cd4a8a15d8685c543
- RNMFMDA/.git/objects/4f/
- RNMFMDA/.git/objects/4f/329d6fdd97bcd0bb41bf2c3df9fa2d48e8c760
- RNMFMDA/.git/objects/51/
- RNMFMDA/.git/objects/51/62c8cf78bfe7f9b4c25dfc9270d5aba3e29cbc
- RNMFMDA/.git/objects/62/
- RNMFMDA/.git/objects/62/1fe04bb1ce8b66c60a786bc9a49ff052d9344f
- RNMFMDA/.git/objects/63/
- RNMFMDA/.git/objects/63/7f92ec778d7fb2198c072c74dc13c53766d274
- RNMFMDA/.git/objects/77/
- RNMFMDA/.git/objects/77/a65b76c8d7ec1d29fab16eb72478b10ac03c8c
- RNMFMDA/.git/objects/77/b060e28d45c440acb7363be1af1f5252703b2e
- RNMFMDA/.git/objects/84/
- RNMFMDA/.git/objects/84/c72362c02ec5f498cf4b8bda6f7eb65c5be8d8
- RNMFMDA/.git/objects/91/
- RNMFMDA/.git/objects/91/065714a343a514619f2b2e5b33b0a08ffb6d90
- RNMFMDA/.git/objects/93/
- RNMFMDA/.git/objects/93/aa261a5e78963c073db6e632d5c854683411c7
- RNMFMDA/.git/objects/9e/
- RNMFMDA/.git/objects/9e/eaaad9e253424a6bc05966a52732fc9bd55946
- RNMFMDA/.git/objects/a0/
- RNMFMDA/.git/objects/a0/7f0de0df042be3232ea90ab32ccb5e46f100c5
- RNMFMDA/.git/objects/a3/
- RNMFMDA/.git/objects/a3/328c2813d811b6041c29473e0a6dc44d5ead6c
- RNMFMDA/.git/objects/a5/
- RNMFMDA/.git/objects/a5/b78ee15ae46e446b24b3f746f08e6e6e0ab304
- RNMFMDA/.git/objects/ab/
- RNMFMDA/.git/objects/ab/43b9e942b2a6b542bb018cd41beeec0664bc37
- RNMFMDA/.git/objects/c3/
- RNMFMDA/.git/objects/c3/0aa42d9e1a63b8aa890b0840ce0c77ef27bc52
- RNMFMDA/.git/objects/d7/
- RNMFMDA/.git/objects/d7/ba78f1f53e7daa12acd327e542fdd4a0bdc5fd
- RNMFMDA/.git/objects/da/
- RNMFMDA/.git/objects/da/9ceaab75cc8946c8b91720cafd8dd0acaa01b5
- RNMFMDA/.git/objects/dd/
- RNMFMDA/.git/objects/dd/6fb5cee5c93d464e5d8bc4041c9ae17df30f96
- RNMFMDA/.git/objects/e1/
- RNMFMDA/.git/objects/e1/71dbfffa196e08d4fa460d759115baf66c7d3b
- RNMFMDA/.git/objects/f4/
- RNMFMDA/.git/objects/f4/673f6a8039db10c89a27baa64fadb9e8b740e6
- RNMFMDA/.git/objects/fb/
- RNMFMDA/.git/objects/fb/0b0965c232de86254c349513709ea95e3178e6
- RNMFMDA/.git/objects/fc/
- RNMFMDA/.git/objects/fc/1662baeaf3e532085bf2f0ee7486b0673310de
- RNMFMDA/.git/objects/fd/
- RNMFMDA/.git/objects/fd/3fee5337a31f0ee6f3dbe30601bebe452b31d8
- RNMFMDA/.git/objects/info/
- RNMFMDA/.git/objects/pack/
- RNMFMDA/.git/packed-refs
- RNMFMDA/.git/refs/
- RNMFMDA/.git/refs/heads/
- RNMFMDA/.git/refs/heads/master
- RNMFMDA/.git/refs/remotes/
- RNMFMDA/.git/refs/remotes/origin/
- RNMFMDA/.git/refs/remotes/origin/HEAD
- RNMFMDA/.git/refs/remotes/origin/master
- RNMFMDA/.git/refs/tags/
- RNMFMDA/data/
- RNMFMDA/data/A.txt
- RNMFMDA/data/all data.txt
- RNMFMDA/data/datadeal.txt
- RNMFMDA/data/disease identifier.csv
- RNMFMDA/data/disease identifier.xlsx
- RNMFMDA/data/disease symptom similarity.csv
- RNMFMDA/data/disease symptom similarity.prn
- RNMFMDA/data/disease symptom similarity.txt
- RNMFMDA/data/disease symptom similarity.xlsx
- RNMFMDA/data/disease-microbe associationg number.csv
- RNMFMDA/data/disease-microbe associationg number.prn
- RNMFMDA/data/disease-microbe associationg number.txt
- RNMFMDA/data/disease-microbe associationg number.xlsx
- RNMFMDA/data/microbe identifier.csv
- RNMFMDA/data/microbe identifier.xlsx
- RNMFMDA/data/microbe编号.txt
- RNMFMDA/Disease_Microbe/
- RNMFMDA/Disease_Microbe/DM_NLMF.py
- RNMFMDA/Disease_Microbe/DM_PU.py
- RNMFMDA/Disease_Microbe/DM_train.py
- RNMFMDA/Disease_Microbe/PU_RWR.py
- RNMFMDA/Disease_Microbe/util.py
- RNMFMDA/Disease_Microbe/__init__.py
- RNMFMDA/main.py
- RNMFMDA/README.md
