# Supplementary material for: RNMFMDA: A Microbe-Disease Association Identification Method Based on Reliable Negative Sample Selection and Logistic Matrix Factorization With Neighborhood Regularization
Source: Front Microbiol. 2020 Oct 27;11:592430. doi: 10.3389/fmicb.2020.592430 (PMC7652725; doi:10.3389/fmicb.2020.592430)
Supplement: Supplementary file 1 [file Data_Sheet_1.ZIP › RNMFMDA/data/A.txt]

   0.0000000e+00   0.0000000e+00   0.0000000e+00   0.0000000e+00   0.0000000e+00   0.0000000e+00   0.0000000e+00   0.0000000e+00   0.0000000e+00   0.0000000e+00   0.0000000e+00   0.0000000e+00   0.0000000e+00   0.0000000e+00   0.0000000e+00   0.0000000e+00   0.0000000e+00   0.0000000e+00   0.0000000e+00   0.0000000e+00   0.0000000e+00   0.0000000e+00   0.0000000e+00   0.0000000e+00   0.0000000e+00   0.0000000e+00   0.0000000e+00   0.0000000e+00   0.0000000e+00   0.0000000e+00   0.0000000e+00   0.0000000e+00   0.0000000e+00   0.0000000e+00   0.0000000e+00   0.0000000e+00   0.0000000e+00   0.0000000e+00   0.0000000e+00   0.0000000e+00   0.0000000e+00   0.0000000e+00   0.0000000e+00   0.0000000e+00   0.0000000e+00   0.0000000e+00   0.0000000e+00   0.0000000e+00   0.0000000e+00   0.0000000e+00   0.0000000e+00   0.0000000e+00   0.0000000e+00   0.0000000e+00   0.0000000e+00   0.0000000e+00   0.0000000e+00   0.0000000e+00   0.0000000e+00   0.0000000e+00   0.0000000e+00   0.0000000e+00   0.0000000e+00   0.0000000e+00   0.0000000e+00   0.0000000e+00   0.0000000e+00   0.0000000e+00   0.0000000e+00   0.0000000e+00   0.0000000e+00   0.0000000e+00   0.0000000e+00   0.0000000e+00   0.0000000e+00   0.0000000e+00   0.0000000e+00   0.0000000e+00   0.0000000e+00   0.0000000e+00   0.0000000e+00   0.0000000e+00   0.0000000e+00   0.0000000e+00   0.0000000e+00   0.0000000e+00   0.0000000e+00   0.0000000e+00   0.0000000e+00   0.0000000e+00   0.0000000e+00   0.0000000e+00   0.0000000e+00   0.0000000e+00   0.0000000e+00   0.0000000e+00   0.0000000e+00   0.0000000e+00   0.0000000e+00   0.0000000e+00   0.0000000e+00   0.0000000e+00   0.0000000e+00   0.0000000e+00   0.0000000e+00   0.0000000e+00   0.0000000e+00   0.0000000e+00   0.0000000e+00   0.0000000e+00   0.0000000e+00   0.0000000e+00   0.0000000e+00   0.0000000e+00   0.0000000e+00   0.0000000e+00   0.0000000e+00   0.0000000e+00   0.0000000e+00   0.0000000e+00   0.0000000e+00   0.0000000e+00   0.0000000e+00   0.0000000e+00   0.0000000e+00   0.0000000e+00   0.0000000e+00   0.0000000e+00   0.0000000e+00   0.0000000e+00   0.0000000e+00   0.0000000e+00   0.0000000e+00   0.0000000e+00   0.0000000e+00   0.0000000e+00   0.0000000e+00   0.0000000e+00   0.0000000e+00   0.0000000e+00   0.0000000e+00   0.0000000e+00   0.0000000e+00   0.0000000e+00   0.0000000e+00   0.0000000e+00   0.0000000e+00   0.0000000e+00   0.0000000e+00   0.0000000e+00   0.0000000e+00   0.0000000e+00   0.0000000e+00   0.0000000e+00   0.0000000e+00   0.0000000e+00   0.0000000e+00   0.0000000e+00   0.0000000e+00   0.0000000e+00   0.0000000e+00   0.0000000e+00   0.0000000e+00   0.0000000e+00   0.0000000e+00   0.0000000e+00   0.0000000e+00   0.0000000e+00   0.0000000e+00   0.0000000e+00   0.0000000e+00   0.0000000e+00   0.0000000e+00   0.0000000e+00   0.0000000e+00   0.0000000e+00   0.0000000e+00   0.0000000e+00   0.0000000e+00   0.0000000e+00   0.0000000e+00   0.0000000e+00   0.0000000e+00   0.0000000e+00   0.0000000e+00   0.0000000e+00   0.0000000e+00   0.0000000e+00   0.0000000e+00   0.0000000e+00   0.0000000e+00   0.0000000e+00   0.0000000e+00   0.0000000e+00   0.0000000e+00   0.0000000e+00   0.0000000e+00   0.0000000e+00   0.0000000e+00   0.0000000e+00   0.0000000e+00   0.0000000e+00   0.0000000e+00   0.0000000e+00   0.0000000e+00   0.0000000e+00   0.0000000e+00   0.0000000e+00   0.0000000e+00   0.0000000e+00   0.0000000e+00   0.0000000e+00   0.0000000e+00   0.0000000e+00   0.0000000e+00   0.0000000e+00   0.0000000e+00   0.0000000e+00   0.0000000e+00   0.0000000e+00   0.0000000e+00   0.0000000e+00   0.0000000e+00   0.0000000e+00   0.0000000e+00   0.0000000e+00   0.0000000e+00   0.0000000e+00   0.0000000e+00   0.0000000e+00   0.0000000e+00   0.0000000e+00   0.0000000e+00   0.0000000e+00   0.0000000e+00   0.0000000e+00   0.0000000e+00   0.0000000e+00   0.0000000e+00   0.0000000e+00   0.0000000e+00   0.0000000e+00   0.0000000e+00   0.0000000e+00   0.0000000e+00   0.0000000e+00   0.0000000e+00   0.0000000e+00   0.0000000e+00   0.0000000e+00   0.0000000e+00   0.0000000e+00   0.0000000e+00   0.0000000e+00   0.0000000e+00   0.0000000e+00   0.0000000e+00   0.0000000e+00   0.0000000e+00   0.0000000e+00   0.0000000e+00   0.0000000e+00   0.0000000e+00   0.0000000e+00   0.0000000e+00   0.0000000e+00   0.0000000e+00   0.0000000e+00   0.0000000e+00   0.0000000e+00   0.0000000e+00   0.0000000e+00   0.0000000e+00   0.0000000e+00   0.0000000e+00   0.0000000e+00   0.0000000e+00   0.0000000e+00   0.0000000e+00   0.0000000e+00   0.0000000e+00   0.0000000e+00   0.0000000e+00   0.0000000e+00   0.0000000e+00   0.0000000e+00   0.0000000e+00   0.0000000e+00   0.0000000e+00   0.0000000e+00   0.0000000e+00   0.0000000e+00
   0.0000000e+00   0.0000000e+00   0.0000000e+00   0.0000000e+00   0.0000000e+00   0.0000000e+00   0.0000000e+00   0.0000000e+00   0.0000000e+00   0.0000000e+00   0.0000000e+00   0.0000000e+00   0.0000000e+00   0.0000000e+00   0.0000000e+00   0.0000000e+00   0.0000000e+00   0.0000000e+00   0.0000000e+00   0.0000000e+00   0.0000000e+00   0.0000000e+00   0.0000000e+00   0.0000000e+00   0.0000000e+00   0.0000000e+00   0.0000000e+00   0.0000000e+00   0.0000000e+00   0.0000000e+00   0.0000000e+00   0.0000000e+00   0.0000000e+00   0.0000000e+00   0.0000000e+00   0.0000000e+00   0.0000000e+00   0.0000000e+00   0.0000000e+00   0.0000000e+00   0.0000000e+00   0.0000000e+00   0.0000000e+00   0.0000000e+00   0.0000000e+00   0.0000000e+00   0.0000000e+00   0.0000000e+00   0.0000000e+00   0.0000000e+00   0.0000000e+00   0.0000000e+00   0.0000000e+00   0.0000000e+00   0.0000000e+00   0.0000000e+00   0.0000000e+00   0.0000000e+00   0.0000000e+00   0.0000000e+00   0.0000000e+00   0.0000000e+00   0.0000000e+00   0.0000000e+00   0.0000000e+00   0.0000000e+00   0.0000000e+00   0.0000000e+00   0.0000000e+00   0.0000000e+00   0.0000000e+00   0.0000000e+00   0.0000000e+00   0.0000000e+00   0.0000000e+00   0.0000000e+00   0.0000000e+00   0.0000000e+00   0.0000000e+00   0.0000000e+00   0.0000000e+00   0.0000000e+00   0.0000000e+00   0.0000000e+00   0.0000000e+00   0.0000000e+00   0.0000000e+00   0.0000000e+00   0.0000000e+00   0.0000000e+00   0.0000000e+00   0.0000000e+00   0.0000000e+00   0.0000000e+00   0.0000000e+00   0.0000000e+00   0.0000000e+00   0.0000000e+00   0.0000000e+00   0.0000000e+00   0.0000000e+00   0.0000000e+00   0.0000000e+00   0.0000000e+00   0.0000000e+00   0.0000000e+00   0.0000000e+00   0.0000000e+00   1.0000000e+00   0.0000000e+00   0.0000000e+00   0.0000000e+00   0.0000000e+00   0.0000000e+00   0.0000000e+00   0.0000000e+00   0.0000000e+00   0.0000000e+00   0.0000000e+00   0.0000000e+00   0.0000000e+00   0.0000000e+00   0.0000000e+00   0.0000000e+00   0.0000000e+00   0.0000000e+00   0.0000000e+00   0.0000000e+00   0.0000000e+00   0.0000000e+00   0.0000000e+00   0.0000000e+00   0.0000000e+00   0.0000000e+00   0.0000000e+00   0.0000000e+00   0.0000000e+00   0.0000000e+00   0.0000000e+00   0.0000000e+00   0.0000000e+00   0.0000000e+00   0.0000000e+00   0.0000000e+00   0.0000000e+00   0.0000000e+00   0.0000000e+00   0.0000000e+00   0.0000000e+00   0.0000000e+00   0.0000000e+00   0.0000000e+00   0.0000000e+00   0.0000000e+00   0.0000000e+00   0.0000000e+00   0.0000000e+00   0.0000000e+00   0.0000000e+00   0.0000000e+00   0.0000000e+00   0.0000000e+00   0.0000000e+00   0.0000000e+00   0.0000000e+00   0.0000000e+00   0.0000000e+00   0.0000000e+00   0.0000000e+00   0.0000000e+00   0.0000000e+00   0.0000000e+00   0.0000000e+00   0.0000000e+00   0.0000000e+00   0.0000000e+00   0.0000000e+00   0.0000000e+00   0.0000000e+00   0.0000000e+00   0.0000000e+00   0.0000000e+00   0.0000000e+00   0.0000000e+00   0.0000000e+00   0.0000000e+00   0.0000000e+00   0.0000000e+00   0.0000000e+00   0.0000000e+00   0.0000000e+00   0.0000000e+00   0.0000000e+00   0.0000000e+00   0.0000000e+00   0.0000000e+00   0.0000000e+00   0.0000000e+00   0.0000000e+00   0.0000000e+00   0.0000000e+00   0.0000000e+00   0.0000000e+00   0.0000000e+00   0.0000000e+00   0.0000000e+00   0.0000000e+00   0.0000000e+00   0.0000000e+00   0.0000000e+00   0.0000000e+00   0.0000000e+00   0.0000000e+00   0.0000000e+00   0.0000000e+00   0.0000000e+00   0.0000000e+00   0.0000000e+00   0.0000000e+00   0.0000000e+00   0.0000000e+00   0.0000000e+00   0.0000000e+00   0.0000000e+00   0.0000000e+00   0.0000000e+00   0.0000000e+00   0.0000000e+00   0.0000000e+00   0.0000000e+00   0.0000000e+00   0.0000000e+00   0.0000000e+00   0.0000000e+00   0.0000000e+00   0.0000000e+00   0.0000000e+00   0.0000000e+00   0.0000000e+00   0.0000000e+00   0.0000000e+00   0.0000000e+00   0.0000000e+00   0.0000000e+00   0.0000000e+00   0.0000000e+00   0.0000000e+00   0.0000000e+00   0.0000000e+00   0.0000000e+00   0.0000000e+00   0.0000000e+00   0.0000000e+00   0.0000000e+00   0.0000000e+00   0.0000000e+00   0.0000000e+00   0.0000000e+00   0.0000000e+00   0.0000000e+00   0.0000000e+00   0.0000000e+00   0.0000000e+00   0.0000000e+00   0.0000000e+00   0.0000000e+00   0.0000000e+00   0.0000000e+00   0.0000000e+00   0.0000000e+00   0.0000000e+00   0.0000000e+00   0.0000000e+00   0.0000000e+00   0.0000000e+00   0.0000000e+00   0.0000000e+00   0.0000000e+00   0.0000000e+00   0.0000000e+00   0.0000000e+00   0.0000000e+00   0.0000000e+00   0.0000000e+00   0.0000000e+00   0.0000000e+00   0.0000000e+00   0.0000000e+00   0.0000000e+00   0.0000000e+00   0.0000000e+00   0.0000000e+00
   0.0000000e+00   0.0000000e+00   0.0000000e+00   0.0000000e+00   0.0000000e+00   0.0000000e+00   0.0000000e+00   0.0000000e+00   0.0000000e+00   0.0000000e+00   0.0000000e+00   0.0000000e+00   0.0000000e+00   0.0000000e+00   0.0000000e+00   0.0000000e+00   0.0000000e+00   0.0000000e+00   0.0000000e+00   0.0000000e+00   0.0000000e+00   0.0000000e+00   0.0000000e+00   0.0000000e+00   0.0000000e+00   0.0000000e+00   0.0000000e+00   0.0000000e+00   0.0000000e+00   0.0000000e+00   0.0000000e+00   0.0000000e+00   0.0000000e+00   0.0000000e+00   0.0000000e+00   0.0000000e+00   0.0000000e+00   0.0000000e+00   0.0000000e+00   0.0000000e+00   0.0000000e+00   0.0000000e+00   0.0000000e+00   0.0000000e+00   0.0000000e+00   0.0000000e+00   0.0000000e+00   0.0000000e+00   0.0000000e+00   0.0000000e+00   0.0000000e+00   0.0000000e+00   0.0000000e+00   0.0000000e+00   0.0000000e+00   0.0000000e+00   0.0000000e+00   0.0000000e+00   0.0000000e+00   0.0000000e+00   0.0000000e+00   0.0000000e+00   0.0000000e+00   0.0000000e+00   0.0000000e+00   0.0000000e+00   0.0000000e+00   0.0000000e+00   0.0000000e+00   0.0000000e+00   0.0000000e+00   0.0000000e+00   0.0000000e+00   0.0000000e+00   0.0000000e+00   0.0000000e+00   0.0000000e+00   0.0000000e+00   0.0000000e+00   0.0000000e+00   0.0000000e+00   0.0000000e+00   0.0000000e+00   0.0000000e+00   0.0000000e+00   0.0000000e+00   0.0000000e+00   0.0000000e+00   0.0000000e+00   0.0000000e+00   0.0000000e+00   0.0000000e+00   0.0000000e+00   0.0000000e+00   0.0000000e+00   0.0000000e+00   0.0000000e+00   0.0000000e+00   0.0000000e+00   0.0000000e+00   0.0000000e+00   0.0000000e+00   0.0000000e+00   0.0000000e+00   0.0000000e+00   0.0000000e+00   0.0000000e+00   0.0000000e+00   0.0000000e+00   0.0000000e+00   0.0000000e+00   0.0000000e+00   0.0000000e+00   0.0000000e+00   0.0000000e+00   0.0000000e+00   0.0000000e+00   0.0000000e+00   0.0000000e+00   0.0000000e+00   0.0000000e+00   0.0000000e+00   0.0000000e+00   0.0000000e+00   0.0000000e+00   0.0000000e+00   0.0000000e+00   0.0000000e+00   0.0000000e+00   0.0000000e+00   0.0000000e+00   0.0000000e+00   0.0000000e+00   0.0000000e+00   0.0000000e+00   0.0000000e+00   0.0000000e+00   0.0000000e+00   0.0000000e+00   0.0000000e+00   0.0000000e+00   0.0000000e+00   0.0000000e+00   0.0000000e+00   0.0000000e+00   0.0000000e+00   0.0000000e+00   0.0000000e+00   0.0000000e+00   0.0000000e+00   0.0000000e+00   0.0000000e+00   0.0000000e+00   0.0000000e+00   0.0000000e+00   0.0000000e+00   0.0000000e+00   0.0000000e+00   0.0000000e+00   0.0000000e+00   0.0000000e+00   0.0000000e+00   0.0000000e+00   0.0000000e+00   0.0000000e+00   0.0000000e+00   0.0000000e+00   0.0000000e+00   1.0000000e+00   0.0000000e+00   0.0000000e+00   0.0000000e+00   0.0000000e+00   0.0000000e+00   0.0000000e+00   0.0000000e+00   0.0000000e+00   0.0000000e+00   0.0000000e+00   0.0000000e+00   0.0000000e+00   0.0000000e+00   0.0000000e+00   0.0000000e+00   0.0000000e+00   0.0000000e+00   0.0000000e+00   0.0000000e+00   0.0000000e+00   0.0000000e+00   0.0000000e+00   0.0000000e+00   0.0000000e+00   0.0000000e+00   0.0000000e+00   0.0000000e+00   0.0000000e+00   0.0000000e+00   0.0000000e+00   0.0000000e+00   0.0000000e+00   0.0000000e+00   0.0000000e+00   0.0000000e+00   0.0000000e+00   0.0000000e+00   0.0000000e+00   0.0000000e+00   0.0000000e+00   0.0000000e+00   0.0000000e+00   0.0000000e+00   0.0000000e+00   0.0000000e+00   0.0000000e+00   0.0000000e+00   0.0000000e+00   0.0000000e+00   0.0000000e+00   0.0000000e+00   0.0000000e+00   0.0000000e+00   0.0000000e+00   0.0000000e+00   0.0000000e+00   0.0000000e+00   0.0000000e+00   0.0000000e+00   0.0000000e+00   0.0000000e+00   0.0000000e+00   0.0000000e+00   0.0000000e+00   0.0000000e+00   0.0000000e+00   0.0000000e+00   0.0000000e+00   0.0000000e+00   0.0000000e+00   0.0000000e+00   0.0000000e+00   0.0000000e+00   0.0000000e+00   0.0000000e+00   0.0000000e+00   0.0000000e+00   0.0000000e+00   0.0000000e+00   0.0000000e+00   0.0000000e+00   0.0000000e+00   0.0000000e+00   0.0000000e+00   0.0000000e+00   0.0000000e+00   0.0000000e+00   0.0000000e+00   0.0000000e+00   0.0000000e+00   0.0000000e+00   0.0000000e+00   0.0000000e+00   0.0000000e+00   0.0000000e+00   0.0000000e+00   0.0000000e+00   0.0000000e+00   0.0000000e+00   0.0000000e+00   0.0000000e+00   0.0000000e+00   0.0000000e+00   0.0000000e+00   0.0000000e+00   0.0000000e+00   0.0000000e+00   0.0000000e+00   0.0000000e+00   0.0000000e+00   0.0000000e+00   0.0000000e+00   0.0000000e+00   0.0000000e+00   0.0000000e+00   0.0000000e+00   0.0000000e+00   0.0000000e+00   0.0000000e+00   0.0000000e+00   0.0000000e+00   0.0000000e+00   0.0000000e+00
   0.0000000e+00   0.0000000e+00   0.0000000e+00   0.0000000e+00   0.0000000e+00   0.0000000e+00   0.0000000e+00   0.0000000e+00   0.0000000e+00   0.0000000e+00   0.0000000e+00   0.0000000e+00   0.0000000e+00   0.0000000e+00   0.0000000e+00   0.0000000e+00   0.0000000e+00   0.0000000e+00   0.0000000e+00   0.0000000e+00   0.0000000e+00   0.0000000e+00   0.0000000e+00   0.0000000e+00   0.0000000e+00   0.0000000e+00   0.0000000e+00   0.0000000e+00   0.0000000e+00   0.0000000e+00   0.0000000e+00   0.0000000e+00   0.0000000e+00   0.0000000e+00   0.0000000e+00   0.0000000e+00   0.0000000e+00   0.0000000e+00   0.0000000e+00   0.0000000e+00   0.0000000e+00   0.0000000e+00   0.0000000e+00   0.0000000e+00   0.0000000e+00   0.0000000e+00   0.0000000e+00   0.0000000e+00   0.0000000e+00   0.0000000e+00   0.0000000e+00   0.0000000e+00   0.0000000e+00   0.0000000e+00   0.0000000e+00   0.0000000e+00   0.0000000e+00   0.0000000e+00   0.0000000e+00   0.0000000e+00   1.0000000e+00   0.0000000e+00   0.0000000e+00   0.0000000e+00   0.0000000e+00   0.0000000e+00   0.0000000e+00   0.0000000e+00   0.0000000e+00   0.0000000e+00   0.0000000e+00   0.0000000e+00   0.0000000e+00   0.0000000e+00   0.0000000e+00   0.0000000e+00   0.0000000e+00   0.0000000e+00   0.0000000e+00   0.0000000e+00   0.0000000e+00   0.0000000e+00   0.0000000e+00   0.0000000e+00   0.0000000e+00   0.0000000e+00   0.0000000e+00   0.0000000e+00   0.0000000e+00   0.0000000e+00   0.0000000e+00   0.0000000e+00   0.0000000e+00   0.0000000e+00   0.0000000e+00   0.0000000e+00   0.0000000e+00   0.0000000e+00   0.0000000e+00   0.0000000e+00   0.0000000e+00   0.0000000e+00   0.0000000e+00   0.0000000e+00   0.0000000e+00   0.0000000e+00   0.0000000e+00   0.0000000e+00   0.0000000e+00   0.0000000e+00   0.0000000e+00   0.0000000e+00   0.0000000e+00   0.0000000e+00   0.0000000e+00   1.0000000e+00   0.0000000e+00   0.0000000e+00   0.0000000e+00   0.0000000e+00   0.0000000e+00   0.0000000e+00   0.0000000e+00   0.0000000e+00   0.0000000e+00   0.0000000e+00   0.0000000e+00   0.0000000e+00   0.0000000e+00   0.0000000e+00   0.0000000e+00   0.0000000e+00   0.0000000e+00   0.0000000e+00   0.0000000e+00   0.0000000e+00   0.0000000e+00   0.0000000e+00   0.0000000e+00   0.0000000e+00   0.0000000e+00   0.0000000e+00   0.0000000e+00   0.0000000e+00   0.0000000e+00   0.0000000e+00   0.0000000e+00   0.0000000e+00   0.0000000e+00   0.0000000e+00   0.0000000e+00   0.0000000e+00   0.0000000e+00   0.0000000e+00   0.0000000e+00   0.0000000e+00   0.0000000e+00   0.0000000e+00   0.0000000e+00   0.0000000e+00   0.0000000e+00   0.0000000e+00   0.0000000e+00   0.0000000e+00   0.0000000e+00   1.0000000e+00   0.0000000e+00   0.0000000e+00   1.0000000e+00   0.0000000e+00   0.0000000e+00   0.0000000e+00   0.0000000e+00   0.0000000e+00   0.0000000e+00   0.0000000e+00   0.0000000e+00   0.0000000e+00   0.0000000e+00   0.0000000e+00   0.0000000e+00   0.0000000e+00   0.0000000e+00   0.0000000e+00   0.0000000e+00   0.0000000e+00   0.0000000e+00   0.0000000e+00   0.0000000e+00   0.0000000e+00   0.0000000e+00   0.0000000e+00   0.0000000e+00   0.0000000e+00   0.0000000e+00   0.0000000e+00   0.0000000e+00   0.0000000e+00   0.0000000e+00   0.0000000e+00   0.0000000e+00   0.0000000e+00   0.0000000e+00   0.0000000e+00   0.0000000e+00   0.0000000e+00   1.0000000e+00   0.0000000e+00   0.0000000e+00   0.0000000e+00   0.0000000e+00   0.0000000e+00   0.0000000e+00   0.0000000e+00   0.0000000e+00   0.0000000e+00   0.0000000e+00   0.0000000e+00   0.0000000e+00   0.0000000e+00   0.0000000e+00   0.0000000e+00   0.0000000e+00   0.0000000e+00   1.0000000e+00   0.0000000e+00   0.0000000e+00   0.0000000e+00   0.0000000e+00   0.0000000e+00   1.0000000e+00   0.0000000e+00   0.0000000e+00   0.0000000e+00   0.0000000e+00   0.0000000e+00   0.0000000e+00   0.0000000e+00   0.0000000e+00   0.0000000e+00   0.0000000e+00   0.0000000e+00   0.0000000e+00   0.0000000e+00   0.0000000e+00   0.0000000e+00   0.0000000e+00   0.0000000e+00   0.0000000e+00   0.0000000e+00   0.0000000e+00   0.0000000e+00   0.0000000e+00   1.0000000e+00   1.0000000e+00   0.0000000e+00   0.0000000e+00   0.0000000e+00   0.0000000e+00   0.0000000e+00   0.0000000e+00   0.0000000e+00   0.0000000e+00   0.0000000e+00   0.0000000e+00   0.0000000e+00   0.0000000e+00   0.0000000e+00   0.0000000e+00   0.0000000e+00   0.0000000e+00   0.0000000e+00   0.0000000e+00   0.0000000e+00   0.0000000e+00   0.0000000e+00   0.0000000e+00   0.0000000e+00   0.0000000e+00   0.0000000e+00   0.0000000e+00   0.0000000e+00   0.0000000e+00   0.0000000e+00   0.0000000e+00   0.0000000e+00   0.0000000e+00   0.0000000e+00   0.0000000e+00   0.0000000e+00   0.0000000e+00   0.0000000e+00
   0.0000000e+00   0.0000000e+00   0.0000000e+00   0.0000000e+00   0.0000000e+00   0.0000000e+00   0.0000000e+00   0.0000000e+00   0.0000000e+00   0.0000000e+00   0.0000000e+00   0.0000000e+00   0.0000000e+00   0.0000000e+00   0.0000000e+00   0.0000000e+00   0.0000000e+00   0.0000000e+00   0.0000000e+00   0.0000000e+00   0.0000000e+00   0.0000000e+00   0.0000000e+00   0.0000000e+00   0.0000000e+00   0.0000000e+00   0.0000000e+00   0.0000000e+00   0.0000000e+00   0.0000000e+00   0.0000000e+00   0.0000000e+00   0.0000000e+00   0.0000000e+00   0.0000000e+00   0.0000000e+00   0.0000000e+00   0.0000000e+00   0.0000000e+00   0.0000000e+00   0.0000000e+00   0.0000000e+00   0.0000000e+00   0.0000000e+00   0.0000000e+00   0.0000000e+00   0.0000000e+00   0.0000000e+00   0.0000000e+00   0.0000000e+00   0.0000000e+00   0.0000000e+00   0.0000000e+00   0.0000000e+00   0.0000000e+00   0.0000000e+00   0.0000000e+00   0.0000000e+00   0.0000000e+00   0.0000000e+00   0.0000000e+00   0.0000000e+00   0.0000000e+00   0.0000000e+00   0.0000000e+00   0.0000000e+00   0.0000000e+00   0.0000000e+00   0.0000000e+00   0.0000000e+00   0.0000000e+00   0.0000000e+00   0.0000000e+00   0.0000000e+00   0.0000000e+00   0.0000000e+00   0.0000000e+00   0.0000000e+00   0.0000000e+00   0.0000000e+00   0.0000000e+00   0.0000000e+00   0.0000000e+00   0.0000000e+00   0.0000000e+00   0.0000000e+00   0.0000000e+00   0.0000000e+00   0.0000000e+00   0.0000000e+00   0.0000000e+00   0.0000000e+00   0.0000000e+00   0.0000000e+00   0.0000000e+00   0.0000000e+00   0.0000000e+00   0.0000000e+00   0.0000000e+00   0.0000000e+00   0.0000000e+00   0.0000000e+00   0.0000000e+00   0.0000000e+00   0.0000000e+00   0.0000000e+00   0.0000000e+00   0.0000000e+00   1.0000000e+00   0.0000000e+00   0.0000000e+00   0.0000000e+00   0.0000000e+00   0.0000000e+00   0.0000000e+00   0.0000000e+00   0.0000000e+00   0.0000000e+00   0.0000000e+00   0.0000000e+00   0.0000000e+00   0.0000000e+00   0.0000000e+00   0.0000000e+00   0.0000000e+00   0.0000000e+00   0.0000000e+00   0.0000000e+00   1.0000000e+00   0.0000000e+00   0.0000000e+00   0.0000000e+00   0.0000000e+00   0.0000000e+00   0.0000000e+00   0.0000000e+00   0.0000000e+00   0.0000000e+00   0.0000000e+00   0.0000000e+00   0.0000000e+00   0.0000000e+00   0.0000000e+00   0.0000000e+00   0.0000000e+00   0.0000000e+00   0.0000000e+00   0.0000000e+00   0.0000000e+00   0.0000000e+00   0.0000000e+00   0.0000000e+00   0.0000000e+00   0.0000000e+00   0.0000000e+00   0.0000000e+00   0.0000000e+00   0.0000000e+00   0.0000000e+00   0.0000000e+00   0.0000000e+00   0.0000000e+00   0.0000000e+00   0.0000000e+00   0.0000000e+00   0.0000000e+00   0.0000000e+00   0.0000000e+00   0.0000000e+00   0.0000000e+00   0.0000000e+00   0.0000000e+00   0.0000000e+00   0.0000000e+00   0.0000000e+00   0.0000000e+00   0.0000000e+00   0.0000000e+00   0.0000000e+00   0.0000000e+00   0.0000000e+00   0.0000000e+00   0.0000000e+00   0.0000000e+00   0.0000000e+00   0.0000000e+00   0.0000000e+00   0.0000000e+00   0.0000000e+00   0.0000000e+00   0.0000000e+00   0.0000000e+00   0.0000000e+00   0.0000000e+00   0.0000000e+00   0.0000000e+00   0.0000000e+00   0.0000000e+00   0.0000000e+00   0.0000000e+00   0.0000000e+00   0.0000000e+00   0.0000000e+00   0.0000000e+00   0.0000000e+00   0.0000000e+00   0.0000000e+00   0.0000000e+00   0.0000000e+00   0.0000000e+00   0.0000000e+00   0.0000000e+00   0.0000000e+00   0.0000000e+00   0.0000000e+00   0.0000000e+00   0.0000000e+00   0.0000000e+00   0.0000000e+00   0.0000000e+00   0.0000000e+00   0.0000000e+00   0.0000000e+00   0.0000000e+00   0.0000000e+00   0.0000000e+00   0.0000000e+00   0.0000000e+00   0.0000000e+00   0.0000000e+00   0.0000000e+00   0.0000000e+00   0.0000000e+00   0.0000000e+00   0.0000000e+00   0.0000000e+00   0.0000000e+00   0.0000000e+00   0.0000000e+00   0.0000000e+00   0.0000000e+00   0.0000000e+00   0.0000000e+00   0.0000000e+00   0.0000000e+00   0.0000000e+00   0.0000000e+00   0.0000000e+00   0.0000000e+00   0.0000000e+00   0.0000000e+00   0.0000000e+00   0.0000000e+00   0.0000000e+00   0.0000000e+00   1.0000000e+00   1.0000000e+00   1.0000000e+00   0.0000000e+00   0.0000000e+00   0.0000000e+00   0.0000000e+00   0.0000000e+00   0.0000000e+00   0.0000000e+00   0.0000000e+00   0.0000000e+00   0.0000000e+00   0.0000000e+00   0.0000000e+00   0.0000000e+00   0.0000000e+00   0.0000000e+00   0.0000000e+00   0.0000000e+00   0.0000000e+00   0.0000000e+00   0.0000000e+00   0.0000000e+00   0.0000000e+00   0.0000000e+00   0.0000000e+00   0.0000000e+00   0.0000000e+00   0.0000000e+00   0.0000000e+00   0.0000000e+00   0.0000000e+00   0.0000000e+00   0.0000000e+00   0.0000000e+00   0.0000000e+00
   0.0000000e+00   0.0000000e+00   0.0000000e+00   0.0000000e+00   0.0000000e+00   0.0000000e+00   0.0000000e+00   0.0000000e+00   0.0000000e+00   0.0000000e+00   0.0000000e+00   0.0000000e+00   0.0000000e+00   0.0000000e+00   0.0000000e+00   0.0000000e+00   0.0000000e+00   0.0000000e+00   0.0000000e+00   0.0000000e+00   0.0000000e+00   0.0000000e+00   0.0000000e+00   0.0000000e+00   0.0000000e+00   0.0000000e+00   0.0000000e+00   0.0000000e+00   0.0000000e+00   0.0000000e+00   0.0000000e+00   0.0000000e+00   0.0000000e+00   0.0000000e+00   0.0000000e+00   0.0000000e+00   0.0000000e+00   0.0000000e+00   0.0000000e+00   0.0000000e+00   0.0000000e+00   0.0000000e+00   0.0000000e+00   0.0000000e+00   0.0000000e+00   0.0000000e+00   0.0000000e+00   0.0000000e+00   0.0000000e+00   0.0000000e+00   0.0000000e+00   0.0000000e+00   0.0000000e+00   0.0000000e+00   0.0000000e+00   0.0000000e+00   0.0000000e+00   0.0000000e+00   0.0000000e+00   0.0000000e+00   0.0000000e+00   0.0000000e+00   0.0000000e+00   0.0000000e+00   0.0000000e+00   0.0000000e+00   0.0000000e+00   0.0000000e+00   0.0000000e+00   0.0000000e+00   0.0000000e+00   0.0000000e+00   0.0000000e+00   0.0000000e+00   0.0000000e+00   0.0000000e+00   0.0000000e+00   0.0000000e+00   0.0000000e+00   0.0000000e+00   0.0000000e+00   0.0000000e+00   0.0000000e+00   0.0000000e+00   0.0000000e+00   0.0000000e+00   0.0000000e+00   0.0000000e+00   0.0000000e+00   0.0000000e+00   0.0000000e+00   0.0000000e+00   0.0000000e+00   0.0000000e+00   0.0000000e+00   0.0000000e+00   0.0000000e+00   0.0000000e+00   0.0000000e+00   0.0000000e+00   0.0000000e+00   0.0000000e+00   0.0000000e+00   0.0000000e+00   0.0000000e+00   0.0000000e+00   0.0000000e+00   0.0000000e+00   1.0000000e+00   0.0000000e+00   0.0000000e+00   0.0000000e+00   0.0000000e+00   0.0000000e+00   0.0000000e+00   0.0000000e+00   0.0000000e+00   0.0000000e+00   0.0000000e+00   0.0000000e+00   0.0000000e+00   0.0000000e+00   0.0000000e+00   0.0000000e+00   0.0000000e+00   0.0000000e+00   0.0000000e+00   0.0000000e+00   0.0000000e+00   0.0000000e+00   0.0000000e+00   0.0000000e+00   0.0000000e+00   0.0000000e+00   0.0000000e+00   0.0000000e+00   0.0000000e+00   0.0000000e+00   0.0000000e+00   0.0000000e+00   0.0000000e+00   0.0000000e+00   0.0000000e+00   0.0000000e+00   0.0000000e+00   0.0000000e+00   0.0000000e+00   0.0000000e+00   0.0000000e+00   0.0000000e+00   0.0000000e+00   0.0000000e+00   0.0000000e+00   0.0000000e+00   0.0000000e+00   0.0000000e+00   0.0000000e+00   0.0000000e+00   0.0000000e+00   0.0000000e+00   0.0000000e+00   0.0000000e+00   0.0000000e+00   0.0000000e+00   0.0000000e+00   0.0000000e+00   0.0000000e+00   0.0000000e+00   0.0000000e+00   0.0000000e+00   0.0000000e+00   0.0000000e+00   0.0000000e+00   0.0000000e+00   0.0000000e+00   0.0000000e+00   0.0000000e+00   0.0000000e+00   0.0000000e+00   0.0000000e+00   0.0000000e+00   0.0000000e+00   0.0000000e+00   0.0000000e+00   0.0000000e+00   0.0000000e+00   0.0000000e+00   0.0000000e+00   0.0000000e+00   0.0000000e+00   0.0000000e+00   0.0000000e+00   0.0000000e+00   0.0000000e+00   0.0000000e+00   0.0000000e+00   0.0000000e+00   0.0000000e+00   0.0000000e+00   0.0000000e+00   0.0000000e+00   0.0000000e+00   0.0000000e+00   0.0000000e+00   0.0000000e+00   0.0000000e+00   0.0000000e+00   0.0000000e+00   0.0000000e+00   0.0000000e+00   0.0000000e+00   0.0000000e+00   0.0000000e+00   0.0000000e+00   0.0000000e+00   0.0000000e+00   0.0000000e+00   0.0000000e+00   0.0000000e+00   0.0000000e+00   0.0000000e+00   0.0000000e+00   0.0000000e+00   0.0000000e+00   0.0000000e+00   0.0000000e+00   0.0000000e+00   0.0000000e+00   0.0000000e+00   0.0000000e+00   0.0000000e+00   0.0000000e+00   0.0000000e+00   0.0000000e+00   0.0000000e+00   0.0000000e+00   0.0000000e+00   0.0000000e+00   0.0000000e+00   0.0000000e+00   0.0000000e+00   0.0000000e+00   0.0000000e+00   0.0000000e+00   0.0000000e+00   0.0000000e+00   0.0000000e+00   0.0000000e+00   0.0000000e+00   0.0000000e+00   0.0000000e+00   0.0000000e+00   0.0000000e+00   0.0000000e+00   0.0000000e+00   0.0000000e+00   0.0000000e+00   0.0000000e+00   0.0000000e+00   0.0000000e+00   0.0000000e+00   0.0000000e+00   0.0000000e+00   0.0000000e+00   0.0000000e+00   0.0000000e+00   0.0000000e+00   0.0000000e+00   0.0000000e+00   0.0000000e+00   0.0000000e+00   0.0000000e+00   0.0000000e+00   0.0000000e+00   0.0000000e+00   0.0000000e+00   0.0000000e+00   0.0000000e+00   0.0000000e+00   0.0000000e+00   0.0000000e+00   0.0000000e+00   0.0000000e+00   0.0000000e+00   0.0000000e+00   0.0000000e+00   0.0000000e+00   0.0000000e+00   0.0000000e+00   0.0000000e+00   0.0000000e+00   0.0000000e+00
   0.0000000e+00   0.0000000e+00   0.0000000e+00   0.0000000e+00   0.0000000e+00   0.0000000e+00   0.0000000e+00   0.0000000e+00   0.0000000e+00   0.0000000e+00   0.0000000e+00   0.0000000e+00   0.0000000e+00   0.0000000e+00   0.0000000e+00   0.0000000e+00   0.0000000e+00   0.0000000e+00   0.0000000e+00   0.0000000e+00   0.0000000e+00   0.0000000e+00   0.0000000e+00   0.0000000e+00   0.0000000e+00   0.0000000e+00   0.0000000e+00   0.0000000e+00   0.0000000e+00   0.0000000e+00   0.0000000e+00   0.0000000e+00   0.0000000e+00   0.0000000e+00   0.0000000e+00   0.0000000e+00   0.0000000e+00   0.0000000e+00   0.0000000e+00   0.0000000e+00   0.0000000e+00   0.0000000e+00   0.0000000e+00   0.0000000e+00   0.0000000e+00   0.0000000e+00   0.0000000e+00   0.0000000e+00   0.0000000e+00   0.0000000e+00   0.0000000e+00   0.0000000e+00   0.0000000e+00   0.0000000e+00   0.0000000e+00   0.0000000e+00   0.0000000e+00   0.0000000e+00   0.0000000e+00   0.0000000e+00   0.0000000e+00   0.0000000e+00   0.0000000e+00   0.0000000e+00   0.0000000e+00   0.0000000e+00   0.0000000e+00   0.0000000e+00   0.0000000e+00   0.0000000e+00   0.0000000e+00   0.0000000e+00   0.0000000e+00   0.0000000e+00   0.0000000e+00   0.0000000e+00   0.0000000e+00   0.0000000e+00   0.0000000e+00   0.0000000e+00   0.0000000e+00   0.0000000e+00   0.0000000e+00   0.0000000e+00   0.0000000e+00   0.0000000e+00   0.0000000e+00   0.0000000e+00   0.0000000e+00   0.0000000e+00   0.0000000e+00   0.0000000e+00   0.0000000e+00   1.0000000e+00   0.0000000e+00   0.0000000e+00   0.0000000e+00   0.0000000e+00   0.0000000e+00   0.0000000e+00   0.0000000e+00   0.0000000e+00   0.0000000e+00   0.0000000e+00   0.0000000e+00   0.0000000e+00   0.0000000e+00   0.0000000e+00   0.0000000e+00   0.0000000e+00   0.0000000e+00   0.0000000e+00   0.0000000e+00   0.0000000e+00   0.0000000e+00   0.0000000e+00   0.0000000e+00   0.0000000e+00   0.0000000e+00   0.0000000e+00   0.0000000e+00   0.0000000e+00   0.0000000e+00   0.0000000e+00   0.0000000e+00   0.0000000e+00   0.0000000e+00   0.0000000e+00   0.0000000e+00   0.0000000e+00   0.0000000e+00   0.0000000e+00   0.0000000e+00   0.0000000e+00   0.0000000e+00   0.0000000e+00   0.0000000e+00   0.0000000e+00   0.0000000e+00   0.0000000e+00   0.0000000e+00   0.0000000e+00   0.0000000e+00   0.0000000e+00   0.0000000e+00   0.0000000e+00   0.0000000e+00   0.0000000e+00   0.0000000e+00   0.0000000e+00   0.0000000e+00   0.0000000e+00   0.0000000e+00   0.0000000e+00   0.0000000e+00   0.0000000e+00   0.0000000e+00   0.0000000e+00   0.0000000e+00   0.0000000e+00   0.0000000e+00   0.0000000e+00   0.0000000e+00   0.0000000e+00   0.0000000e+00   0.0000000e+00   0.0000000e+00   0.0000000e+00   0.0000000e+00   0.0000000e+00   0.0000000e+00   0.0000000e+00   0.0000000e+00   0.0000000e+00   0.0000000e+00   0.0000000e+00   0.0000000e+00   0.0000000e+00   0.0000000e+00   0.0000000e+00   0.0000000e+00   0.0000000e+00   0.0000000e+00   0.0000000e+00   0.0000000e+00   0.0000000e+00   0.0000000e+00   0.0000000e+00   0.0000000e+00   0.0000000e+00   0.0000000e+00   0.0000000e+00   0.0000000e+00   0.0000000e+00   0.0000000e+00   0.0000000e+00   0.0000000e+00   0.0000000e+00   0.0000000e+00   0.0000000e+00   0.0000000e+00   0.0000000e+00   0.0000000e+00   0.0000000e+00   0.0000000e+00   0.0000000e+00   0.0000000e+00   0.0000000e+00   0.0000000e+00   0.0000000e+00   0.0000000e+00   0.0000000e+00   0.0000000e+00   0.0000000e+00   0.0000000e+00   0.0000000e+00   0.0000000e+00   0.0000000e+00   0.0000000e+00   0.0000000e+00   0.0000000e+00   0.0000000e+00   0.0000000e+00   0.0000000e+00   0.0000000e+00   0.0000000e+00   0.0000000e+00   0.0000000e+00   0.0000000e+00   0.0000000e+00   0.0000000e+00   0.0000000e+00   0.0000000e+00   0.0000000e+00   0.0000000e+00   0.0000000e+00   0.0000000e+00   0.0000000e+00   0.0000000e+00   0.0000000e+00   0.0000000e+00   0.0000000e+00   0.0000000e+00   0.0000000e+00   0.0000000e+00   0.0000000e+00   0.0000000e+00   0.0000000e+00   0.0000000e+00   0.0000000e+00   0.0000000e+00   0.0000000e+00   0.0000000e+00   0.0000000e+00   0.0000000e+00   0.0000000e+00   0.0000000e+00   0.0000000e+00   0.0000000e+00   0.0000000e+00   0.0000000e+00   0.0000000e+00   0.0000000e+00   0.0000000e+00   0.0000000e+00   0.0000000e+00   0.0000000e+00   0.0000000e+00   0.0000000e+00   0.0000000e+00   0.0000000e+00   0.0000000e+00   0.0000000e+00   0.0000000e+00   0.0000000e+00   0.0000000e+00   0.0000000e+00   0.0000000e+00   0.0000000e+00   0.0000000e+00   0.0000000e+00   0.0000000e+00   0.0000000e+00   0.0000000e+00   0.0000000e+00   0.0000000e+00   0.0000000e+00   0.0000000e+00   0.0000000e+00   0.0000000e+00   0.0000000e+00   0.0000000e+00
   0.0000000e+00   0.0000000e+00   0.0000000e+00   0.0000000e+00   1.0000000e+00   0.0000000e+00   1.0000000e+00   0.0000000e+00   0.0000000e+00   0.0000000e+00   0.0000000e+00   0.0000000e+00   0.0000000e+00   0.0000000e+00   0.0000000e+00   0.0000000e+00   0.0000000e+00   0.0000000e+00   0.0000000e+00   1.0000000e+00   1.0000000e+00   0.0000000e+00   0.0000000e+00   0.0000000e+00   0.0000000e+00   0.0000000e+00   0.0000000e+00   0.0000000e+00   0.0000000e+00   0.0000000e+00   0.0000000e+00   0.0000000e+00   0.0000000e+00   0.0000000e+00   0.0000000e+00   0.0000000e+00   0.0000000e+00   0.0000000e+00   0.0000000e+00   0.0000000e+00   0.0000000e+00   0.0000000e+00   0.0000000e+00   0.0000000e+00   0.0000000e+00   0.0000000e+00   0.0000000e+00   0.0000000e+00   0.0000000e+00   0.0000000e+00   0.0000000e+00   0.0000000e+00   0.0000000e+00   0.0000000e+00   0.0000000e+00   0.0000000e+00   0.0000000e+00   0.0000000e+00   0.0000000e+00   0.0000000e+00   0.0000000e+00   1.0000000e+00   0.0000000e+00   0.0000000e+00   0.0000000e+00   0.0000000e+00   0.0000000e+00   0.0000000e+00   0.0000000e+00   0.0000000e+00   0.0000000e+00   0.0000000e+00   0.0000000e+00   0.0000000e+00   0.0000000e+00   0.0000000e+00   0.0000000e+00   0.0000000e+00   0.0000000e+00   0.0000000e+00   0.0000000e+00   0.0000000e+00   0.0000000e+00   0.0000000e+00   0.0000000e+00   0.0000000e+00   0.0000000e+00   0.0000000e+00   0.0000000e+00   0.0000000e+00   1.0000000e+00   0.0000000e+00   0.0000000e+00   0.0000000e+00   0.0000000e+00   0.0000000e+00   0.0000000e+00   0.0000000e+00   0.0000000e+00   0.0000000e+00   1.0000000e+00   0.0000000e+00   0.0000000e+00   0.0000000e+00   0.0000000e+00   1.0000000e+00   0.0000000e+00   0.0000000e+00   0.0000000e+00   0.0000000e+00   0.0000000e+00   0.0000000e+00   0.0000000e+00   0.0000000e+00   0.0000000e+00   0.0000000e+00   0.0000000e+00   0.0000000e+00   0.0000000e+00   0.0000000e+00   0.0000000e+00   0.0000000e+00   0.0000000e+00   0.0000000e+00   0.0000000e+00   0.0000000e+00   0.0000000e+00   0.0000000e+00   0.0000000e+00   0.0000000e+00   0.0000000e+00   0.0000000e+00   1.0000000e+00   0.0000000e+00   0.0000000e+00   0.0000000e+00   0.0000000e+00   0.0000000e+00   0.0000000e+00   0.0000000e+00   0.0000000e+00   0.0000000e+00   0.0000000e+00   0.0000000e+00   0.0000000e+00   0.0000000e+00   0.0000000e+00   0.0000000e+00   0.0000000e+00   0.0000000e+00   0.0000000e+00   0.0000000e+00   0.0000000e+00   0.0000000e+00   1.0000000e+00   0.0000000e+00   0.0000000e+00   1.0000000e+00   0.0000000e+00   0.0000000e+00   0.0000000e+00   0.0000000e+00   1.0000000e+00   1.0000000e+00   0.0000000e+00   0.0000000e+00   0.0000000e+00   0.0000000e+00   0.0000000e+00   0.0000000e+00   0.0000000e+00   0.0000000e+00   0.0000000e+00   0.0000000e+00   0.0000000e+00   0.0000000e+00   0.0000000e+00   0.0000000e+00   0.0000000e+00   0.0000000e+00   0.0000000e+00   0.0000000e+00   0.0000000e+00   1.0000000e+00   1.0000000e+00   1.0000000e+00   0.0000000e+00   0.0000000e+00   1.0000000e+00   1.0000000e+00   0.0000000e+00   0.0000000e+00   0.0000000e+00   1.0000000e+00   0.0000000e+00   1.0000000e+00   0.0000000e+00   0.0000000e+00   0.0000000e+00   0.0000000e+00   0.0000000e+00   1.0000000e+00   0.0000000e+00   0.0000000e+00   0.0000000e+00   0.0000000e+00   0.0000000e+00   0.0000000e+00   0.0000000e+00   1.0000000e+00   0.0000000e+00   0.0000000e+00   0.0000000e+00   0.0000000e+00   0.0000000e+00   0.0000000e+00   0.0000000e+00   0.0000000e+00   0.0000000e+00   0.0000000e+00   0.0000000e+00   0.0000000e+00   0.0000000e+00   1.0000000e+00   1.0000000e+00   0.0000000e+00   0.0000000e+00   0.0000000e+00   0.0000000e+00   0.0000000e+00   0.0000000e+00   0.0000000e+00   0.0000000e+00   0.0000000e+00   0.0000000e+00   0.0000000e+00   0.0000000e+00   0.0000000e+00   0.0000000e+00   0.0000000e+00   0.0000000e+00   0.0000000e+00   0.0000000e+00   0.0000000e+00   0.0000000e+00   0.0000000e+00   0.0000000e+00   0.0000000e+00   0.0000000e+00   0.0000000e+00   0.0000000e+00   1.0000000e+00   0.0000000e+00   0.0000000e+00   0.0000000e+00   0.0000000e+00   0.0000000e+00   0.0000000e+00   1.0000000e+00   0.0000000e+00   0.0000000e+00   0.0000000e+00   0.0000000e+00   0.0000000e+00   0.0000000e+00   0.0000000e+00   0.0000000e+00   0.0000000e+00   0.0000000e+00   0.0000000e+00   0.0000000e+00   0.0000000e+00   0.0000000e+00   0.0000000e+00   0.0000000e+00   0.0000000e+00   0.0000000e+00   0.0000000e+00   0.0000000e+00   0.0000000e+00   0.0000000e+00   0.0000000e+00   0.0000000e+00   0.0000000e+00   0.0000000e+00   0.0000000e+00   0.0000000e+00   0.0000000e+00   0.0000000e+00   0.0000000e+00   0.0000000e+00   0.0000000e+00
   0.0000000e+00   0.0000000e+00   0.0000000e+00   0.0000000e+00   0.0000000e+00   0.0000000e+00   0.0000000e+00   0.0000000e+00   0.0000000e+00   0.0000000e+00   0.0000000e+00   1.0000000e+00   0.0000000e+00   0.0000000e+00   0.0000000e+00   0.0000000e+00   0.0000000e+00   0.0000000e+00   0.0000000e+00   0.0000000e+00   0.0000000e+00   0.0000000e+00   0.0000000e+00   0.0000000e+00   0.0000000e+00   0.0000000e+00   0.0000000e+00   0.0000000e+00   0.0000000e+00   0.0000000e+00   0.0000000e+00   0.0000000e+00   0.0000000e+00   0.0000000e+00   0.0000000e+00   0.0000000e+00   0.0000000e+00   0.0000000e+00   0.0000000e+00   0.0000000e+00   0.0000000e+00   0.0000000e+00   0.0000000e+00   0.0000000e+00   0.0000000e+00   0.0000000e+00   0.0000000e+00   1.0000000e+00   0.0000000e+00   0.0000000e+00   0.0000000e+00   0.0000000e+00   0.0000000e+00   0.0000000e+00   0.0000000e+00   0.0000000e+00   0.0000000e+00   0.0000000e+00   0.0000000e+00   0.0000000e+00   1.0000000e+00   0.0000000e+00   0.0000000e+00   0.0000000e+00   0.0000000e+00   0.0000000e+00   0.0000000e+00   0.0000000e+00   0.0000000e+00   0.0000000e+00   0.0000000e+00   0.0000000e+00   0.0000000e+00   0.0000000e+00   0.0000000e+00   0.0000000e+00   0.0000000e+00   0.0000000e+00   0.0000000e+00   0.0000000e+00   0.0000000e+00   0.0000000e+00   0.0000000e+00   0.0000000e+00   0.0000000e+00   0.0000000e+00   0.0000000e+00   0.0000000e+00   0.0000000e+00   0.0000000e+00   0.0000000e+00   0.0000000e+00   0.0000000e+00   0.0000000e+00   0.0000000e+00   0.0000000e+00   0.0000000e+00   0.0000000e+00   0.0000000e+00   0.0000000e+00   0.0000000e+00   0.0000000e+00   0.0000000e+00   0.0000000e+00   0.0000000e+00   0.0000000e+00   0.0000000e+00   0.0000000e+00   0.0000000e+00   0.0000000e+00   0.0000000e+00   0.0000000e+00   0.0000000e+00   0.0000000e+00   0.0000000e+00   0.0000000e+00   0.0000000e+00   0.0000000e+00   0.0000000e+00   0.0000000e+00   0.0000000e+00   0.0000000e+00   0.0000000e+00   0.0000000e+00   0.0000000e+00   0.0000000e+00   0.0000000e+00   0.0000000e+00   0.0000000e+00   0.0000000e+00   0.0000000e+00   0.0000000e+00   0.0000000e+00   0.0000000e+00   0.0000000e+00   0.0000000e+00   0.0000000e+00   0.0000000e+00   0.0000000e+00   0.0000000e+00   0.0000000e+00   0.0000000e+00   0.0000000e+00   0.0000000e+00   0.0000000e+00   0.0000000e+00   0.0000000e+00   0.0000000e+00   0.0000000e+00   0.0000000e+00   0.0000000e+00   0.0000000e+00   0.0000000e+00   0.0000000e+00   1.0000000e+00   0.0000000e+00   0.0000000e+00   0.0000000e+00   0.0000000e+00   0.0000000e+00   0.0000000e+00   0.0000000e+00   0.0000000e+00   0.0000000e+00   0.0000000e+00   0.0000000e+00   0.0000000e+00   0.0000000e+00   0.0000000e+00   0.0000000e+00   0.0000000e+00   0.0000000e+00   0.0000000e+00   0.0000000e+00   0.0000000e+00   0.0000000e+00   0.0000000e+00   0.0000000e+00   0.0000000e+00   0.0000000e+00   0.0000000e+00   1.0000000e+00   0.0000000e+00   0.0000000e+00   0.0000000e+00   0.0000000e+00   0.0000000e+00   0.0000000e+00   0.0000000e+00   0.0000000e+00   0.0000000e+00   0.0000000e+00   0.0000000e+00   0.0000000e+00   0.0000000e+00   0.0000000e+00   0.0000000e+00   0.0000000e+00   0.0000000e+00   0.0000000e+00   0.0000000e+00   0.0000000e+00   0.0000000e+00   0.0000000e+00   0.0000000e+00   0.0000000e+00   0.0000000e+00   0.0000000e+00   0.0000000e+00   0.0000000e+00   1.0000000e+00   0.0000000e+00   0.0000000e+00   0.0000000e+00   0.0000000e+00   0.0000000e+00   0.0000000e+00   0.0000000e+00   0.0000000e+00   0.0000000e+00   1.0000000e+00   0.0000000e+00   0.0000000e+00   0.0000000e+00   0.0000000e+00   0.0000000e+00   0.0000000e+00   0.0000000e+00   0.0000000e+00   0.0000000e+00   1.0000000e+00   0.0000000e+00   0.0000000e+00   0.0000000e+00   1.0000000e+00   0.0000000e+00   0.0000000e+00   0.0000000e+00   0.0000000e+00   0.0000000e+00   0.0000000e+00   1.0000000e+00   0.0000000e+00   0.0000000e+00   0.0000000e+00   0.0000000e+00   0.0000000e+00   0.0000000e+00   0.0000000e+00   0.0000000e+00   0.0000000e+00   0.0000000e+00   0.0000000e+00   0.0000000e+00   0.0000000e+00   0.0000000e+00   0.0000000e+00   0.0000000e+00   0.0000000e+00   0.0000000e+00   0.0000000e+00   0.0000000e+00   0.0000000e+00   0.0000000e+00   0.0000000e+00   0.0000000e+00   0.0000000e+00   0.0000000e+00   0.0000000e+00   0.0000000e+00   0.0000000e+00   0.0000000e+00   0.0000000e+00   0.0000000e+00   0.0000000e+00   0.0000000e+00   0.0000000e+00   0.0000000e+00   0.0000000e+00   0.0000000e+00   0.0000000e+00   0.0000000e+00   0.0000000e+00   0.0000000e+00   0.0000000e+00   0.0000000e+00   0.0000000e+00   0.0000000e+00   1.0000000e+00   0.0000000e+00   0.0000000e+00   0.0000000e+00
   0.0000000e+00   0.0000000e+00   0.0000000e+00   0.0000000e+00   0.0000000e+00   0.0000000e+00   0.0000000e+00   0.0000000e+00   0.0000000e+00   0.0000000e+00   0.0000000e+00   0.0000000e+00   0.0000000e+00   0.0000000e+00   0.0000000e+00   0.0000000e+00   0.0000000e+00   0.0000000e+00   0.0000000e+00   0.0000000e+00   0.0000000e+00   0.0000000e+00   0.0000000e+00   0.0000000e+00   0.0000000e+00   0.0000000e+00   0.0000000e+00   0.0000000e+00   0.0000000e+00   0.0000000e+00   0.0000000e+00   0.0000000e+00   0.0000000e+00   0.0000000e+00   0.0000000e+00   0.0000000e+00   0.0000000e+00   0.0000000e+00   0.0000000e+00   0.0000000e+00   0.0000000e+00   0.0000000e+00   0.0000000e+00   0.0000000e+00   0.0000000e+00   0.0000000e+00   0.0000000e+00   0.0000000e+00   0.0000000e+00   0.0000000e+00   0.0000000e+00   0.0000000e+00   0.0000000e+00   0.0000000e+00   0.0000000e+00   0.0000000e+00   0.0000000e+00   0.0000000e+00   0.0000000e+00   0.0000000e+00   0.0000000e+00   0.0000000e+00   0.0000000e+00   0.0000000e+00   0.0000000e+00   0.0000000e+00   0.0000000e+00   0.0000000e+00   0.0000000e+00   0.0000000e+00   0.0000000e+00   0.0000000e+00   0.0000000e+00   0.0000000e+00   0.0000000e+00   0.0000000e+00   0.0000000e+00   0.0000000e+00   0.0000000e+00   0.0000000e+00   0.0000000e+00   0.0000000e+00   0.0000000e+00   0.0000000e+00   0.0000000e+00   0.0000000e+00   0.0000000e+00   0.0000000e+00   0.0000000e+00   0.0000000e+00   0.0000000e+00   0.0000000e+00   0.0000000e+00   0.0000000e+00   0.0000000e+00   0.0000000e+00   0.0000000e+00   0.0000000e+00   0.0000000e+00   0.0000000e+00   0.0000000e+00   0.0000000e+00   0.0000000e+00   0.0000000e+00   0.0000000e+00   0.0000000e+00   0.0000000e+00   0.0000000e+00   0.0000000e+00   0.0000000e+00   0.0000000e+00   0.0000000e+00   0.0000000e+00   0.0000000e+00   1.0000000e+00   0.0000000e+00   0.0000000e+00   0.0000000e+00   0.0000000e+00   0.0000000e+00   0.0000000e+00   0.0000000e+00   0.0000000e+00   0.0000000e+00   0.0000000e+00   0.0000000e+00   0.0000000e+00   0.0000000e+00   0.0000000e+00   0.0000000e+00   0.0000000e+00   0.0000000e+00   0.0000000e+00   0.0000000e+00   0.0000000e+00   0.0000000e+00   0.0000000e+00   0.0000000e+00   0.0000000e+00   0.0000000e+00   0.0000000e+00   0.0000000e+00   0.0000000e+00   0.0000000e+00   0.0000000e+00   0.0000000e+00   0.0000000e+00   0.0000000e+00   0.0000000e+00   0.0000000e+00   0.0000000e+00   0.0000000e+00   0.0000000e+00   0.0000000e+00   0.0000000e+00   0.0000000e+00   0.0000000e+00   0.0000000e+00   0.0000000e+00   0.0000000e+00   0.0000000e+00   0.0000000e+00   0.0000000e+00   0.0000000e+00   0.0000000e+00   0.0000000e+00   0.0000000e+00   0.0000000e+00   0.0000000e+00   0.0000000e+00   0.0000000e+00   0.0000000e+00   0.0000000e+00   0.0000000e+00   0.0000000e+00   0.0000000e+00   0.0000000e+00   0.0000000e+00   0.0000000e+00   0.0000000e+00   0.0000000e+00   0.0000000e+00   0.0000000e+00   0.0000000e+00   0.0000000e+00   0.0000000e+00   0.0000000e+00   0.0000000e+00   0.0000000e+00   0.0000000e+00   0.0000000e+00   0.0000000e+00   0.0000000e+00   0.0000000e+00   0.0000000e+00   0.0000000e+00   0.0000000e+00   0.0000000e+00   0.0000000e+00   0.0000000e+00   0.0000000e+00   0.0000000e+00   0.0000000e+00   0.0000000e+00   0.0000000e+00   0.0000000e+00   0.0000000e+00   0.0000000e+00   0.0000000e+00   0.0000000e+00   0.0000000e+00   0.0000000e+00   0.0000000e+00   0.0000000e+00   0.0000000e+00   0.0000000e+00   0.0000000e+00   0.0000000e+00   0.0000000e+00   0.0000000e+00   0.0000000e+00   0.0000000e+00   0.0000000e+00   0.0000000e+00   0.0000000e+00   0.0000000e+00   0.0000000e+00   0.0000000e+00   0.0000000e+00   0.0000000e+00   0.0000000e+00   0.0000000e+00   0.0000000e+00   0.0000000e+00   0.0000000e+00   0.0000000e+00   0.0000000e+00   0.0000000e+00   0.0000000e+00   0.0000000e+00   0.0000000e+00   0.0000000e+00   0.0000000e+00   0.0000000e+00   0.0000000e+00   0.0000000e+00   0.0000000e+00   0.0000000e+00   0.0000000e+00   0.0000000e+00   0.0000000e+00   0.0000000e+00   0.0000000e+00   0.0000000e+00   0.0000000e+00   0.0000000e+00   0.0000000e+00   0.0000000e+00   0.0000000e+00   0.0000000e+00   0.0000000e+00   0.0000000e+00   0.0000000e+00   0.0000000e+00   0.0000000e+00   0.0000000e+00   0.0000000e+00   0.0000000e+00   0.0000000e+00   0.0000000e+00   0.0000000e+00   0.0000000e+00   0.0000000e+00   0.0000000e+00   0.0000000e+00   0.0000000e+00   0.0000000e+00   0.0000000e+00   0.0000000e+00   0.0000000e+00   0.0000000e+00   0.0000000e+00   0.0000000e+00   0.0000000e+00   0.0000000e+00   0.0000000e+00   0.0000000e+00   0.0000000e+00   0.0000000e+00   0.0000000e+00   0.0000000e+00   0.0000000e+00
   0.0000000e+00   0.0000000e+00   0.0000000e+00   0.0000000e+00   0.0000000e+00   0.0000000e+00   0.0000000e+00   0.0000000e+00   0.0000000e+00   0.0000000e+00   0.0000000e+00   0.0000000e+00   0.0000000e+00   0.0000000e+00   0.0000000e+00   0.0000000e+00   0.0000000e+00   0.0000000e+00   0.0000000e+00   0.0000000e+00   0.0000000e+00   0.0000000e+00   0.0000000e+00   0.0000000e+00   0.0000000e+00   0.0000000e+00   0.0000000e+00   0.0000000e+00   0.0000000e+00   0.0000000e+00   0.0000000e+00   0.0000000e+00   0.0000000e+00   0.0000000e+00   0.0000000e+00   0.0000000e+00   0.0000000e+00   0.0000000e+00   0.0000000e+00   0.0000000e+00   0.0000000e+00   0.0000000e+00   0.0000000e+00   0.0000000e+00   0.0000000e+00   0.0000000e+00   0.0000000e+00   0.0000000e+00   0.0000000e+00   0.0000000e+00   1.0000000e+00   0.0000000e+00   0.0000000e+00   0.0000000e+00   0.0000000e+00   0.0000000e+00   0.0000000e+00   0.0000000e+00   0.0000000e+00   0.0000000e+00   1.0000000e+00   0.0000000e+00   0.0000000e+00   0.0000000e+00   0.0000000e+00   0.0000000e+00   0.0000000e+00   0.0000000e+00   0.0000000e+00   0.0000000e+00   0.0000000e+00   0.0000000e+00   0.0000000e+00   0.0000000e+00   0.0000000e+00   0.0000000e+00   0.0000000e+00   0.0000000e+00   0.0000000e+00   0.0000000e+00   0.0000000e+00   0.0000000e+00   0.0000000e+00   0.0000000e+00   0.0000000e+00   0.0000000e+00   0.0000000e+00   0.0000000e+00   0.0000000e+00   0.0000000e+00   0.0000000e+00   0.0000000e+00   0.0000000e+00   1.0000000e+00   0.0000000e+00   0.0000000e+00   0.0000000e+00   0.0000000e+00   0.0000000e+00   0.0000000e+00   0.0000000e+00   0.0000000e+00   0.0000000e+00   0.0000000e+00   0.0000000e+00   0.0000000e+00   0.0000000e+00   0.0000000e+00   0.0000000e+00   0.0000000e+00   0.0000000e+00   0.0000000e+00   0.0000000e+00   0.0000000e+00   0.0000000e+00   0.0000000e+00   0.0000000e+00   0.0000000e+00   0.0000000e+00   0.0000000e+00   0.0000000e+00   0.0000000e+00   0.0000000e+00   0.0000000e+00   0.0000000e+00   0.0000000e+00   0.0000000e+00   0.0000000e+00   0.0000000e+00   0.0000000e+00   0.0000000e+00   0.0000000e+00   0.0000000e+00   0.0000000e+00   0.0000000e+00   0.0000000e+00   0.0000000e+00   0.0000000e+00   0.0000000e+00   0.0000000e+00   0.0000000e+00   0.0000000e+00   0.0000000e+00   0.0000000e+00   0.0000000e+00   0.0000000e+00   0.0000000e+00   0.0000000e+00   0.0000000e+00   0.0000000e+00   0.0000000e+00   0.0000000e+00   0.0000000e+00   0.0000000e+00   1.0000000e+00   0.0000000e+00   0.0000000e+00   0.0000000e+00   0.0000000e+00   1.0000000e+00   1.0000000e+00   0.0000000e+00   0.0000000e+00   0.0000000e+00   0.0000000e+00   0.0000000e+00   0.0000000e+00   0.0000000e+00   0.0000000e+00   0.0000000e+00   0.0000000e+00   0.0000000e+00   0.0000000e+00   0.0000000e+00   0.0000000e+00   0.0000000e+00   0.0000000e+00   0.0000000e+00   0.0000000e+00   0.0000000e+00   0.0000000e+00   0.0000000e+00   0.0000000e+00   0.0000000e+00   0.0000000e+00   0.0000000e+00   0.0000000e+00   0.0000000e+00   0.0000000e+00   0.0000000e+00   0.0000000e+00   0.0000000e+00   0.0000000e+00   0.0000000e+00   0.0000000e+00   0.0000000e+00   0.0000000e+00   0.0000000e+00   0.0000000e+00   0.0000000e+00   0.0000000e+00   0.0000000e+00   0.0000000e+00   0.0000000e+00   0.0000000e+00   0.0000000e+00   0.0000000e+00   0.0000000e+00   0.0000000e+00   0.0000000e+00   0.0000000e+00   0.0000000e+00   0.0000000e+00   0.0000000e+00   0.0000000e+00   0.0000000e+00   0.0000000e+00   0.0000000e+00   0.0000000e+00   0.0000000e+00   0.0000000e+00   0.0000000e+00   0.0000000e+00   0.0000000e+00   1.0000000e+00   0.0000000e+00   0.0000000e+00   0.0000000e+00   0.0000000e+00   0.0000000e+00   0.0000000e+00   0.0000000e+00   0.0000000e+00   0.0000000e+00   0.0000000e+00   0.0000000e+00   0.0000000e+00   0.0000000e+00   0.0000000e+00   0.0000000e+00   0.0000000e+00   0.0000000e+00   0.0000000e+00   0.0000000e+00   0.0000000e+00   0.0000000e+00   0.0000000e+00   0.0000000e+00   0.0000000e+00   0.0000000e+00   0.0000000e+00   0.0000000e+00   0.0000000e+00   0.0000000e+00   0.0000000e+00   0.0000000e+00   0.0000000e+00   0.0000000e+00   0.0000000e+00   0.0000000e+00   0.0000000e+00   0.0000000e+00   0.0000000e+00   0.0000000e+00   0.0000000e+00   0.0000000e+00   0.0000000e+00   0.0000000e+00   0.0000000e+00   0.0000000e+00   0.0000000e+00   0.0000000e+00   0.0000000e+00   0.0000000e+00   0.0000000e+00   0.0000000e+00   0.0000000e+00   0.0000000e+00   0.0000000e+00   0.0000000e+00   0.0000000e+00   0.0000000e+00   0.0000000e+00   0.0000000e+00   0.0000000e+00   0.0000000e+00   0.0000000e+00   0.0000000e+00   0.0000000e+00   0.0000000e+00   0.0000000e+00   0.0000000e+00
   0.0000000e+00   0.0000000e+00   0.0000000e+00   0.0000000e+00   0.0000000e+00   0.0000000e+00   0.0000000e+00   0.0000000e+00   0.0000000e+00   0.0000000e+00   0.0000000e+00   0.0000000e+00   0.0000000e+00   0.0000000e+00   0.0000000e+00   0.0000000e+00   0.0000000e+00   0.0000000e+00   0.0000000e+00   0.0000000e+00   0.0000000e+00   0.0000000e+00   0.0000000e+00   0.0000000e+00   0.0000000e+00   0.0000000e+00   0.0000000e+00   0.0000000e+00   0.0000000e+00   0.0000000e+00   0.0000000e+00   0.0000000e+00   0.0000000e+00   0.0000000e+00   0.0000000e+00   0.0000000e+00   0.0000000e+00   0.0000000e+00   0.0000000e+00   0.0000000e+00   0.0000000e+00   0.0000000e+00   0.0000000e+00   0.0000000e+00   0.0000000e+00   0.0000000e+00   0.0000000e+00   0.0000000e+00   0.0000000e+00   0.0000000e+00   0.0000000e+00   0.0000000e+00   0.0000000e+00   0.0000000e+00   0.0000000e+00   0.0000000e+00   0.0000000e+00   0.0000000e+00   0.0000000e+00   0.0000000e+00   0.0000000e+00   0.0000000e+00   0.0000000e+00   0.0000000e+00   0.0000000e+00   0.0000000e+00   0.0000000e+00   0.0000000e+00   0.0000000e+00   0.0000000e+00   0.0000000e+00   0.0000000e+00   0.0000000e+00   0.0000000e+00   0.0000000e+00   0.0000000e+00   0.0000000e+00   0.0000000e+00   0.0000000e+00   0.0000000e+00   0.0000000e+00   0.0000000e+00   0.0000000e+00   0.0000000e+00   0.0000000e+00   0.0000000e+00   0.0000000e+00   0.0000000e+00   0.0000000e+00   0.0000000e+00   0.0000000e+00   0.0000000e+00   0.0000000e+00   0.0000000e+00   0.0000000e+00   0.0000000e+00   0.0000000e+00   0.0000000e+00   0.0000000e+00   0.0000000e+00   0.0000000e+00   0.0000000e+00   0.0000000e+00   0.0000000e+00   0.0000000e+00   0.0000000e+00   0.0000000e+00   0.0000000e+00   0.0000000e+00   0.0000000e+00   0.0000000e+00   0.0000000e+00   0.0000000e+00   0.0000000e+00   0.0000000e+00   0.0000000e+00   0.0000000e+00   0.0000000e+00   0.0000000e+00   0.0000000e+00   0.0000000e+00   0.0000000e+00   0.0000000e+00   0.0000000e+00   0.0000000e+00   0.0000000e+00   0.0000000e+00   0.0000000e+00   0.0000000e+00   0.0000000e+00   0.0000000e+00   0.0000000e+00   0.0000000e+00   0.0000000e+00   0.0000000e+00   0.0000000e+00   0.0000000e+00   0.0000000e+00   0.0000000e+00   0.0000000e+00   0.0000000e+00   0.0000000e+00   0.0000000e+00   0.0000000e+00   0.0000000e+00   0.0000000e+00   0.0000000e+00   0.0000000e+00   0.0000000e+00   0.0000000e+00   0.0000000e+00   0.0000000e+00   0.0000000e+00   0.0000000e+00   0.0000000e+00   0.0000000e+00   0.0000000e+00   0.0000000e+00   0.0000000e+00   0.0000000e+00   0.0000000e+00   0.0000000e+00   0.0000000e+00   0.0000000e+00   0.0000000e+00   0.0000000e+00   0.0000000e+00   0.0000000e+00   0.0000000e+00   0.0000000e+00   0.0000000e+00   0.0000000e+00   0.0000000e+00   0.0000000e+00   0.0000000e+00   0.0000000e+00   0.0000000e+00   0.0000000e+00   0.0000000e+00   0.0000000e+00   0.0000000e+00   0.0000000e+00   0.0000000e+00   0.0000000e+00   0.0000000e+00   0.0000000e+00   0.0000000e+00   0.0000000e+00   0.0000000e+00   0.0000000e+00   0.0000000e+00   0.0000000e+00   0.0000000e+00   0.0000000e+00   0.0000000e+00   0.0000000e+00   0.0000000e+00   0.0000000e+00   0.0000000e+00   0.0000000e+00   0.0000000e+00   0.0000000e+00   0.0000000e+00   0.0000000e+00   0.0000000e+00   0.0000000e+00   0.0000000e+00   0.0000000e+00   0.0000000e+00   0.0000000e+00   0.0000000e+00   0.0000000e+00   0.0000000e+00   0.0000000e+00   0.0000000e+00   0.0000000e+00   0.0000000e+00   0.0000000e+00   0.0000000e+00   0.0000000e+00   0.0000000e+00   0.0000000e+00   0.0000000e+00   0.0000000e+00   0.0000000e+00   0.0000000e+00   0.0000000e+00   0.0000000e+00   0.0000000e+00   0.0000000e+00   0.0000000e+00   0.0000000e+00   0.0000000e+00   0.0000000e+00   0.0000000e+00   0.0000000e+00   0.0000000e+00   0.0000000e+00   0.0000000e+00   0.0000000e+00   0.0000000e+00   0.0000000e+00   0.0000000e+00   0.0000000e+00   0.0000000e+00   0.0000000e+00   0.0000000e+00   0.0000000e+00   0.0000000e+00   0.0000000e+00   0.0000000e+00   0.0000000e+00   0.0000000e+00   0.0000000e+00   0.0000000e+00   0.0000000e+00   0.0000000e+00   0.0000000e+00   0.0000000e+00   0.0000000e+00   0.0000000e+00   0.0000000e+00   0.0000000e+00   0.0000000e+00   0.0000000e+00   0.0000000e+00   0.0000000e+00   0.0000000e+00   0.0000000e+00   0.0000000e+00   0.0000000e+00   0.0000000e+00   0.0000000e+00   0.0000000e+00   0.0000000e+00   0.0000000e+00   0.0000000e+00   0.0000000e+00   0.0000000e+00   0.0000000e+00   0.0000000e+00   1.0000000e+00   0.0000000e+00   0.0000000e+00   0.0000000e+00   0.0000000e+00   0.0000000e+00   0.0000000e+00   0.0000000e+00   0.0000000e+00   0.0000000e+00   0.0000000e+00
   0.0000000e+00   0.0000000e+00   0.0000000e+00   0.0000000e+00   0.0000000e+00   0.0000000e+00   0.0000000e+00   0.0000000e+00   0.0000000e+00   0.0000000e+00   0.0000000e+00   0.0000000e+00   0.0000000e+00   0.0000000e+00   0.0000000e+00   0.0000000e+00   0.0000000e+00   0.0000000e+00   0.0000000e+00   0.0000000e+00   0.0000000e+00   0.0000000e+00   0.0000000e+00   0.0000000e+00   0.0000000e+00   0.0000000e+00   0.0000000e+00   0.0000000e+00   0.0000000e+00   0.0000000e+00   0.0000000e+00   0.0000000e+00   0.0000000e+00   0.0000000e+00   0.0000000e+00   0.0000000e+00   0.0000000e+00   0.0000000e+00   0.0000000e+00   0.0000000e+00   0.0000000e+00   0.0000000e+00   0.0000000e+00   0.0000000e+00   0.0000000e+00   0.0000000e+00   0.0000000e+00   0.0000000e+00   0.0000000e+00   0.0000000e+00   0.0000000e+00   0.0000000e+00   0.0000000e+00   0.0000000e+00   0.0000000e+00   0.0000000e+00   0.0000000e+00   0.0000000e+00   0.0000000e+00   0.0000000e+00   1.0000000e+00   0.0000000e+00   0.0000000e+00   0.0000000e+00   0.0000000e+00   0.0000000e+00   0.0000000e+00   0.0000000e+00   1.0000000e+00   0.0000000e+00   0.0000000e+00   0.0000000e+00   0.0000000e+00   0.0000000e+00   0.0000000e+00   0.0000000e+00   0.0000000e+00   0.0000000e+00   0.0000000e+00   0.0000000e+00   0.0000000e+00   0.0000000e+00   0.0000000e+00   0.0000000e+00   0.0000000e+00   0.0000000e+00   0.0000000e+00   0.0000000e+00   0.0000000e+00   0.0000000e+00   0.0000000e+00   0.0000000e+00   0.0000000e+00   0.0000000e+00   0.0000000e+00   0.0000000e+00   0.0000000e+00   0.0000000e+00   0.0000000e+00   0.0000000e+00   0.0000000e+00   0.0000000e+00   0.0000000e+00   0.0000000e+00   0.0000000e+00   0.0000000e+00   0.0000000e+00   0.0000000e+00   0.0000000e+00   0.0000000e+00   0.0000000e+00   0.0000000e+00   0.0000000e+00   0.0000000e+00   0.0000000e+00   0.0000000e+00   0.0000000e+00   0.0000000e+00   0.0000000e+00   0.0000000e+00   0.0000000e+00   0.0000000e+00   0.0000000e+00   0.0000000e+00   0.0000000e+00   0.0000000e+00   0.0000000e+00   0.0000000e+00   0.0000000e+00   0.0000000e+00   0.0000000e+00   0.0000000e+00   0.0000000e+00   0.0000000e+00   0.0000000e+00   0.0000000e+00   0.0000000e+00   0.0000000e+00   0.0000000e+00   0.0000000e+00   0.0000000e+00   0.0000000e+00   0.0000000e+00   0.0000000e+00   0.0000000e+00   0.0000000e+00   0.0000000e+00   0.0000000e+00   0.0000000e+00   0.0000000e+00   0.0000000e+00   0.0000000e+00   0.0000000e+00   0.0000000e+00   0.0000000e+00   0.0000000e+00   0.0000000e+00   0.0000000e+00   0.0000000e+00   0.0000000e+00   0.0000000e+00   0.0000000e+00   0.0000000e+00   0.0000000e+00   0.0000000e+00   1.0000000e+00   0.0000000e+00   0.0000000e+00   0.0000000e+00   0.0000000e+00   0.0000000e+00   0.0000000e+00   0.0000000e+00   0.0000000e+00   0.0000000e+00   0.0000000e+00   0.0000000e+00   0.0000000e+00   0.0000000e+00   0.0000000e+00   0.0000000e+00   0.0000000e+00   0.0000000e+00   1.0000000e+00   0.0000000e+00   0.0000000e+00   0.0000000e+00   0.0000000e+00   0.0000000e+00   0.0000000e+00   0.0000000e+00   0.0000000e+00   0.0000000e+00   0.0000000e+00   0.0000000e+00   0.0000000e+00   0.0000000e+00   0.0000000e+00   0.0000000e+00   0.0000000e+00   0.0000000e+00   0.0000000e+00   0.0000000e+00   0.0000000e+00   0.0000000e+00   0.0000000e+00   0.0000000e+00   0.0000000e+00   0.0000000e+00   0.0000000e+00   0.0000000e+00   0.0000000e+00   0.0000000e+00   0.0000000e+00   0.0000000e+00   0.0000000e+00   0.0000000e+00   0.0000000e+00   0.0000000e+00   0.0000000e+00   0.0000000e+00   0.0000000e+00   0.0000000e+00   0.0000000e+00   1.0000000e+00   0.0000000e+00   0.0000000e+00   0.0000000e+00   0.0000000e+00   0.0000000e+00   1.0000000e+00   1.0000000e+00   0.0000000e+00   0.0000000e+00   0.0000000e+00   0.0000000e+00   0.0000000e+00   0.0000000e+00   0.0000000e+00   0.0000000e+00   0.0000000e+00   0.0000000e+00   0.0000000e+00   0.0000000e+00   0.0000000e+00   0.0000000e+00   0.0000000e+00   0.0000000e+00   0.0000000e+00   0.0000000e+00   0.0000000e+00   0.0000000e+00   0.0000000e+00   0.0000000e+00   0.0000000e+00   0.0000000e+00   0.0000000e+00   0.0000000e+00   0.0000000e+00   0.0000000e+00   0.0000000e+00   0.0000000e+00   0.0000000e+00   0.0000000e+00   0.0000000e+00   0.0000000e+00   0.0000000e+00   0.0000000e+00   0.0000000e+00   0.0000000e+00   0.0000000e+00   0.0000000e+00   0.0000000e+00   0.0000000e+00   0.0000000e+00   0.0000000e+00   0.0000000e+00   0.0000000e+00   0.0000000e+00   0.0000000e+00   0.0000000e+00   0.0000000e+00   0.0000000e+00   0.0000000e+00   0.0000000e+00   0.0000000e+00   0.0000000e+00   0.0000000e+00   0.0000000e+00   0.0000000e+00   0.0000000e+00   0.0000000e+00
   0.0000000e+00   0.0000000e+00   0.0000000e+00   0.0000000e+00   0.0000000e+00   0.0000000e+00   0.0000000e+00   0.0000000e+00   0.0000000e+00   0.0000000e+00   0.0000000e+00   0.0000000e+00   0.0000000e+00   0.0000000e+00   0.0000000e+00   0.0000000e+00   0.0000000e+00   0.0000000e+00   0.0000000e+00   0.0000000e+00   0.0000000e+00   0.0000000e+00   0.0000000e+00   0.0000000e+00   0.0000000e+00   0.0000000e+00   0.0000000e+00   0.0000000e+00   0.0000000e+00   0.0000000e+00   0.0000000e+00   0.0000000e+00   0.0000000e+00   0.0000000e+00   0.0000000e+00   0.0000000e+00   0.0000000e+00   0.0000000e+00   0.0000000e+00   0.0000000e+00   0.0000000e+00   0.0000000e+00   0.0000000e+00   0.0000000e+00   0.0000000e+00   0.0000000e+00   0.0000000e+00   0.0000000e+00   0.0000000e+00   1.0000000e+00   0.0000000e+00   0.0000000e+00   0.0000000e+00   0.0000000e+00   1.0000000e+00   0.0000000e+00   0.0000000e+00   0.0000000e+00   1.0000000e+00   1.0000000e+00   0.0000000e+00   0.0000000e+00   0.0000000e+00   0.0000000e+00   0.0000000e+00   0.0000000e+00   0.0000000e+00   0.0000000e+00   0.0000000e+00   0.0000000e+00   0.0000000e+00   0.0000000e+00   0.0000000e+00   0.0000000e+00   0.0000000e+00   0.0000000e+00   0.0000000e+00   0.0000000e+00   0.0000000e+00   0.0000000e+00   0.0000000e+00   0.0000000e+00   0.0000000e+00   0.0000000e+00   0.0000000e+00   0.0000000e+00   0.0000000e+00   0.0000000e+00   0.0000000e+00   0.0000000e+00   0.0000000e+00   0.0000000e+00   0.0000000e+00   0.0000000e+00   0.0000000e+00   0.0000000e+00   0.0000000e+00   0.0000000e+00   0.0000000e+00   0.0000000e+00   1.0000000e+00   0.0000000e+00   0.0000000e+00   0.0000000e+00   0.0000000e+00   0.0000000e+00   0.0000000e+00   0.0000000e+00   0.0000000e+00   0.0000000e+00   1.0000000e+00   0.0000000e+00   0.0000000e+00   0.0000000e+00   0.0000000e+00   0.0000000e+00   0.0000000e+00   0.0000000e+00   0.0000000e+00   0.0000000e+00   0.0000000e+00   0.0000000e+00   0.0000000e+00   0.0000000e+00   0.0000000e+00   0.0000000e+00   0.0000000e+00   0.0000000e+00   0.0000000e+00   0.0000000e+00   0.0000000e+00   0.0000000e+00   0.0000000e+00   0.0000000e+00   0.0000000e+00   0.0000000e+00   1.0000000e+00   0.0000000e+00   0.0000000e+00   1.0000000e+00   0.0000000e+00   0.0000000e+00   0.0000000e+00   1.0000000e+00   0.0000000e+00   1.0000000e+00   0.0000000e+00   0.0000000e+00   0.0000000e+00   0.0000000e+00   0.0000000e+00   0.0000000e+00   0.0000000e+00   1.0000000e+00   1.0000000e+00   0.0000000e+00   0.0000000e+00   0.0000000e+00   1.0000000e+00   0.0000000e+00   0.0000000e+00   0.0000000e+00   0.0000000e+00   0.0000000e+00   0.0000000e+00   0.0000000e+00   0.0000000e+00   0.0000000e+00   0.0000000e+00   0.0000000e+00   0.0000000e+00   0.0000000e+00   0.0000000e+00   0.0000000e+00   0.0000000e+00   0.0000000e+00   0.0000000e+00   0.0000000e+00   0.0000000e+00   0.0000000e+00   0.0000000e+00   0.0000000e+00   0.0000000e+00   0.0000000e+00   0.0000000e+00   0.0000000e+00   0.0000000e+00   0.0000000e+00   0.0000000e+00   0.0000000e+00   0.0000000e+00   0.0000000e+00   0.0000000e+00   0.0000000e+00   0.0000000e+00   0.0000000e+00   0.0000000e+00   0.0000000e+00   0.0000000e+00   0.0000000e+00   0.0000000e+00   0.0000000e+00   0.0000000e+00   0.0000000e+00   0.0000000e+00   0.0000000e+00   0.0000000e+00   0.0000000e+00   0.0000000e+00   0.0000000e+00   0.0000000e+00   0.0000000e+00   0.0000000e+00   0.0000000e+00   0.0000000e+00   0.0000000e+00   0.0000000e+00   0.0000000e+00   0.0000000e+00   0.0000000e+00   0.0000000e+00   0.0000000e+00   0.0000000e+00   0.0000000e+00   0.0000000e+00   0.0000000e+00   0.0000000e+00   0.0000000e+00   0.0000000e+00   0.0000000e+00   0.0000000e+00   0.0000000e+00   0.0000000e+00   0.0000000e+00   0.0000000e+00   0.0000000e+00   0.0000000e+00   0.0000000e+00   0.0000000e+00   0.0000000e+00   0.0000000e+00   0.0000000e+00   0.0000000e+00   0.0000000e+00   0.0000000e+00   0.0000000e+00   0.0000000e+00   0.0000000e+00   0.0000000e+00   0.0000000e+00   0.0000000e+00   0.0000000e+00   0.0000000e+00   0.0000000e+00   0.0000000e+00   0.0000000e+00   0.0000000e+00   0.0000000e+00   0.0000000e+00   0.0000000e+00   0.0000000e+00   0.0000000e+00   0.0000000e+00   0.0000000e+00   0.0000000e+00   0.0000000e+00   0.0000000e+00   0.0000000e+00   0.0000000e+00   0.0000000e+00   0.0000000e+00   0.0000000e+00   0.0000000e+00   0.0000000e+00   0.0000000e+00   0.0000000e+00   0.0000000e+00   0.0000000e+00   0.0000000e+00   0.0000000e+00   0.0000000e+00   0.0000000e+00   0.0000000e+00   0.0000000e+00   0.0000000e+00   1.0000000e+00   0.0000000e+00   0.0000000e+00   0.0000000e+00   0.0000000e+00   0.0000000e+00   0.0000000e+00
   0.0000000e+00   0.0000000e+00   0.0000000e+00   0.0000000e+00   0.0000000e+00   0.0000000e+00   0.0000000e+00   0.0000000e+00   0.0000000e+00   0.0000000e+00   0.0000000e+00   0.0000000e+00   0.0000000e+00   0.0000000e+00   0.0000000e+00   0.0000000e+00   0.0000000e+00   0.0000000e+00   0.0000000e+00   0.0000000e+00   0.0000000e+00   0.0000000e+00   0.0000000e+00   0.0000000e+00   0.0000000e+00   0.0000000e+00   0.0000000e+00   0.0000000e+00   0.0000000e+00   0.0000000e+00   0.0000000e+00   0.0000000e+00   0.0000000e+00   0.0000000e+00   0.0000000e+00   0.0000000e+00   0.0000000e+00   0.0000000e+00   0.0000000e+00   0.0000000e+00   0.0000000e+00   0.0000000e+00   0.0000000e+00   0.0000000e+00   0.0000000e+00   0.0000000e+00   0.0000000e+00   0.0000000e+00   0.0000000e+00   0.0000000e+00   0.0000000e+00   0.0000000e+00   0.0000000e+00   0.0000000e+00   0.0000000e+00   0.0000000e+00   0.0000000e+00   0.0000000e+00   0.0000000e+00   0.0000000e+00   0.0000000e+00   0.0000000e+00   0.0000000e+00   0.0000000e+00   0.0000000e+00   0.0000000e+00   0.0000000e+00   0.0000000e+00   1.0000000e+00   0.0000000e+00   0.0000000e+00   0.0000000e+00   0.0000000e+00   0.0000000e+00   0.0000000e+00   0.0000000e+00   0.0000000e+00   0.0000000e+00   0.0000000e+00   0.0000000e+00   0.0000000e+00   0.0000000e+00   0.0000000e+00   0.0000000e+00   0.0000000e+00   0.0000000e+00   0.0000000e+00   0.0000000e+00   0.0000000e+00   0.0000000e+00   0.0000000e+00   0.0000000e+00   0.0000000e+00   0.0000000e+00   0.0000000e+00   0.0000000e+00   0.0000000e+00   0.0000000e+00   0.0000000e+00   0.0000000e+00   0.0000000e+00   0.0000000e+00   0.0000000e+00   0.0000000e+00   0.0000000e+00   0.0000000e+00   0.0000000e+00   0.0000000e+00   0.0000000e+00   0.0000000e+00   0.0000000e+00   0.0000000e+00   0.0000000e+00   0.0000000e+00   0.0000000e+00   0.0000000e+00   0.0000000e+00   0.0000000e+00   0.0000000e+00   0.0000000e+00   1.0000000e+00   0.0000000e+00   0.0000000e+00   0.0000000e+00   0.0000000e+00   0.0000000e+00   0.0000000e+00   0.0000000e+00   0.0000000e+00   0.0000000e+00   0.0000000e+00   0.0000000e+00   0.0000000e+00   0.0000000e+00   0.0000000e+00   0.0000000e+00   0.0000000e+00   0.0000000e+00   0.0000000e+00   0.0000000e+00   0.0000000e+00   0.0000000e+00   0.0000000e+00   0.0000000e+00   0.0000000e+00   0.0000000e+00   0.0000000e+00   0.0000000e+00   0.0000000e+00   0.0000000e+00   0.0000000e+00   0.0000000e+00   0.0000000e+00   0.0000000e+00   0.0000000e+00   0.0000000e+00   0.0000000e+00   0.0000000e+00   0.0000000e+00   0.0000000e+00   0.0000000e+00   0.0000000e+00   0.0000000e+00   0.0000000e+00   0.0000000e+00   0.0000000e+00   0.0000000e+00   0.0000000e+00   0.0000000e+00   0.0000000e+00   0.0000000e+00   0.0000000e+00   0.0000000e+00   0.0000000e+00   0.0000000e+00   0.0000000e+00   0.0000000e+00   0.0000000e+00   0.0000000e+00   0.0000000e+00   0.0000000e+00   0.0000000e+00   0.0000000e+00   1.0000000e+00   0.0000000e+00   0.0000000e+00   0.0000000e+00   0.0000000e+00   0.0000000e+00   0.0000000e+00   1.0000000e+00   0.0000000e+00   0.0000000e+00   0.0000000e+00   0.0000000e+00   0.0000000e+00   0.0000000e+00   0.0000000e+00   0.0000000e+00   0.0000000e+00   0.0000000e+00   0.0000000e+00   0.0000000e+00   0.0000000e+00   0.0000000e+00   0.0000000e+00   0.0000000e+00   0.0000000e+00   0.0000000e+00   0.0000000e+00   0.0000000e+00   0.0000000e+00   0.0000000e+00   0.0000000e+00   0.0000000e+00   0.0000000e+00   0.0000000e+00   0.0000000e+00   0.0000000e+00   0.0000000e+00   0.0000000e+00   0.0000000e+00   0.0000000e+00   0.0000000e+00   0.0000000e+00   0.0000000e+00   0.0000000e+00   0.0000000e+00   0.0000000e+00   0.0000000e+00   0.0000000e+00   0.0000000e+00   0.0000000e+00   1.0000000e+00   0.0000000e+00   0.0000000e+00   0.0000000e+00   0.0000000e+00   0.0000000e+00   0.0000000e+00   0.0000000e+00   0.0000000e+00   0.0000000e+00   0.0000000e+00   0.0000000e+00   0.0000000e+00   0.0000000e+00   0.0000000e+00   0.0000000e+00   0.0000000e+00   0.0000000e+00   0.0000000e+00   0.0000000e+00   0.0000000e+00   0.0000000e+00   1.0000000e+00   0.0000000e+00   1.0000000e+00   0.0000000e+00   0.0000000e+00   0.0000000e+00   0.0000000e+00   1.0000000e+00   0.0000000e+00   0.0000000e+00   0.0000000e+00   0.0000000e+00   0.0000000e+00   0.0000000e+00   0.0000000e+00   0.0000000e+00   0.0000000e+00   0.0000000e+00   0.0000000e+00   0.0000000e+00   0.0000000e+00   0.0000000e+00   0.0000000e+00   0.0000000e+00   0.0000000e+00   0.0000000e+00   0.0000000e+00   0.0000000e+00   0.0000000e+00   0.0000000e+00   0.0000000e+00   0.0000000e+00   0.0000000e+00   0.0000000e+00   0.0000000e+00   1.0000000e+00   0.0000000e+00
   0.0000000e+00   0.0000000e+00   0.0000000e+00   0.0000000e+00   0.0000000e+00   0.0000000e+00   0.0000000e+00   0.0000000e+00   0.0000000e+00   0.0000000e+00   0.0000000e+00   0.0000000e+00   0.0000000e+00   0.0000000e+00   0.0000000e+00   0.0000000e+00   0.0000000e+00   0.0000000e+00   0.0000000e+00   0.0000000e+00   0.0000000e+00   0.0000000e+00   0.0000000e+00   0.0000000e+00   0.0000000e+00   0.0000000e+00   0.0000000e+00   0.0000000e+00   0.0000000e+00   0.0000000e+00   0.0000000e+00   0.0000000e+00   0.0000000e+00   0.0000000e+00   0.0000000e+00   0.0000000e+00   0.0000000e+00   0.0000000e+00   0.0000000e+00   0.0000000e+00   0.0000000e+00   0.0000000e+00   0.0000000e+00   0.0000000e+00   0.0000000e+00   0.0000000e+00   0.0000000e+00   0.0000000e+00   0.0000000e+00   0.0000000e+00   0.0000000e+00   0.0000000e+00   0.0000000e+00   0.0000000e+00   0.0000000e+00   0.0000000e+00   0.0000000e+00   0.0000000e+00   0.0000000e+00   0.0000000e+00   0.0000000e+00   0.0000000e+00   1.0000000e+00   0.0000000e+00   0.0000000e+00   0.0000000e+00   0.0000000e+00   0.0000000e+00   0.0000000e+00   0.0000000e+00   0.0000000e+00   0.0000000e+00   0.0000000e+00   0.0000000e+00   0.0000000e+00   0.0000000e+00   0.0000000e+00   0.0000000e+00   0.0000000e+00   0.0000000e+00   0.0000000e+00   0.0000000e+00   0.0000000e+00   0.0000000e+00   0.0000000e+00   0.0000000e+00   0.0000000e+00   0.0000000e+00   0.0000000e+00   0.0000000e+00   0.0000000e+00   0.0000000e+00   0.0000000e+00   0.0000000e+00   0.0000000e+00   0.0000000e+00   0.0000000e+00   0.0000000e+00   0.0000000e+00   0.0000000e+00   0.0000000e+00   0.0000000e+00   0.0000000e+00   0.0000000e+00   0.0000000e+00   0.0000000e+00   0.0000000e+00   0.0000000e+00   0.0000000e+00   0.0000000e+00   0.0000000e+00   0.0000000e+00   0.0000000e+00   0.0000000e+00   0.0000000e+00   0.0000000e+00   0.0000000e+00   0.0000000e+00   0.0000000e+00   0.0000000e+00   0.0000000e+00   0.0000000e+00   0.0000000e+00   0.0000000e+00   0.0000000e+00   1.0000000e+00   0.0000000e+00   0.0000000e+00   0.0000000e+00   0.0000000e+00   0.0000000e+00   0.0000000e+00   0.0000000e+00   0.0000000e+00   0.0000000e+00   0.0000000e+00   0.0000000e+00   0.0000000e+00   0.0000000e+00   0.0000000e+00   0.0000000e+00   0.0000000e+00   0.0000000e+00   0.0000000e+00   0.0000000e+00   0.0000000e+00   0.0000000e+00   0.0000000e+00   0.0000000e+00   0.0000000e+00   0.0000000e+00   0.0000000e+00   0.0000000e+00   0.0000000e+00   0.0000000e+00   0.0000000e+00   0.0000000e+00   0.0000000e+00   0.0000000e+00   0.0000000e+00   0.0000000e+00   0.0000000e+00   0.0000000e+00   0.0000000e+00   0.0000000e+00   0.0000000e+00   0.0000000e+00   0.0000000e+00   0.0000000e+00   0.0000000e+00   0.0000000e+00   0.0000000e+00   0.0000000e+00   0.0000000e+00   0.0000000e+00   0.0000000e+00   0.0000000e+00   0.0000000e+00   0.0000000e+00   0.0000000e+00   0.0000000e+00   0.0000000e+00   0.0000000e+00   0.0000000e+00   0.0000000e+00   0.0000000e+00   0.0000000e+00   0.0000000e+00   0.0000000e+00   0.0000000e+00   0.0000000e+00   0.0000000e+00   0.0000000e+00   0.0000000e+00   0.0000000e+00   0.0000000e+00   0.0000000e+00   0.0000000e+00   0.0000000e+00   0.0000000e+00   0.0000000e+00   0.0000000e+00   0.0000000e+00   0.0000000e+00   0.0000000e+00   0.0000000e+00   0.0000000e+00   0.0000000e+00   0.0000000e+00   0.0000000e+00   0.0000000e+00   0.0000000e+00   0.0000000e+00   0.0000000e+00   0.0000000e+00   0.0000000e+00   0.0000000e+00   0.0000000e+00   0.0000000e+00   0.0000000e+00   0.0000000e+00   0.0000000e+00   0.0000000e+00   0.0000000e+00   0.0000000e+00   0.0000000e+00   0.0000000e+00   0.0000000e+00   0.0000000e+00   0.0000000e+00   0.0000000e+00   0.0000000e+00   0.0000000e+00   0.0000000e+00   0.0000000e+00   0.0000000e+00   0.0000000e+00   0.0000000e+00   0.0000000e+00   0.0000000e+00   0.0000000e+00   0.0000000e+00   0.0000000e+00   0.0000000e+00   0.0000000e+00   0.0000000e+00   0.0000000e+00   0.0000000e+00   0.0000000e+00   0.0000000e+00   0.0000000e+00   0.0000000e+00   0.0000000e+00   0.0000000e+00   0.0000000e+00   0.0000000e+00   0.0000000e+00   0.0000000e+00   0.0000000e+00   0.0000000e+00   0.0000000e+00   0.0000000e+00   0.0000000e+00   0.0000000e+00   0.0000000e+00   0.0000000e+00   0.0000000e+00   0.0000000e+00   0.0000000e+00   0.0000000e+00   0.0000000e+00   0.0000000e+00   0.0000000e+00   0.0000000e+00   0.0000000e+00   0.0000000e+00   0.0000000e+00   0.0000000e+00   0.0000000e+00   0.0000000e+00   0.0000000e+00   0.0000000e+00   0.0000000e+00   0.0000000e+00   0.0000000e+00   0.0000000e+00   0.0000000e+00   0.0000000e+00   0.0000000e+00   0.0000000e+00   0.0000000e+00   0.0000000e+00
   0.0000000e+00   0.0000000e+00   0.0000000e+00   0.0000000e+00   0.0000000e+00   0.0000000e+00   0.0000000e+00   0.0000000e+00   0.0000000e+00   0.0000000e+00   0.0000000e+00   0.0000000e+00   0.0000000e+00   0.0000000e+00   0.0000000e+00   0.0000000e+00   0.0000000e+00   0.0000000e+00   0.0000000e+00   0.0000000e+00   0.0000000e+00   0.0000000e+00   0.0000000e+00   0.0000000e+00   0.0000000e+00   0.0000000e+00   0.0000000e+00   0.0000000e+00   0.0000000e+00   0.0000000e+00   0.0000000e+00   0.0000000e+00   0.0000000e+00   0.0000000e+00   0.0000000e+00   0.0000000e+00   0.0000000e+00   0.0000000e+00   0.0000000e+00   0.0000000e+00   0.0000000e+00   0.0000000e+00   0.0000000e+00   0.0000000e+00   0.0000000e+00   0.0000000e+00   0.0000000e+00   0.0000000e+00   0.0000000e+00   0.0000000e+00   0.0000000e+00   0.0000000e+00   0.0000000e+00   0.0000000e+00   0.0000000e+00   0.0000000e+00   0.0000000e+00   0.0000000e+00   0.0000000e+00   0.0000000e+00   0.0000000e+00   0.0000000e+00   0.0000000e+00   0.0000000e+00   0.0000000e+00   0.0000000e+00   0.0000000e+00   0.0000000e+00   0.0000000e+00   0.0000000e+00   0.0000000e+00   0.0000000e+00   0.0000000e+00   0.0000000e+00   0.0000000e+00   0.0000000e+00   0.0000000e+00   0.0000000e+00   0.0000000e+00   0.0000000e+00   0.0000000e+00   0.0000000e+00   0.0000000e+00   0.0000000e+00   0.0000000e+00   0.0000000e+00   0.0000000e+00   0.0000000e+00   0.0000000e+00   0.0000000e+00   0.0000000e+00   0.0000000e+00   0.0000000e+00   0.0000000e+00   0.0000000e+00   0.0000000e+00   0.0000000e+00   0.0000000e+00   0.0000000e+00   0.0000000e+00   0.0000000e+00   0.0000000e+00   0.0000000e+00   0.0000000e+00   0.0000000e+00   0.0000000e+00   0.0000000e+00   0.0000000e+00   1.0000000e+00   0.0000000e+00   0.0000000e+00   0.0000000e+00   0.0000000e+00   0.0000000e+00   0.0000000e+00   0.0000000e+00   0.0000000e+00   0.0000000e+00   0.0000000e+00   0.0000000e+00   0.0000000e+00   0.0000000e+00   0.0000000e+00   0.0000000e+00   0.0000000e+00   0.0000000e+00   0.0000000e+00   0.0000000e+00   0.0000000e+00   0.0000000e+00   0.0000000e+00   0.0000000e+00   0.0000000e+00   0.0000000e+00   0.0000000e+00   0.0000000e+00   0.0000000e+00   0.0000000e+00   0.0000000e+00   0.0000000e+00   0.0000000e+00   0.0000000e+00   0.0000000e+00   0.0000000e+00   0.0000000e+00   1.0000000e+00   0.0000000e+00   0.0000000e+00   0.0000000e+00   0.0000000e+00   0.0000000e+00   0.0000000e+00   0.0000000e+00   0.0000000e+00   0.0000000e+00   0.0000000e+00   0.0000000e+00   0.0000000e+00   0.0000000e+00   0.0000000e+00   0.0000000e+00   0.0000000e+00   0.0000000e+00   0.0000000e+00   0.0000000e+00   0.0000000e+00   0.0000000e+00   0.0000000e+00   0.0000000e+00   0.0000000e+00   0.0000000e+00   0.0000000e+00   0.0000000e+00   0.0000000e+00   0.0000000e+00   0.0000000e+00   0.0000000e+00   0.0000000e+00   0.0000000e+00   0.0000000e+00   0.0000000e+00   0.0000000e+00   0.0000000e+00   0.0000000e+00   0.0000000e+00   0.0000000e+00   0.0000000e+00   0.0000000e+00   0.0000000e+00   0.0000000e+00   0.0000000e+00   0.0000000e+00   0.0000000e+00   0.0000000e+00   0.0000000e+00   0.0000000e+00   0.0000000e+00   0.0000000e+00   0.0000000e+00   0.0000000e+00   0.0000000e+00   0.0000000e+00   0.0000000e+00   0.0000000e+00   0.0000000e+00   0.0000000e+00   0.0000000e+00   0.0000000e+00   0.0000000e+00   0.0000000e+00   0.0000000e+00   0.0000000e+00   0.0000000e+00   0.0000000e+00   0.0000000e+00   0.0000000e+00   0.0000000e+00   0.0000000e+00   0.0000000e+00   0.0000000e+00   0.0000000e+00   0.0000000e+00   0.0000000e+00   0.0000000e+00   0.0000000e+00   0.0000000e+00   0.0000000e+00   0.0000000e+00   0.0000000e+00   0.0000000e+00   0.0000000e+00   0.0000000e+00   0.0000000e+00   0.0000000e+00   0.0000000e+00   0.0000000e+00   0.0000000e+00   0.0000000e+00   0.0000000e+00   0.0000000e+00   0.0000000e+00   0.0000000e+00   0.0000000e+00   0.0000000e+00   0.0000000e+00   0.0000000e+00   0.0000000e+00   0.0000000e+00   0.0000000e+00   0.0000000e+00   0.0000000e+00   0.0000000e+00   0.0000000e+00   0.0000000e+00   0.0000000e+00   0.0000000e+00   0.0000000e+00   0.0000000e+00   0.0000000e+00   0.0000000e+00   0.0000000e+00   0.0000000e+00   0.0000000e+00   0.0000000e+00   0.0000000e+00   0.0000000e+00   0.0000000e+00   0.0000000e+00   0.0000000e+00   0.0000000e+00   0.0000000e+00   0.0000000e+00   0.0000000e+00   0.0000000e+00   0.0000000e+00   0.0000000e+00   0.0000000e+00   0.0000000e+00   0.0000000e+00   0.0000000e+00   0.0000000e+00   0.0000000e+00   0.0000000e+00   0.0000000e+00   0.0000000e+00   0.0000000e+00   0.0000000e+00   0.0000000e+00   0.0000000e+00   0.0000000e+00   0.0000000e+00   0.0000000e+00
   0.0000000e+00   0.0000000e+00   0.0000000e+00   0.0000000e+00   0.0000000e+00   0.0000000e+00   0.0000000e+00   0.0000000e+00   0.0000000e+00   0.0000000e+00   0.0000000e+00   0.0000000e+00   0.0000000e+00   0.0000000e+00   0.0000000e+00   0.0000000e+00   0.0000000e+00   0.0000000e+00   0.0000000e+00   0.0000000e+00   0.0000000e+00   0.0000000e+00   0.0000000e+00   0.0000000e+00   0.0000000e+00   0.0000000e+00   0.0000000e+00   0.0000000e+00   0.0000000e+00   0.0000000e+00   0.0000000e+00   0.0000000e+00   0.0000000e+00   0.0000000e+00   0.0000000e+00   0.0000000e+00   0.0000000e+00   0.0000000e+00   0.0000000e+00   0.0000000e+00   0.0000000e+00   0.0000000e+00   0.0000000e+00   0.0000000e+00   0.0000000e+00   0.0000000e+00   0.0000000e+00   0.0000000e+00   0.0000000e+00   0.0000000e+00   0.0000000e+00   0.0000000e+00   0.0000000e+00   0.0000000e+00   0.0000000e+00   0.0000000e+00   0.0000000e+00   0.0000000e+00   0.0000000e+00   0.0000000e+00   0.0000000e+00   0.0000000e+00   0.0000000e+00   0.0000000e+00   0.0000000e+00   0.0000000e+00   0.0000000e+00   0.0000000e+00   0.0000000e+00   0.0000000e+00   0.0000000e+00   0.0000000e+00   0.0000000e+00   0.0000000e+00   0.0000000e+00   0.0000000e+00   0.0000000e+00   0.0000000e+00   0.0000000e+00   0.0000000e+00   0.0000000e+00   0.0000000e+00   0.0000000e+00   0.0000000e+00   0.0000000e+00   0.0000000e+00   0.0000000e+00   0.0000000e+00   0.0000000e+00   0.0000000e+00   0.0000000e+00   0.0000000e+00   0.0000000e+00   0.0000000e+00   0.0000000e+00   0.0000000e+00   0.0000000e+00   0.0000000e+00   0.0000000e+00   0.0000000e+00   0.0000000e+00   0.0000000e+00   0.0000000e+00   0.0000000e+00   0.0000000e+00   0.0000000e+00   0.0000000e+00   0.0000000e+00   0.0000000e+00   0.0000000e+00   0.0000000e+00   0.0000000e+00   0.0000000e+00   0.0000000e+00   0.0000000e+00   0.0000000e+00   0.0000000e+00   0.0000000e+00   0.0000000e+00   0.0000000e+00   0.0000000e+00   0.0000000e+00   0.0000000e+00   0.0000000e+00   0.0000000e+00   0.0000000e+00   0.0000000e+00   0.0000000e+00   0.0000000e+00   0.0000000e+00   0.0000000e+00   0.0000000e+00   0.0000000e+00   0.0000000e+00   0.0000000e+00   0.0000000e+00   0.0000000e+00   0.0000000e+00   0.0000000e+00   0.0000000e+00   0.0000000e+00   0.0000000e+00   0.0000000e+00   0.0000000e+00   0.0000000e+00   0.0000000e+00   0.0000000e+00   0.0000000e+00   0.0000000e+00   0.0000000e+00   0.0000000e+00   0.0000000e+00   0.0000000e+00   0.0000000e+00   0.0000000e+00   0.0000000e+00   0.0000000e+00   0.0000000e+00   0.0000000e+00   0.0000000e+00   0.0000000e+00   0.0000000e+00   0.0000000e+00   0.0000000e+00   0.0000000e+00   0.0000000e+00   0.0000000e+00   0.0000000e+00   1.0000000e+00   0.0000000e+00   0.0000000e+00   0.0000000e+00   0.0000000e+00   0.0000000e+00   0.0000000e+00   0.0000000e+00   0.0000000e+00   0.0000000e+00   0.0000000e+00   0.0000000e+00   0.0000000e+00   0.0000000e+00   0.0000000e+00   0.0000000e+00   0.0000000e+00   0.0000000e+00   0.0000000e+00   0.0000000e+00   0.0000000e+00   0.0000000e+00   0.0000000e+00   0.0000000e+00   0.0000000e+00   0.0000000e+00   0.0000000e+00   0.0000000e+00   0.0000000e+00   0.0000000e+00   0.0000000e+00   0.0000000e+00   0.0000000e+00   0.0000000e+00   0.0000000e+00   0.0000000e+00   0.0000000e+00   0.0000000e+00   0.0000000e+00   0.0000000e+00   0.0000000e+00   0.0000000e+00   0.0000000e+00   0.0000000e+00   0.0000000e+00   0.0000000e+00   0.0000000e+00   0.0000000e+00   0.0000000e+00   0.0000000e+00   0.0000000e+00   0.0000000e+00   0.0000000e+00   0.0000000e+00   0.0000000e+00   0.0000000e+00   0.0000000e+00   0.0000000e+00   0.0000000e+00   0.0000000e+00   0.0000000e+00   0.0000000e+00   0.0000000e+00   0.0000000e+00   0.0000000e+00   0.0000000e+00   0.0000000e+00   0.0000000e+00   0.0000000e+00   0.0000000e+00   0.0000000e+00   0.0000000e+00   0.0000000e+00   0.0000000e+00   0.0000000e+00   0.0000000e+00   0.0000000e+00   0.0000000e+00   0.0000000e+00   0.0000000e+00   0.0000000e+00   0.0000000e+00   0.0000000e+00   0.0000000e+00   0.0000000e+00   0.0000000e+00   0.0000000e+00   0.0000000e+00   0.0000000e+00   0.0000000e+00   0.0000000e+00   0.0000000e+00   0.0000000e+00   0.0000000e+00   0.0000000e+00   0.0000000e+00   0.0000000e+00   0.0000000e+00   0.0000000e+00   0.0000000e+00   0.0000000e+00   0.0000000e+00   0.0000000e+00   0.0000000e+00   0.0000000e+00   0.0000000e+00   0.0000000e+00   0.0000000e+00   0.0000000e+00   0.0000000e+00   0.0000000e+00   0.0000000e+00   0.0000000e+00   0.0000000e+00   0.0000000e+00   0.0000000e+00   0.0000000e+00   0.0000000e+00   0.0000000e+00   0.0000000e+00   0.0000000e+00   0.0000000e+00   0.0000000e+00   0.0000000e+00
   0.0000000e+00   0.0000000e+00   0.0000000e+00   0.0000000e+00   0.0000000e+00   0.0000000e+00   0.0000000e+00   0.0000000e+00   0.0000000e+00   0.0000000e+00   0.0000000e+00   0.0000000e+00   0.0000000e+00   0.0000000e+00   0.0000000e+00   0.0000000e+00   0.0000000e+00   0.0000000e+00   0.0000000e+00   0.0000000e+00   0.0000000e+00   0.0000000e+00   0.0000000e+00   0.0000000e+00   0.0000000e+00   0.0000000e+00   0.0000000e+00   0.0000000e+00   0.0000000e+00   0.0000000e+00   0.0000000e+00   0.0000000e+00   0.0000000e+00   0.0000000e+00   0.0000000e+00   0.0000000e+00   0.0000000e+00   0.0000000e+00   0.0000000e+00   0.0000000e+00   0.0000000e+00   0.0000000e+00   0.0000000e+00   0.0000000e+00   0.0000000e+00   0.0000000e+00   0.0000000e+00   0.0000000e+00   0.0000000e+00   0.0000000e+00   0.0000000e+00   0.0000000e+00   0.0000000e+00   0.0000000e+00   0.0000000e+00   0.0000000e+00   0.0000000e+00   0.0000000e+00   0.0000000e+00   0.0000000e+00   0.0000000e+00   0.0000000e+00   0.0000000e+00   0.0000000e+00   0.0000000e+00   0.0000000e+00   0.0000000e+00   0.0000000e+00   0.0000000e+00   0.0000000e+00   0.0000000e+00   0.0000000e+00   0.0000000e+00   0.0000000e+00   0.0000000e+00   0.0000000e+00   0.0000000e+00   0.0000000e+00   0.0000000e+00   0.0000000e+00   0.0000000e+00   0.0000000e+00   0.0000000e+00   0.0000000e+00   0.0000000e+00   0.0000000e+00   0.0000000e+00   0.0000000e+00   0.0000000e+00   0.0000000e+00   0.0000000e+00   0.0000000e+00   0.0000000e+00   0.0000000e+00   0.0000000e+00   0.0000000e+00   0.0000000e+00   0.0000000e+00   0.0000000e+00   0.0000000e+00   0.0000000e+00   0.0000000e+00   0.0000000e+00   0.0000000e+00   0.0000000e+00   0.0000000e+00   0.0000000e+00   0.0000000e+00   0.0000000e+00   0.0000000e+00   0.0000000e+00   0.0000000e+00   0.0000000e+00   0.0000000e+00   0.0000000e+00   0.0000000e+00   0.0000000e+00   0.0000000e+00   0.0000000e+00   0.0000000e+00   0.0000000e+00   0.0000000e+00   0.0000000e+00   0.0000000e+00   0.0000000e+00   0.0000000e+00   0.0000000e+00   0.0000000e+00   0.0000000e+00   0.0000000e+00   0.0000000e+00   0.0000000e+00   0.0000000e+00   0.0000000e+00   0.0000000e+00   0.0000000e+00   0.0000000e+00   0.0000000e+00   0.0000000e+00   0.0000000e+00   0.0000000e+00   0.0000000e+00   0.0000000e+00   0.0000000e+00   0.0000000e+00   0.0000000e+00   0.0000000e+00   0.0000000e+00   0.0000000e+00   0.0000000e+00   0.0000000e+00   0.0000000e+00   0.0000000e+00   0.0000000e+00   0.0000000e+00   0.0000000e+00   0.0000000e+00   0.0000000e+00   0.0000000e+00   0.0000000e+00   0.0000000e+00   0.0000000e+00   0.0000000e+00   0.0000000e+00   0.0000000e+00   0.0000000e+00   0.0000000e+00   0.0000000e+00   1.0000000e+00   0.0000000e+00   0.0000000e+00   0.0000000e+00   0.0000000e+00   0.0000000e+00   0.0000000e+00   0.0000000e+00   0.0000000e+00   0.0000000e+00   0.0000000e+00   0.0000000e+00   0.0000000e+00   0.0000000e+00   0.0000000e+00   0.0000000e+00   0.0000000e+00   0.0000000e+00   0.0000000e+00   0.0000000e+00   0.0000000e+00   0.0000000e+00   0.0000000e+00   0.0000000e+00   0.0000000e+00   0.0000000e+00   0.0000000e+00   0.0000000e+00   0.0000000e+00   0.0000000e+00   0.0000000e+00   0.0000000e+00   0.0000000e+00   0.0000000e+00   0.0000000e+00   0.0000000e+00   0.0000000e+00   0.0000000e+00   0.0000000e+00   0.0000000e+00   0.0000000e+00   0.0000000e+00   0.0000000e+00   0.0000000e+00   0.0000000e+00   0.0000000e+00   0.0000000e+00   0.0000000e+00   0.0000000e+00   0.0000000e+00   0.0000000e+00   0.0000000e+00   0.0000000e+00   0.0000000e+00   0.0000000e+00   0.0000000e+00   0.0000000e+00   0.0000000e+00   0.0000000e+00   0.0000000e+00   0.0000000e+00   0.0000000e+00   0.0000000e+00   0.0000000e+00   0.0000000e+00   0.0000000e+00   0.0000000e+00   0.0000000e+00   0.0000000e+00   0.0000000e+00   0.0000000e+00   0.0000000e+00   0.0000000e+00   0.0000000e+00   0.0000000e+00   0.0000000e+00   0.0000000e+00   0.0000000e+00   0.0000000e+00   0.0000000e+00   0.0000000e+00   0.0000000e+00   0.0000000e+00   0.0000000e+00   0.0000000e+00   0.0000000e+00   0.0000000e+00   0.0000000e+00   0.0000000e+00   0.0000000e+00   0.0000000e+00   0.0000000e+00   0.0000000e+00   0.0000000e+00   0.0000000e+00   0.0000000e+00   0.0000000e+00   0.0000000e+00   0.0000000e+00   0.0000000e+00   0.0000000e+00   0.0000000e+00   0.0000000e+00   0.0000000e+00   0.0000000e+00   0.0000000e+00   0.0000000e+00   0.0000000e+00   0.0000000e+00   0.0000000e+00   0.0000000e+00   0.0000000e+00   0.0000000e+00   0.0000000e+00   0.0000000e+00   0.0000000e+00   0.0000000e+00   0.0000000e+00   0.0000000e+00   0.0000000e+00   0.0000000e+00   0.0000000e+00   0.0000000e+00   0.0000000e+00
   0.0000000e+00   0.0000000e+00   0.0000000e+00   0.0000000e+00   0.0000000e+00   0.0000000e+00   0.0000000e+00   0.0000000e+00   0.0000000e+00   0.0000000e+00   0.0000000e+00   0.0000000e+00   0.0000000e+00   0.0000000e+00   0.0000000e+00   0.0000000e+00   0.0000000e+00   0.0000000e+00   0.0000000e+00   0.0000000e+00   0.0000000e+00   0.0000000e+00   0.0000000e+00   0.0000000e+00   0.0000000e+00   0.0000000e+00   0.0000000e+00   0.0000000e+00   0.0000000e+00   0.0000000e+00   0.0000000e+00   0.0000000e+00   0.0000000e+00   0.0000000e+00   0.0000000e+00   0.0000000e+00   0.0000000e+00   0.0000000e+00   0.0000000e+00   0.0000000e+00   0.0000000e+00   0.0000000e+00   0.0000000e+00   0.0000000e+00   0.0000000e+00   0.0000000e+00   0.0000000e+00   0.0000000e+00   0.0000000e+00   0.0000000e+00   0.0000000e+00   0.0000000e+00   0.0000000e+00   0.0000000e+00   0.0000000e+00   0.0000000e+00   0.0000000e+00   0.0000000e+00   0.0000000e+00   0.0000000e+00   0.0000000e+00   0.0000000e+00   0.0000000e+00   0.0000000e+00   0.0000000e+00   0.0000000e+00   0.0000000e+00   0.0000000e+00   0.0000000e+00   0.0000000e+00   0.0000000e+00   0.0000000e+00   0.0000000e+00   0.0000000e+00   0.0000000e+00   0.0000000e+00   0.0000000e+00   0.0000000e+00   0.0000000e+00   0.0000000e+00   0.0000000e+00   0.0000000e+00   0.0000000e+00   0.0000000e+00   0.0000000e+00   0.0000000e+00   0.0000000e+00   0.0000000e+00   0.0000000e+00   0.0000000e+00   0.0000000e+00   0.0000000e+00   0.0000000e+00   0.0000000e+00   0.0000000e+00   0.0000000e+00   0.0000000e+00   0.0000000e+00   0.0000000e+00   0.0000000e+00   0.0000000e+00   0.0000000e+00   0.0000000e+00   0.0000000e+00   0.0000000e+00   0.0000000e+00   0.0000000e+00   0.0000000e+00   0.0000000e+00   0.0000000e+00   0.0000000e+00   0.0000000e+00   0.0000000e+00   0.0000000e+00   0.0000000e+00   0.0000000e+00   0.0000000e+00   0.0000000e+00   0.0000000e+00   0.0000000e+00   0.0000000e+00   0.0000000e+00   0.0000000e+00   0.0000000e+00   0.0000000e+00   0.0000000e+00   0.0000000e+00   0.0000000e+00   0.0000000e+00   0.0000000e+00   0.0000000e+00   0.0000000e+00   0.0000000e+00   0.0000000e+00   0.0000000e+00   0.0000000e+00   0.0000000e+00   0.0000000e+00   0.0000000e+00   0.0000000e+00   0.0000000e+00   0.0000000e+00   0.0000000e+00   0.0000000e+00   0.0000000e+00   0.0000000e+00   0.0000000e+00   0.0000000e+00   0.0000000e+00   0.0000000e+00   0.0000000e+00   0.0000000e+00   0.0000000e+00   0.0000000e+00   0.0000000e+00   0.0000000e+00   0.0000000e+00   0.0000000e+00   0.0000000e+00   0.0000000e+00   0.0000000e+00   0.0000000e+00   0.0000000e+00   0.0000000e+00   0.0000000e+00   0.0000000e+00   0.0000000e+00   0.0000000e+00   0.0000000e+00   0.0000000e+00   0.0000000e+00   0.0000000e+00   0.0000000e+00   0.0000000e+00   0.0000000e+00   0.0000000e+00   0.0000000e+00   0.0000000e+00   0.0000000e+00   0.0000000e+00   0.0000000e+00   0.0000000e+00   0.0000000e+00   0.0000000e+00   0.0000000e+00   0.0000000e+00   0.0000000e+00   0.0000000e+00   0.0000000e+00   0.0000000e+00   0.0000000e+00   0.0000000e+00   0.0000000e+00   0.0000000e+00   0.0000000e+00   0.0000000e+00   0.0000000e+00   0.0000000e+00   0.0000000e+00   0.0000000e+00   0.0000000e+00   0.0000000e+00   0.0000000e+00   0.0000000e+00   0.0000000e+00   0.0000000e+00   0.0000000e+00   0.0000000e+00   0.0000000e+00   0.0000000e+00   0.0000000e+00   0.0000000e+00   0.0000000e+00   0.0000000e+00   0.0000000e+00   0.0000000e+00   0.0000000e+00   0.0000000e+00   0.0000000e+00   0.0000000e+00   0.0000000e+00   0.0000000e+00   0.0000000e+00   0.0000000e+00   0.0000000e+00   0.0000000e+00   0.0000000e+00   0.0000000e+00   0.0000000e+00   0.0000000e+00   0.0000000e+00   0.0000000e+00   0.0000000e+00   0.0000000e+00   0.0000000e+00   0.0000000e+00   0.0000000e+00   0.0000000e+00   0.0000000e+00   0.0000000e+00   0.0000000e+00   0.0000000e+00   0.0000000e+00   0.0000000e+00   0.0000000e+00   0.0000000e+00   0.0000000e+00   0.0000000e+00   0.0000000e+00   0.0000000e+00   0.0000000e+00   0.0000000e+00   0.0000000e+00   0.0000000e+00   0.0000000e+00   1.0000000e+00   0.0000000e+00   0.0000000e+00   0.0000000e+00   0.0000000e+00   0.0000000e+00   0.0000000e+00   0.0000000e+00   0.0000000e+00   0.0000000e+00   0.0000000e+00   0.0000000e+00   0.0000000e+00   0.0000000e+00   0.0000000e+00   0.0000000e+00   0.0000000e+00   0.0000000e+00   0.0000000e+00   0.0000000e+00   0.0000000e+00   0.0000000e+00   0.0000000e+00   0.0000000e+00   0.0000000e+00   0.0000000e+00   0.0000000e+00   0.0000000e+00   0.0000000e+00   0.0000000e+00   0.0000000e+00   0.0000000e+00   0.0000000e+00   0.0000000e+00   0.0000000e+00   0.0000000e+00   0.0000000e+00
   0.0000000e+00   0.0000000e+00   0.0000000e+00   0.0000000e+00   0.0000000e+00   0.0000000e+00   0.0000000e+00   0.0000000e+00   0.0000000e+00   0.0000000e+00   0.0000000e+00   0.0000000e+00   0.0000000e+00   0.0000000e+00   0.0000000e+00   0.0000000e+00   0.0000000e+00   0.0000000e+00   0.0000000e+00   0.0000000e+00   0.0000000e+00   0.0000000e+00   0.0000000e+00   0.0000000e+00   0.0000000e+00   0.0000000e+00   0.0000000e+00   0.0000000e+00   0.0000000e+00   0.0000000e+00   0.0000000e+00   0.0000000e+00   0.0000000e+00   0.0000000e+00   0.0000000e+00   0.0000000e+00   0.0000000e+00   0.0000000e+00   0.0000000e+00   0.0000000e+00   0.0000000e+00   0.0000000e+00   0.0000000e+00   0.0000000e+00   0.0000000e+00   0.0000000e+00   0.0000000e+00   0.0000000e+00   0.0000000e+00   0.0000000e+00   0.0000000e+00   0.0000000e+00   0.0000000e+00   1.0000000e+00   1.0000000e+00   0.0000000e+00   0.0000000e+00   0.0000000e+00   1.0000000e+00   1.0000000e+00   0.0000000e+00   0.0000000e+00   0.0000000e+00   0.0000000e+00   0.0000000e+00   0.0000000e+00   0.0000000e+00   0.0000000e+00   0.0000000e+00   0.0000000e+00   0.0000000e+00   0.0000000e+00   0.0000000e+00   0.0000000e+00   0.0000000e+00   0.0000000e+00   0.0000000e+00   0.0000000e+00   0.0000000e+00   0.0000000e+00   0.0000000e+00   0.0000000e+00   0.0000000e+00   0.0000000e+00   0.0000000e+00   0.0000000e+00   0.0000000e+00   0.0000000e+00   0.0000000e+00   0.0000000e+00   0.0000000e+00   0.0000000e+00   0.0000000e+00   0.0000000e+00   0.0000000e+00   0.0000000e+00   0.0000000e+00   0.0000000e+00   0.0000000e+00   0.0000000e+00   0.0000000e+00   0.0000000e+00   0.0000000e+00   0.0000000e+00   0.0000000e+00   0.0000000e+00   1.0000000e+00   0.0000000e+00   0.0000000e+00   0.0000000e+00   1.0000000e+00   0.0000000e+00   0.0000000e+00   0.0000000e+00   0.0000000e+00   0.0000000e+00   0.0000000e+00   0.0000000e+00   0.0000000e+00   0.0000000e+00   0.0000000e+00   0.0000000e+00   0.0000000e+00   0.0000000e+00   0.0000000e+00   0.0000000e+00   0.0000000e+00   0.0000000e+00   0.0000000e+00   0.0000000e+00   0.0000000e+00   0.0000000e+00   0.0000000e+00   0.0000000e+00   0.0000000e+00   0.0000000e+00   0.0000000e+00   0.0000000e+00   0.0000000e+00   0.0000000e+00   0.0000000e+00   0.0000000e+00   0.0000000e+00   0.0000000e+00   0.0000000e+00   0.0000000e+00   0.0000000e+00   0.0000000e+00   0.0000000e+00   0.0000000e+00   0.0000000e+00   0.0000000e+00   0.0000000e+00   0.0000000e+00   0.0000000e+00   0.0000000e+00   0.0000000e+00   0.0000000e+00   0.0000000e+00   0.0000000e+00   0.0000000e+00   0.0000000e+00   0.0000000e+00   0.0000000e+00   0.0000000e+00   0.0000000e+00   0.0000000e+00   0.0000000e+00   0.0000000e+00   0.0000000e+00   0.0000000e+00   0.0000000e+00   0.0000000e+00   0.0000000e+00   0.0000000e+00   0.0000000e+00   0.0000000e+00   0.0000000e+00   0.0000000e+00   0.0000000e+00   0.0000000e+00   1.0000000e+00   0.0000000e+00   0.0000000e+00   0.0000000e+00   0.0000000e+00   0.0000000e+00   0.0000000e+00   0.0000000e+00   0.0000000e+00   0.0000000e+00   0.0000000e+00   0.0000000e+00   0.0000000e+00   0.0000000e+00   0.0000000e+00   0.0000000e+00   0.0000000e+00   0.0000000e+00   0.0000000e+00   0.0000000e+00   0.0000000e+00   0.0000000e+00   0.0000000e+00   0.0000000e+00   0.0000000e+00   0.0000000e+00   0.0000000e+00   0.0000000e+00   0.0000000e+00   0.0000000e+00   0.0000000e+00   0.0000000e+00   0.0000000e+00   0.0000000e+00   0.0000000e+00   0.0000000e+00   0.0000000e+00   0.0000000e+00   0.0000000e+00   0.0000000e+00   0.0000000e+00   0.0000000e+00   0.0000000e+00   1.0000000e+00   0.0000000e+00   0.0000000e+00   0.0000000e+00   0.0000000e+00   0.0000000e+00   0.0000000e+00   0.0000000e+00   0.0000000e+00   0.0000000e+00   0.0000000e+00   0.0000000e+00   0.0000000e+00   0.0000000e+00   0.0000000e+00   0.0000000e+00   0.0000000e+00   0.0000000e+00   0.0000000e+00   0.0000000e+00   0.0000000e+00   0.0000000e+00   0.0000000e+00   0.0000000e+00   0.0000000e+00   0.0000000e+00   0.0000000e+00   0.0000000e+00   0.0000000e+00   0.0000000e+00   0.0000000e+00   0.0000000e+00   0.0000000e+00   0.0000000e+00   0.0000000e+00   0.0000000e+00   0.0000000e+00   0.0000000e+00   0.0000000e+00   0.0000000e+00   0.0000000e+00   0.0000000e+00   0.0000000e+00   0.0000000e+00   0.0000000e+00   0.0000000e+00   0.0000000e+00   0.0000000e+00   0.0000000e+00   0.0000000e+00   0.0000000e+00   0.0000000e+00   0.0000000e+00   0.0000000e+00   0.0000000e+00   0.0000000e+00   0.0000000e+00   0.0000000e+00   0.0000000e+00   0.0000000e+00   0.0000000e+00   0.0000000e+00   0.0000000e+00   0.0000000e+00   0.0000000e+00   0.0000000e+00   0.0000000e+00   0.0000000e+00
   0.0000000e+00   0.0000000e+00   0.0000000e+00   0.0000000e+00   0.0000000e+00   0.0000000e+00   0.0000000e+00   0.0000000e+00   0.0000000e+00   0.0000000e+00   0.0000000e+00   0.0000000e+00   0.0000000e+00   0.0000000e+00   0.0000000e+00   0.0000000e+00   0.0000000e+00   0.0000000e+00   0.0000000e+00   0.0000000e+00   0.0000000e+00   0.0000000e+00   0.0000000e+00   0.0000000e+00   0.0000000e+00   0.0000000e+00   0.0000000e+00   0.0000000e+00   0.0000000e+00   0.0000000e+00   0.0000000e+00   0.0000000e+00   0.0000000e+00   0.0000000e+00   0.0000000e+00   0.0000000e+00   0.0000000e+00   0.0000000e+00   0.0000000e+00   0.0000000e+00   0.0000000e+00   0.0000000e+00   0.0000000e+00   0.0000000e+00   0.0000000e+00   0.0000000e+00   0.0000000e+00   0.0000000e+00   0.0000000e+00   0.0000000e+00   1.0000000e+00   0.0000000e+00   0.0000000e+00   0.0000000e+00   0.0000000e+00   0.0000000e+00   0.0000000e+00   0.0000000e+00   0.0000000e+00   0.0000000e+00   0.0000000e+00   0.0000000e+00   0.0000000e+00   0.0000000e+00   0.0000000e+00   0.0000000e+00   0.0000000e+00   0.0000000e+00   0.0000000e+00   0.0000000e+00   0.0000000e+00   0.0000000e+00   0.0000000e+00   0.0000000e+00   0.0000000e+00   0.0000000e+00   0.0000000e+00   0.0000000e+00   0.0000000e+00   0.0000000e+00   0.0000000e+00   0.0000000e+00   0.0000000e+00   0.0000000e+00   0.0000000e+00   0.0000000e+00   0.0000000e+00   0.0000000e+00   0.0000000e+00   0.0000000e+00   0.0000000e+00   0.0000000e+00   0.0000000e+00   0.0000000e+00   0.0000000e+00   0.0000000e+00   0.0000000e+00   0.0000000e+00   0.0000000e+00   0.0000000e+00   0.0000000e+00   0.0000000e+00   0.0000000e+00   0.0000000e+00   0.0000000e+00   0.0000000e+00   0.0000000e+00   0.0000000e+00   0.0000000e+00   0.0000000e+00   0.0000000e+00   0.0000000e+00   0.0000000e+00   0.0000000e+00   0.0000000e+00   0.0000000e+00   0.0000000e+00   0.0000000e+00   0.0000000e+00   0.0000000e+00   0.0000000e+00   0.0000000e+00   0.0000000e+00   0.0000000e+00   0.0000000e+00   0.0000000e+00   0.0000000e+00   0.0000000e+00   0.0000000e+00   0.0000000e+00   0.0000000e+00   0.0000000e+00   0.0000000e+00   0.0000000e+00   0.0000000e+00   0.0000000e+00   0.0000000e+00   0.0000000e+00   0.0000000e+00   0.0000000e+00   0.0000000e+00   0.0000000e+00   0.0000000e+00   0.0000000e+00   0.0000000e+00   0.0000000e+00   0.0000000e+00   0.0000000e+00   0.0000000e+00   0.0000000e+00   0.0000000e+00   0.0000000e+00   0.0000000e+00   0.0000000e+00   0.0000000e+00   0.0000000e+00   0.0000000e+00   0.0000000e+00   0.0000000e+00   0.0000000e+00   0.0000000e+00   0.0000000e+00   0.0000000e+00   0.0000000e+00   0.0000000e+00   0.0000000e+00   0.0000000e+00   0.0000000e+00   0.0000000e+00   0.0000000e+00   0.0000000e+00   0.0000000e+00   0.0000000e+00   0.0000000e+00   0.0000000e+00   0.0000000e+00   0.0000000e+00   0.0000000e+00   0.0000000e+00   0.0000000e+00   0.0000000e+00   0.0000000e+00   0.0000000e+00   0.0000000e+00   0.0000000e+00   0.0000000e+00   0.0000000e+00   0.0000000e+00   0.0000000e+00   0.0000000e+00   0.0000000e+00   0.0000000e+00   0.0000000e+00   0.0000000e+00   0.0000000e+00   0.0000000e+00   0.0000000e+00   0.0000000e+00   0.0000000e+00   0.0000000e+00   0.0000000e+00   0.0000000e+00   0.0000000e+00   0.0000000e+00   0.0000000e+00   0.0000000e+00   0.0000000e+00   0.0000000e+00   0.0000000e+00   0.0000000e+00   0.0000000e+00   0.0000000e+00   0.0000000e+00   0.0000000e+00   0.0000000e+00   0.0000000e+00   0.0000000e+00   0.0000000e+00   0.0000000e+00   0.0000000e+00   0.0000000e+00   0.0000000e+00   0.0000000e+00   0.0000000e+00   0.0000000e+00   0.0000000e+00   0.0000000e+00   0.0000000e+00   0.0000000e+00   0.0000000e+00   0.0000000e+00   0.0000000e+00   0.0000000e+00   0.0000000e+00   0.0000000e+00   0.0000000e+00   0.0000000e+00   0.0000000e+00   0.0000000e+00   0.0000000e+00   0.0000000e+00   0.0000000e+00   0.0000000e+00   0.0000000e+00   0.0000000e+00   0.0000000e+00   0.0000000e+00   0.0000000e+00   0.0000000e+00   0.0000000e+00   0.0000000e+00   0.0000000e+00   0.0000000e+00   0.0000000e+00   0.0000000e+00   0.0000000e+00   0.0000000e+00   0.0000000e+00   0.0000000e+00   0.0000000e+00   0.0000000e+00   0.0000000e+00   0.0000000e+00   0.0000000e+00   0.0000000e+00   0.0000000e+00   0.0000000e+00   0.0000000e+00   0.0000000e+00   0.0000000e+00   0.0000000e+00   0.0000000e+00   0.0000000e+00   0.0000000e+00   0.0000000e+00   0.0000000e+00   0.0000000e+00   0.0000000e+00   0.0000000e+00   0.0000000e+00   0.0000000e+00   0.0000000e+00   0.0000000e+00   0.0000000e+00   0.0000000e+00   0.0000000e+00   0.0000000e+00   0.0000000e+00   0.0000000e+00   0.0000000e+00   0.0000000e+00   0.0000000e+00
   0.0000000e+00   0.0000000e+00   0.0000000e+00   0.0000000e+00   1.0000000e+00   0.0000000e+00   0.0000000e+00   0.0000000e+00   0.0000000e+00   0.0000000e+00   0.0000000e+00   0.0000000e+00   0.0000000e+00   0.0000000e+00   0.0000000e+00   0.0000000e+00   0.0000000e+00   0.0000000e+00   0.0000000e+00   0.0000000e+00   0.0000000e+00   0.0000000e+00   0.0000000e+00   0.0000000e+00   0.0000000e+00   0.0000000e+00   0.0000000e+00   0.0000000e+00   0.0000000e+00   0.0000000e+00   0.0000000e+00   0.0000000e+00   0.0000000e+00   0.0000000e+00   0.0000000e+00   0.0000000e+00   0.0000000e+00   0.0000000e+00   0.0000000e+00   0.0000000e+00   0.0000000e+00   0.0000000e+00   0.0000000e+00   0.0000000e+00   0.0000000e+00   0.0000000e+00   0.0000000e+00   0.0000000e+00   0.0000000e+00   0.0000000e+00   0.0000000e+00   0.0000000e+00   0.0000000e+00   0.0000000e+00   0.0000000e+00   0.0000000e+00   0.0000000e+00   0.0000000e+00   0.0000000e+00   0.0000000e+00   0.0000000e+00   0.0000000e+00   0.0000000e+00   0.0000000e+00   0.0000000e+00   0.0000000e+00   0.0000000e+00   0.0000000e+00   0.0000000e+00   0.0000000e+00   0.0000000e+00   0.0000000e+00   0.0000000e+00   0.0000000e+00   0.0000000e+00   0.0000000e+00   0.0000000e+00   0.0000000e+00   0.0000000e+00   0.0000000e+00   0.0000000e+00   0.0000000e+00   0.0000000e+00   0.0000000e+00   0.0000000e+00   0.0000000e+00   0.0000000e+00   0.0000000e+00   0.0000000e+00   0.0000000e+00   0.0000000e+00   0.0000000e+00   0.0000000e+00   0.0000000e+00   0.0000000e+00   0.0000000e+00   0.0000000e+00   0.0000000e+00   0.0000000e+00   0.0000000e+00   0.0000000e+00   0.0000000e+00   0.0000000e+00   0.0000000e+00   0.0000000e+00   0.0000000e+00   0.0000000e+00   0.0000000e+00   0.0000000e+00   0.0000000e+00   0.0000000e+00   0.0000000e+00   0.0000000e+00   0.0000000e+00   0.0000000e+00   0.0000000e+00   0.0000000e+00   0.0000000e+00   0.0000000e+00   0.0000000e+00   0.0000000e+00   0.0000000e+00   0.0000000e+00   0.0000000e+00   0.0000000e+00   0.0000000e+00   0.0000000e+00   0.0000000e+00   0.0000000e+00   0.0000000e+00   0.0000000e+00   0.0000000e+00   0.0000000e+00   0.0000000e+00   0.0000000e+00   0.0000000e+00   0.0000000e+00   0.0000000e+00   0.0000000e+00   0.0000000e+00   0.0000000e+00   0.0000000e+00   0.0000000e+00   0.0000000e+00   0.0000000e+00   0.0000000e+00   0.0000000e+00   0.0000000e+00   0.0000000e+00   0.0000000e+00   0.0000000e+00   0.0000000e+00   0.0000000e+00   0.0000000e+00   0.0000000e+00   0.0000000e+00   0.0000000e+00   0.0000000e+00   0.0000000e+00   0.0000000e+00   0.0000000e+00   0.0000000e+00   0.0000000e+00   0.0000000e+00   0.0000000e+00   0.0000000e+00   0.0000000e+00   0.0000000e+00   0.0000000e+00   0.0000000e+00   0.0000000e+00   0.0000000e+00   0.0000000e+00   0.0000000e+00   0.0000000e+00   0.0000000e+00   0.0000000e+00   0.0000000e+00   0.0000000e+00   0.0000000e+00   0.0000000e+00   1.0000000e+00   0.0000000e+00   0.0000000e+00   0.0000000e+00   0.0000000e+00   0.0000000e+00   0.0000000e+00   0.0000000e+00   0.0000000e+00   0.0000000e+00   0.0000000e+00   0.0000000e+00   0.0000000e+00   0.0000000e+00   0.0000000e+00   0.0000000e+00   0.0000000e+00   0.0000000e+00   0.0000000e+00   0.0000000e+00   0.0000000e+00   0.0000000e+00   0.0000000e+00   0.0000000e+00   0.0000000e+00   0.0000000e+00   0.0000000e+00   0.0000000e+00   0.0000000e+00   0.0000000e+00   0.0000000e+00   0.0000000e+00   0.0000000e+00   0.0000000e+00   0.0000000e+00   0.0000000e+00   0.0000000e+00   0.0000000e+00   0.0000000e+00   0.0000000e+00   0.0000000e+00   0.0000000e+00   0.0000000e+00   0.0000000e+00   0.0000000e+00   0.0000000e+00   0.0000000e+00   0.0000000e+00   0.0000000e+00   1.0000000e+00   0.0000000e+00   0.0000000e+00   0.0000000e+00   0.0000000e+00   0.0000000e+00   0.0000000e+00   0.0000000e+00   0.0000000e+00   0.0000000e+00   0.0000000e+00   0.0000000e+00   0.0000000e+00   0.0000000e+00   0.0000000e+00   0.0000000e+00   0.0000000e+00   0.0000000e+00   0.0000000e+00   0.0000000e+00   0.0000000e+00   0.0000000e+00   0.0000000e+00   0.0000000e+00   0.0000000e+00   0.0000000e+00   0.0000000e+00   0.0000000e+00   0.0000000e+00   0.0000000e+00   0.0000000e+00   0.0000000e+00   0.0000000e+00   0.0000000e+00   0.0000000e+00   0.0000000e+00   0.0000000e+00   0.0000000e+00   0.0000000e+00   0.0000000e+00   0.0000000e+00   0.0000000e+00   0.0000000e+00   0.0000000e+00   0.0000000e+00   0.0000000e+00   0.0000000e+00   0.0000000e+00   0.0000000e+00   0.0000000e+00   0.0000000e+00   0.0000000e+00   0.0000000e+00   0.0000000e+00   0.0000000e+00   0.0000000e+00   0.0000000e+00   0.0000000e+00   0.0000000e+00   0.0000000e+00   0.0000000e+00   0.0000000e+00
   0.0000000e+00   1.0000000e+00   0.0000000e+00   0.0000000e+00   0.0000000e+00   0.0000000e+00   0.0000000e+00   1.0000000e+00   0.0000000e+00   0.0000000e+00   0.0000000e+00   0.0000000e+00   0.0000000e+00   0.0000000e+00   1.0000000e+00   0.0000000e+00   0.0000000e+00   0.0000000e+00   1.0000000e+00   0.0000000e+00   0.0000000e+00   1.0000000e+00   0.0000000e+00   0.0000000e+00   0.0000000e+00   0.0000000e+00   0.0000000e+00   0.0000000e+00   0.0000000e+00   0.0000000e+00   0.0000000e+00   0.0000000e+00   0.0000000e+00   0.0000000e+00   0.0000000e+00   0.0000000e+00   0.0000000e+00   0.0000000e+00   0.0000000e+00   0.0000000e+00   0.0000000e+00   0.0000000e+00   0.0000000e+00   0.0000000e+00   0.0000000e+00   0.0000000e+00   0.0000000e+00   1.0000000e+00   0.0000000e+00   0.0000000e+00   1.0000000e+00   0.0000000e+00   0.0000000e+00   0.0000000e+00   0.0000000e+00   0.0000000e+00   0.0000000e+00   0.0000000e+00   0.0000000e+00   1.0000000e+00   1.0000000e+00   0.0000000e+00   0.0000000e+00   1.0000000e+00   0.0000000e+00   0.0000000e+00   0.0000000e+00   0.0000000e+00   0.0000000e+00   0.0000000e+00   0.0000000e+00   0.0000000e+00   0.0000000e+00   0.0000000e+00   0.0000000e+00   0.0000000e+00   0.0000000e+00   0.0000000e+00   0.0000000e+00   0.0000000e+00   0.0000000e+00   0.0000000e+00   0.0000000e+00   0.0000000e+00   0.0000000e+00   0.0000000e+00   0.0000000e+00   0.0000000e+00   0.0000000e+00   0.0000000e+00   0.0000000e+00   1.0000000e+00   0.0000000e+00   0.0000000e+00   0.0000000e+00   1.0000000e+00   0.0000000e+00   0.0000000e+00   0.0000000e+00   0.0000000e+00   0.0000000e+00   0.0000000e+00   0.0000000e+00   0.0000000e+00   0.0000000e+00   0.0000000e+00   1.0000000e+00   1.0000000e+00   0.0000000e+00   0.0000000e+00   0.0000000e+00   0.0000000e+00   0.0000000e+00   0.0000000e+00   1.0000000e+00   0.0000000e+00   0.0000000e+00   1.0000000e+00   0.0000000e+00   0.0000000e+00   1.0000000e+00   0.0000000e+00   0.0000000e+00   1.0000000e+00   0.0000000e+00   0.0000000e+00   1.0000000e+00   0.0000000e+00   0.0000000e+00   1.0000000e+00   0.0000000e+00   0.0000000e+00   0.0000000e+00   0.0000000e+00   0.0000000e+00   0.0000000e+00   1.0000000e+00   0.0000000e+00   0.0000000e+00   0.0000000e+00   0.0000000e+00   0.0000000e+00   0.0000000e+00   0.0000000e+00   0.0000000e+00   0.0000000e+00   1.0000000e+00   1.0000000e+00   0.0000000e+00   0.0000000e+00   0.0000000e+00   0.0000000e+00   0.0000000e+00   0.0000000e+00   0.0000000e+00   0.0000000e+00   0.0000000e+00   0.0000000e+00   0.0000000e+00   0.0000000e+00   0.0000000e+00   1.0000000e+00   0.0000000e+00   0.0000000e+00   0.0000000e+00   1.0000000e+00   1.0000000e+00   0.0000000e+00   0.0000000e+00   0.0000000e+00   0.0000000e+00   0.0000000e+00   0.0000000e+00   0.0000000e+00   0.0000000e+00   0.0000000e+00   0.0000000e+00   0.0000000e+00   0.0000000e+00   0.0000000e+00   0.0000000e+00   1.0000000e+00   0.0000000e+00   0.0000000e+00   0.0000000e+00   0.0000000e+00   0.0000000e+00   0.0000000e+00   0.0000000e+00   0.0000000e+00   0.0000000e+00   0.0000000e+00   0.0000000e+00   0.0000000e+00   0.0000000e+00   0.0000000e+00   0.0000000e+00   1.0000000e+00   0.0000000e+00   0.0000000e+00   0.0000000e+00   0.0000000e+00   0.0000000e+00   0.0000000e+00   0.0000000e+00   0.0000000e+00   0.0000000e+00   1.0000000e+00   0.0000000e+00   0.0000000e+00   0.0000000e+00   0.0000000e+00   0.0000000e+00   0.0000000e+00   1.0000000e+00   0.0000000e+00   1.0000000e+00   0.0000000e+00   0.0000000e+00   1.0000000e+00   1.0000000e+00   0.0000000e+00   0.0000000e+00   0.0000000e+00   0.0000000e+00   0.0000000e+00   1.0000000e+00   1.0000000e+00   0.0000000e+00   0.0000000e+00   1.0000000e+00   0.0000000e+00   0.0000000e+00   0.0000000e+00   0.0000000e+00   0.0000000e+00   0.0000000e+00   0.0000000e+00   0.0000000e+00   0.0000000e+00   0.0000000e+00   0.0000000e+00   1.0000000e+00   0.0000000e+00   1.0000000e+00   0.0000000e+00   0.0000000e+00   0.0000000e+00   0.0000000e+00   0.0000000e+00   0.0000000e+00   0.0000000e+00   0.0000000e+00   0.0000000e+00   0.0000000e+00   0.0000000e+00   0.0000000e+00   0.0000000e+00   0.0000000e+00   1.0000000e+00   0.0000000e+00   0.0000000e+00   0.0000000e+00   0.0000000e+00   0.0000000e+00   0.0000000e+00   0.0000000e+00   0.0000000e+00   0.0000000e+00   0.0000000e+00   0.0000000e+00   0.0000000e+00   0.0000000e+00   1.0000000e+00   0.0000000e+00   0.0000000e+00   0.0000000e+00   1.0000000e+00   0.0000000e+00   0.0000000e+00   0.0000000e+00   1.0000000e+00   0.0000000e+00   0.0000000e+00   0.0000000e+00   0.0000000e+00   0.0000000e+00   0.0000000e+00   0.0000000e+00   0.0000000e+00   0.0000000e+00   0.0000000e+00
   0.0000000e+00   0.0000000e+00   0.0000000e+00   0.0000000e+00   0.0000000e+00   0.0000000e+00   0.0000000e+00   0.0000000e+00   0.0000000e+00   0.0000000e+00   0.0000000e+00   0.0000000e+00   0.0000000e+00   0.0000000e+00   0.0000000e+00   0.0000000e+00   0.0000000e+00   0.0000000e+00   0.0000000e+00   0.0000000e+00   0.0000000e+00   0.0000000e+00   0.0000000e+00   0.0000000e+00   0.0000000e+00   0.0000000e+00   0.0000000e+00   0.0000000e+00   0.0000000e+00   0.0000000e+00   0.0000000e+00   0.0000000e+00   0.0000000e+00   0.0000000e+00   0.0000000e+00   0.0000000e+00   0.0000000e+00   0.0000000e+00   0.0000000e+00   0.0000000e+00   0.0000000e+00   0.0000000e+00   0.0000000e+00   0.0000000e+00   0.0000000e+00   0.0000000e+00   0.0000000e+00   0.0000000e+00   0.0000000e+00   0.0000000e+00   0.0000000e+00   0.0000000e+00   0.0000000e+00   0.0000000e+00   0.0000000e+00   0.0000000e+00   0.0000000e+00   0.0000000e+00   0.0000000e+00   0.0000000e+00   0.0000000e+00   0.0000000e+00   0.0000000e+00   0.0000000e+00   0.0000000e+00   0.0000000e+00   0.0000000e+00   0.0000000e+00   0.0000000e+00   0.0000000e+00   0.0000000e+00   0.0000000e+00   0.0000000e+00   0.0000000e+00   0.0000000e+00   0.0000000e+00   0.0000000e+00   0.0000000e+00   0.0000000e+00   0.0000000e+00   0.0000000e+00   0.0000000e+00   0.0000000e+00   0.0000000e+00   0.0000000e+00   0.0000000e+00   0.0000000e+00   0.0000000e+00   0.0000000e+00   0.0000000e+00   0.0000000e+00   0.0000000e+00   0.0000000e+00   0.0000000e+00   0.0000000e+00   0.0000000e+00   0.0000000e+00   0.0000000e+00   0.0000000e+00   0.0000000e+00   0.0000000e+00   0.0000000e+00   0.0000000e+00   0.0000000e+00   0.0000000e+00   0.0000000e+00   0.0000000e+00   0.0000000e+00   0.0000000e+00   0.0000000e+00   0.0000000e+00   0.0000000e+00   0.0000000e+00   0.0000000e+00   0.0000000e+00   0.0000000e+00   0.0000000e+00   0.0000000e+00   0.0000000e+00   0.0000000e+00   0.0000000e+00   0.0000000e+00   0.0000000e+00   0.0000000e+00   0.0000000e+00   0.0000000e+00   0.0000000e+00   0.0000000e+00   0.0000000e+00   0.0000000e+00   0.0000000e+00   0.0000000e+00   0.0000000e+00   0.0000000e+00   0.0000000e+00   0.0000000e+00   0.0000000e+00   0.0000000e+00   0.0000000e+00   0.0000000e+00   0.0000000e+00   0.0000000e+00   0.0000000e+00   0.0000000e+00   0.0000000e+00   0.0000000e+00   0.0000000e+00   0.0000000e+00   0.0000000e+00   0.0000000e+00   0.0000000e+00   0.0000000e+00   0.0000000e+00   0.0000000e+00   0.0000000e+00   0.0000000e+00   0.0000000e+00   0.0000000e+00   0.0000000e+00   0.0000000e+00   0.0000000e+00   0.0000000e+00   0.0000000e+00   0.0000000e+00   0.0000000e+00   0.0000000e+00   0.0000000e+00   0.0000000e+00   0.0000000e+00   0.0000000e+00   0.0000000e+00   0.0000000e+00   0.0000000e+00   0.0000000e+00   0.0000000e+00   0.0000000e+00   0.0000000e+00   0.0000000e+00   0.0000000e+00   0.0000000e+00   0.0000000e+00   0.0000000e+00   0.0000000e+00   0.0000000e+00   0.0000000e+00   0.0000000e+00   0.0000000e+00   0.0000000e+00   0.0000000e+00   0.0000000e+00   0.0000000e+00   0.0000000e+00   0.0000000e+00   0.0000000e+00   0.0000000e+00   0.0000000e+00   0.0000000e+00   0.0000000e+00   0.0000000e+00   0.0000000e+00   0.0000000e+00   0.0000000e+00   0.0000000e+00   0.0000000e+00   0.0000000e+00   1.0000000e+00   0.0000000e+00   0.0000000e+00   0.0000000e+00   0.0000000e+00   0.0000000e+00   0.0000000e+00   0.0000000e+00   0.0000000e+00   0.0000000e+00   0.0000000e+00   0.0000000e+00   0.0000000e+00   0.0000000e+00   0.0000000e+00   0.0000000e+00   0.0000000e+00   0.0000000e+00   0.0000000e+00   0.0000000e+00   0.0000000e+00   0.0000000e+00   0.0000000e+00   0.0000000e+00   0.0000000e+00   0.0000000e+00   0.0000000e+00   0.0000000e+00   0.0000000e+00   0.0000000e+00   0.0000000e+00   0.0000000e+00   0.0000000e+00   0.0000000e+00   0.0000000e+00   0.0000000e+00   0.0000000e+00   0.0000000e+00   0.0000000e+00   0.0000000e+00   0.0000000e+00   0.0000000e+00   0.0000000e+00   0.0000000e+00   0.0000000e+00   0.0000000e+00   0.0000000e+00   0.0000000e+00   0.0000000e+00   0.0000000e+00   0.0000000e+00   0.0000000e+00   0.0000000e+00   0.0000000e+00   0.0000000e+00   0.0000000e+00   0.0000000e+00   0.0000000e+00   0.0000000e+00   0.0000000e+00   0.0000000e+00   0.0000000e+00   0.0000000e+00   0.0000000e+00   0.0000000e+00   0.0000000e+00   0.0000000e+00   0.0000000e+00   0.0000000e+00   0.0000000e+00   0.0000000e+00   0.0000000e+00   0.0000000e+00   0.0000000e+00   0.0000000e+00   0.0000000e+00   0.0000000e+00   0.0000000e+00   0.0000000e+00   0.0000000e+00   0.0000000e+00   0.0000000e+00   0.0000000e+00   0.0000000e+00   0.0000000e+00   0.0000000e+00   0.0000000e+00
   0.0000000e+00   0.0000000e+00   0.0000000e+00   0.0000000e+00   0.0000000e+00   0.0000000e+00   0.0000000e+00   0.0000000e+00   0.0000000e+00   0.0000000e+00   0.0000000e+00   1.0000000e+00   1.0000000e+00   1.0000000e+00   0.0000000e+00   0.0000000e+00   0.0000000e+00   0.0000000e+00   0.0000000e+00   0.0000000e+00   0.0000000e+00   0.0000000e+00   1.0000000e+00   0.0000000e+00   0.0000000e+00   0.0000000e+00   0.0000000e+00   0.0000000e+00   0.0000000e+00   0.0000000e+00   0.0000000e+00   0.0000000e+00   0.0000000e+00   0.0000000e+00   0.0000000e+00   0.0000000e+00   0.0000000e+00   0.0000000e+00   0.0000000e+00   0.0000000e+00   0.0000000e+00   0.0000000e+00   0.0000000e+00   0.0000000e+00   0.0000000e+00   0.0000000e+00   0.0000000e+00   1.0000000e+00   0.0000000e+00   0.0000000e+00   1.0000000e+00   1.0000000e+00   1.0000000e+00   0.0000000e+00   0.0000000e+00   0.0000000e+00   1.0000000e+00   0.0000000e+00   1.0000000e+00   0.0000000e+00   1.0000000e+00   0.0000000e+00   0.0000000e+00   0.0000000e+00   1.0000000e+00   1.0000000e+00   0.0000000e+00   0.0000000e+00   0.0000000e+00   0.0000000e+00   0.0000000e+00   0.0000000e+00   0.0000000e+00   0.0000000e+00   0.0000000e+00   0.0000000e+00   0.0000000e+00   0.0000000e+00   0.0000000e+00   0.0000000e+00   0.0000000e+00   0.0000000e+00   0.0000000e+00   0.0000000e+00   0.0000000e+00   0.0000000e+00   0.0000000e+00   0.0000000e+00   0.0000000e+00   0.0000000e+00   0.0000000e+00   0.0000000e+00   0.0000000e+00   0.0000000e+00   0.0000000e+00   0.0000000e+00   0.0000000e+00   0.0000000e+00   0.0000000e+00   0.0000000e+00   0.0000000e+00   0.0000000e+00   0.0000000e+00   0.0000000e+00   0.0000000e+00   1.0000000e+00   0.0000000e+00   0.0000000e+00   0.0000000e+00   0.0000000e+00   0.0000000e+00   0.0000000e+00   0.0000000e+00   0.0000000e+00   0.0000000e+00   0.0000000e+00   0.0000000e+00   1.0000000e+00   0.0000000e+00   0.0000000e+00   0.0000000e+00   0.0000000e+00   0.0000000e+00   0.0000000e+00   0.0000000e+00   0.0000000e+00   0.0000000e+00   0.0000000e+00   0.0000000e+00   1.0000000e+00   0.0000000e+00   0.0000000e+00   0.0000000e+00   0.0000000e+00   0.0000000e+00   0.0000000e+00   1.0000000e+00   0.0000000e+00   1.0000000e+00   0.0000000e+00   0.0000000e+00   0.0000000e+00   0.0000000e+00   0.0000000e+00   0.0000000e+00   0.0000000e+00   0.0000000e+00   1.0000000e+00   1.0000000e+00   1.0000000e+00   1.0000000e+00   0.0000000e+00   1.0000000e+00   1.0000000e+00   0.0000000e+00   0.0000000e+00   0.0000000e+00   1.0000000e+00   1.0000000e+00   1.0000000e+00   0.0000000e+00   0.0000000e+00   0.0000000e+00   0.0000000e+00   0.0000000e+00   1.0000000e+00   1.0000000e+00   0.0000000e+00   0.0000000e+00   1.0000000e+00   0.0000000e+00   0.0000000e+00   0.0000000e+00   0.0000000e+00   0.0000000e+00   0.0000000e+00   0.0000000e+00   0.0000000e+00   0.0000000e+00   0.0000000e+00   1.0000000e+00   1.0000000e+00   0.0000000e+00   1.0000000e+00   0.0000000e+00   0.0000000e+00   1.0000000e+00   0.0000000e+00   0.0000000e+00   0.0000000e+00   0.0000000e+00   0.0000000e+00   0.0000000e+00   1.0000000e+00   0.0000000e+00   0.0000000e+00   0.0000000e+00   0.0000000e+00   1.0000000e+00   1.0000000e+00   0.0000000e+00   0.0000000e+00   0.0000000e+00   0.0000000e+00   0.0000000e+00   0.0000000e+00   0.0000000e+00   0.0000000e+00   0.0000000e+00   0.0000000e+00   1.0000000e+00   1.0000000e+00   1.0000000e+00   0.0000000e+00   1.0000000e+00   0.0000000e+00   0.0000000e+00   0.0000000e+00   1.0000000e+00   0.0000000e+00   0.0000000e+00   0.0000000e+00   0.0000000e+00   0.0000000e+00   1.0000000e+00   0.0000000e+00   0.0000000e+00   0.0000000e+00   0.0000000e+00   0.0000000e+00   1.0000000e+00   0.0000000e+00   0.0000000e+00   0.0000000e+00   0.0000000e+00   1.0000000e+00   1.0000000e+00   1.0000000e+00   0.0000000e+00   0.0000000e+00   0.0000000e+00   0.0000000e+00   1.0000000e+00   1.0000000e+00   0.0000000e+00   0.0000000e+00   0.0000000e+00   0.0000000e+00   0.0000000e+00   0.0000000e+00   0.0000000e+00   0.0000000e+00   0.0000000e+00   0.0000000e+00   0.0000000e+00   0.0000000e+00   0.0000000e+00   0.0000000e+00   0.0000000e+00   1.0000000e+00   1.0000000e+00   1.0000000e+00   0.0000000e+00   1.0000000e+00   1.0000000e+00   1.0000000e+00   1.0000000e+00   0.0000000e+00   0.0000000e+00   0.0000000e+00   0.0000000e+00   0.0000000e+00   0.0000000e+00   0.0000000e+00   1.0000000e+00   0.0000000e+00   0.0000000e+00   0.0000000e+00   0.0000000e+00   0.0000000e+00   0.0000000e+00   1.0000000e+00   1.0000000e+00   1.0000000e+00   1.0000000e+00   1.0000000e+00   0.0000000e+00   0.0000000e+00   0.0000000e+00   0.0000000e+00   0.0000000e+00   0.0000000e+00
   0.0000000e+00   0.0000000e+00   0.0000000e+00   0.0000000e+00   1.0000000e+00   0.0000000e+00   0.0000000e+00   0.0000000e+00   0.0000000e+00   0.0000000e+00   0.0000000e+00   0.0000000e+00   0.0000000e+00   0.0000000e+00   0.0000000e+00   0.0000000e+00   0.0000000e+00   0.0000000e+00   0.0000000e+00   0.0000000e+00   0.0000000e+00   0.0000000e+00   0.0000000e+00   0.0000000e+00   0.0000000e+00   0.0000000e+00   0.0000000e+00   0.0000000e+00   0.0000000e+00   0.0000000e+00   0.0000000e+00   0.0000000e+00   0.0000000e+00   0.0000000e+00   0.0000000e+00   0.0000000e+00   0.0000000e+00   0.0000000e+00   0.0000000e+00   0.0000000e+00   0.0000000e+00   0.0000000e+00   0.0000000e+00   0.0000000e+00   0.0000000e+00   0.0000000e+00   0.0000000e+00   0.0000000e+00   0.0000000e+00   0.0000000e+00   0.0000000e+00   0.0000000e+00   0.0000000e+00   0.0000000e+00   0.0000000e+00   0.0000000e+00   0.0000000e+00   0.0000000e+00   0.0000000e+00   0.0000000e+00   1.0000000e+00   0.0000000e+00   0.0000000e+00   0.0000000e+00   0.0000000e+00   0.0000000e+00   0.0000000e+00   0.0000000e+00   0.0000000e+00   0.0000000e+00   0.0000000e+00   0.0000000e+00   0.0000000e+00   0.0000000e+00   0.0000000e+00   0.0000000e+00   0.0000000e+00   0.0000000e+00   0.0000000e+00   0.0000000e+00   0.0000000e+00   0.0000000e+00   0.0000000e+00   0.0000000e+00   0.0000000e+00   0.0000000e+00   0.0000000e+00   0.0000000e+00   0.0000000e+00   0.0000000e+00   0.0000000e+00   0.0000000e+00   1.0000000e+00   0.0000000e+00   0.0000000e+00   0.0000000e+00   0.0000000e+00   0.0000000e+00   0.0000000e+00   0.0000000e+00   0.0000000e+00   0.0000000e+00   0.0000000e+00   0.0000000e+00   0.0000000e+00   0.0000000e+00   0.0000000e+00   0.0000000e+00   0.0000000e+00   0.0000000e+00   0.0000000e+00   0.0000000e+00   0.0000000e+00   0.0000000e+00   0.0000000e+00   0.0000000e+00   0.0000000e+00   0.0000000e+00   0.0000000e+00   0.0000000e+00   0.0000000e+00   0.0000000e+00   0.0000000e+00   0.0000000e+00   0.0000000e+00   0.0000000e+00   0.0000000e+00   0.0000000e+00   0.0000000e+00   0.0000000e+00   0.0000000e+00   0.0000000e+00   0.0000000e+00   0.0000000e+00   1.0000000e+00   1.0000000e+00   1.0000000e+00   1.0000000e+00   0.0000000e+00   0.0000000e+00   0.0000000e+00   0.0000000e+00   0.0000000e+00   0.0000000e+00   0.0000000e+00   0.0000000e+00   0.0000000e+00   0.0000000e+00   0.0000000e+00   0.0000000e+00   0.0000000e+00   0.0000000e+00   0.0000000e+00   0.0000000e+00   1.0000000e+00   0.0000000e+00   0.0000000e+00   0.0000000e+00   0.0000000e+00   0.0000000e+00   0.0000000e+00   1.0000000e+00   0.0000000e+00   0.0000000e+00   0.0000000e+00   0.0000000e+00   0.0000000e+00   0.0000000e+00   0.0000000e+00   0.0000000e+00   0.0000000e+00   0.0000000e+00   0.0000000e+00   0.0000000e+00   0.0000000e+00   0.0000000e+00   0.0000000e+00   1.0000000e+00   1.0000000e+00   0.0000000e+00   0.0000000e+00   0.0000000e+00   0.0000000e+00   0.0000000e+00   0.0000000e+00   0.0000000e+00   0.0000000e+00   0.0000000e+00   0.0000000e+00   0.0000000e+00   0.0000000e+00   0.0000000e+00   0.0000000e+00   0.0000000e+00   0.0000000e+00   0.0000000e+00   0.0000000e+00   0.0000000e+00   0.0000000e+00   0.0000000e+00   0.0000000e+00   0.0000000e+00   0.0000000e+00   0.0000000e+00   0.0000000e+00   0.0000000e+00   0.0000000e+00   0.0000000e+00   0.0000000e+00   0.0000000e+00   0.0000000e+00   0.0000000e+00   0.0000000e+00   0.0000000e+00   0.0000000e+00   0.0000000e+00   0.0000000e+00   0.0000000e+00   0.0000000e+00   0.0000000e+00   0.0000000e+00   0.0000000e+00   0.0000000e+00   0.0000000e+00   0.0000000e+00   0.0000000e+00   0.0000000e+00   0.0000000e+00   0.0000000e+00   0.0000000e+00   1.0000000e+00   0.0000000e+00   0.0000000e+00   0.0000000e+00   0.0000000e+00   0.0000000e+00   0.0000000e+00   0.0000000e+00   0.0000000e+00   0.0000000e+00   0.0000000e+00   0.0000000e+00   0.0000000e+00   0.0000000e+00   0.0000000e+00   0.0000000e+00   0.0000000e+00   0.0000000e+00   0.0000000e+00   0.0000000e+00   1.0000000e+00   0.0000000e+00   0.0000000e+00   0.0000000e+00   1.0000000e+00   0.0000000e+00   0.0000000e+00   0.0000000e+00   0.0000000e+00   0.0000000e+00   0.0000000e+00   0.0000000e+00   0.0000000e+00   0.0000000e+00   0.0000000e+00   0.0000000e+00   0.0000000e+00   0.0000000e+00   0.0000000e+00   0.0000000e+00   0.0000000e+00   0.0000000e+00   0.0000000e+00   0.0000000e+00   0.0000000e+00   0.0000000e+00   0.0000000e+00   0.0000000e+00   0.0000000e+00   0.0000000e+00   0.0000000e+00   1.0000000e+00   0.0000000e+00   0.0000000e+00   0.0000000e+00   0.0000000e+00   0.0000000e+00   0.0000000e+00   0.0000000e+00   0.0000000e+00   0.0000000e+00   0.0000000e+00
   0.0000000e+00   0.0000000e+00   0.0000000e+00   0.0000000e+00   0.0000000e+00   0.0000000e+00   0.0000000e+00   0.0000000e+00   0.0000000e+00   0.0000000e+00   0.0000000e+00   0.0000000e+00   0.0000000e+00   0.0000000e+00   0.0000000e+00   0.0000000e+00   0.0000000e+00   0.0000000e+00   0.0000000e+00   0.0000000e+00   0.0000000e+00   0.0000000e+00   0.0000000e+00   0.0000000e+00   0.0000000e+00   0.0000000e+00   0.0000000e+00   0.0000000e+00   0.0000000e+00   0.0000000e+00   0.0000000e+00   0.0000000e+00   0.0000000e+00   0.0000000e+00   0.0000000e+00   0.0000000e+00   0.0000000e+00   0.0000000e+00   0.0000000e+00   0.0000000e+00   0.0000000e+00   0.0000000e+00   0.0000000e+00   0.0000000e+00   0.0000000e+00   0.0000000e+00   0.0000000e+00   0.0000000e+00   0.0000000e+00   0.0000000e+00   0.0000000e+00   0.0000000e+00   0.0000000e+00   0.0000000e+00   0.0000000e+00   0.0000000e+00   0.0000000e+00   0.0000000e+00   0.0000000e+00   0.0000000e+00   0.0000000e+00   0.0000000e+00   0.0000000e+00   0.0000000e+00   0.0000000e+00   0.0000000e+00   0.0000000e+00   0.0000000e+00   0.0000000e+00   0.0000000e+00   0.0000000e+00   0.0000000e+00   0.0000000e+00   0.0000000e+00   0.0000000e+00   0.0000000e+00   0.0000000e+00   0.0000000e+00   0.0000000e+00   0.0000000e+00   0.0000000e+00   0.0000000e+00   0.0000000e+00   0.0000000e+00   0.0000000e+00   0.0000000e+00   0.0000000e+00   0.0000000e+00   0.0000000e+00   0.0000000e+00   0.0000000e+00   0.0000000e+00   0.0000000e+00   0.0000000e+00   0.0000000e+00   0.0000000e+00   0.0000000e+00   0.0000000e+00   0.0000000e+00   0.0000000e+00   0.0000000e+00   0.0000000e+00   0.0000000e+00   0.0000000e+00   0.0000000e+00   0.0000000e+00   0.0000000e+00   0.0000000e+00   0.0000000e+00   0.0000000e+00   0.0000000e+00   0.0000000e+00   0.0000000e+00   0.0000000e+00   0.0000000e+00   0.0000000e+00   0.0000000e+00   0.0000000e+00   0.0000000e+00   0.0000000e+00   0.0000000e+00   0.0000000e+00   0.0000000e+00   0.0000000e+00   0.0000000e+00   0.0000000e+00   0.0000000e+00   0.0000000e+00   0.0000000e+00   0.0000000e+00   0.0000000e+00   0.0000000e+00   0.0000000e+00   0.0000000e+00   0.0000000e+00   0.0000000e+00   0.0000000e+00   0.0000000e+00   0.0000000e+00   0.0000000e+00   0.0000000e+00   0.0000000e+00   0.0000000e+00   0.0000000e+00   0.0000000e+00   0.0000000e+00   0.0000000e+00   0.0000000e+00   0.0000000e+00   0.0000000e+00   0.0000000e+00   0.0000000e+00   0.0000000e+00   0.0000000e+00   0.0000000e+00   0.0000000e+00   0.0000000e+00   0.0000000e+00   0.0000000e+00   0.0000000e+00   0.0000000e+00   0.0000000e+00   0.0000000e+00   0.0000000e+00   0.0000000e+00   0.0000000e+00   0.0000000e+00   0.0000000e+00   0.0000000e+00   0.0000000e+00   0.0000000e+00   0.0000000e+00   0.0000000e+00   0.0000000e+00   0.0000000e+00   0.0000000e+00   0.0000000e+00   0.0000000e+00   0.0000000e+00   0.0000000e+00   0.0000000e+00   0.0000000e+00   0.0000000e+00   0.0000000e+00   0.0000000e+00   0.0000000e+00   0.0000000e+00   0.0000000e+00   0.0000000e+00   0.0000000e+00   0.0000000e+00   0.0000000e+00   0.0000000e+00   0.0000000e+00   0.0000000e+00   0.0000000e+00   0.0000000e+00   0.0000000e+00   0.0000000e+00   0.0000000e+00   0.0000000e+00   0.0000000e+00   0.0000000e+00   0.0000000e+00   0.0000000e+00   0.0000000e+00   0.0000000e+00   0.0000000e+00   0.0000000e+00   0.0000000e+00   0.0000000e+00   0.0000000e+00   0.0000000e+00   0.0000000e+00   0.0000000e+00   0.0000000e+00   0.0000000e+00   0.0000000e+00   0.0000000e+00   0.0000000e+00   0.0000000e+00   0.0000000e+00   0.0000000e+00   0.0000000e+00   0.0000000e+00   1.0000000e+00   0.0000000e+00   0.0000000e+00   0.0000000e+00   0.0000000e+00   0.0000000e+00   0.0000000e+00   0.0000000e+00   0.0000000e+00   0.0000000e+00   0.0000000e+00   0.0000000e+00   0.0000000e+00   0.0000000e+00   0.0000000e+00   0.0000000e+00   0.0000000e+00   0.0000000e+00   0.0000000e+00   0.0000000e+00   0.0000000e+00   0.0000000e+00   0.0000000e+00   0.0000000e+00   0.0000000e+00   0.0000000e+00   0.0000000e+00   0.0000000e+00   0.0000000e+00   0.0000000e+00   0.0000000e+00   0.0000000e+00   0.0000000e+00   0.0000000e+00   0.0000000e+00   0.0000000e+00   0.0000000e+00   0.0000000e+00   0.0000000e+00   0.0000000e+00   0.0000000e+00   0.0000000e+00   0.0000000e+00   0.0000000e+00   0.0000000e+00   0.0000000e+00   0.0000000e+00   0.0000000e+00   0.0000000e+00   0.0000000e+00   0.0000000e+00   0.0000000e+00   0.0000000e+00   0.0000000e+00   0.0000000e+00   0.0000000e+00   0.0000000e+00   0.0000000e+00   0.0000000e+00   0.0000000e+00   0.0000000e+00   0.0000000e+00   0.0000000e+00   0.0000000e+00   0.0000000e+00   0.0000000e+00   0.0000000e+00
   0.0000000e+00   0.0000000e+00   0.0000000e+00   0.0000000e+00   0.0000000e+00   0.0000000e+00   0.0000000e+00   0.0000000e+00   0.0000000e+00   0.0000000e+00   1.0000000e+00   0.0000000e+00   0.0000000e+00   0.0000000e+00   0.0000000e+00   0.0000000e+00   0.0000000e+00   0.0000000e+00   0.0000000e+00   0.0000000e+00   0.0000000e+00   0.0000000e+00   0.0000000e+00   0.0000000e+00   0.0000000e+00   0.0000000e+00   0.0000000e+00   0.0000000e+00   0.0000000e+00   0.0000000e+00   0.0000000e+00   0.0000000e+00   0.0000000e+00   0.0000000e+00   0.0000000e+00   0.0000000e+00   0.0000000e+00   0.0000000e+00   0.0000000e+00   0.0000000e+00   0.0000000e+00   0.0000000e+00   0.0000000e+00   0.0000000e+00   0.0000000e+00   0.0000000e+00   0.0000000e+00   0.0000000e+00   0.0000000e+00   0.0000000e+00   0.0000000e+00   0.0000000e+00   0.0000000e+00   0.0000000e+00   0.0000000e+00   0.0000000e+00   0.0000000e+00   0.0000000e+00   0.0000000e+00   0.0000000e+00   1.0000000e+00   0.0000000e+00   0.0000000e+00   0.0000000e+00   0.0000000e+00   0.0000000e+00   0.0000000e+00   0.0000000e+00   0.0000000e+00   0.0000000e+00   0.0000000e+00   0.0000000e+00   0.0000000e+00   0.0000000e+00   0.0000000e+00   0.0000000e+00   0.0000000e+00   0.0000000e+00   0.0000000e+00   0.0000000e+00   0.0000000e+00   0.0000000e+00   0.0000000e+00   0.0000000e+00   0.0000000e+00   0.0000000e+00   0.0000000e+00   0.0000000e+00   0.0000000e+00   0.0000000e+00   0.0000000e+00   0.0000000e+00   0.0000000e+00   0.0000000e+00   0.0000000e+00   0.0000000e+00   0.0000000e+00   0.0000000e+00   0.0000000e+00   0.0000000e+00   0.0000000e+00   0.0000000e+00   0.0000000e+00   0.0000000e+00   0.0000000e+00   0.0000000e+00   0.0000000e+00   0.0000000e+00   0.0000000e+00   0.0000000e+00   0.0000000e+00   0.0000000e+00   0.0000000e+00   0.0000000e+00   0.0000000e+00   0.0000000e+00   0.0000000e+00   0.0000000e+00   1.0000000e+00   0.0000000e+00   0.0000000e+00   0.0000000e+00   0.0000000e+00   0.0000000e+00   0.0000000e+00   0.0000000e+00   0.0000000e+00   0.0000000e+00   0.0000000e+00   0.0000000e+00   0.0000000e+00   0.0000000e+00   0.0000000e+00   0.0000000e+00   0.0000000e+00   0.0000000e+00   0.0000000e+00   0.0000000e+00   0.0000000e+00   0.0000000e+00   0.0000000e+00   0.0000000e+00   1.0000000e+00   0.0000000e+00   0.0000000e+00   0.0000000e+00   0.0000000e+00   0.0000000e+00   0.0000000e+00   0.0000000e+00   0.0000000e+00   0.0000000e+00   0.0000000e+00   0.0000000e+00   1.0000000e+00   0.0000000e+00   0.0000000e+00   0.0000000e+00   0.0000000e+00   0.0000000e+00   0.0000000e+00   0.0000000e+00   0.0000000e+00   0.0000000e+00   0.0000000e+00   0.0000000e+00   0.0000000e+00   0.0000000e+00   0.0000000e+00   0.0000000e+00   0.0000000e+00   0.0000000e+00   0.0000000e+00   0.0000000e+00   0.0000000e+00   0.0000000e+00   0.0000000e+00   0.0000000e+00   0.0000000e+00   0.0000000e+00   0.0000000e+00   0.0000000e+00   0.0000000e+00   0.0000000e+00   0.0000000e+00   0.0000000e+00   0.0000000e+00   0.0000000e+00   0.0000000e+00   0.0000000e+00   0.0000000e+00   0.0000000e+00   0.0000000e+00   0.0000000e+00   1.0000000e+00   0.0000000e+00   0.0000000e+00   0.0000000e+00   0.0000000e+00   0.0000000e+00   0.0000000e+00   0.0000000e+00   0.0000000e+00   0.0000000e+00   0.0000000e+00   0.0000000e+00   0.0000000e+00   0.0000000e+00   0.0000000e+00   0.0000000e+00   0.0000000e+00   0.0000000e+00   0.0000000e+00   0.0000000e+00   0.0000000e+00   0.0000000e+00   0.0000000e+00   0.0000000e+00   0.0000000e+00   0.0000000e+00   0.0000000e+00   0.0000000e+00   0.0000000e+00   0.0000000e+00   0.0000000e+00   0.0000000e+00   1.0000000e+00   0.0000000e+00   0.0000000e+00   0.0000000e+00   0.0000000e+00   0.0000000e+00   0.0000000e+00   0.0000000e+00   0.0000000e+00   0.0000000e+00   0.0000000e+00   0.0000000e+00   0.0000000e+00   0.0000000e+00   0.0000000e+00   0.0000000e+00   0.0000000e+00   0.0000000e+00   0.0000000e+00   0.0000000e+00   0.0000000e+00   0.0000000e+00   0.0000000e+00   0.0000000e+00   0.0000000e+00   0.0000000e+00   0.0000000e+00   0.0000000e+00   0.0000000e+00   1.0000000e+00   0.0000000e+00   0.0000000e+00   0.0000000e+00   0.0000000e+00   0.0000000e+00   0.0000000e+00   0.0000000e+00   0.0000000e+00   0.0000000e+00   0.0000000e+00   0.0000000e+00   0.0000000e+00   0.0000000e+00   0.0000000e+00   0.0000000e+00   0.0000000e+00   0.0000000e+00   0.0000000e+00   0.0000000e+00   0.0000000e+00   0.0000000e+00   0.0000000e+00   0.0000000e+00   0.0000000e+00   0.0000000e+00   0.0000000e+00   0.0000000e+00   0.0000000e+00   0.0000000e+00   0.0000000e+00   0.0000000e+00   0.0000000e+00   0.0000000e+00   0.0000000e+00   0.0000000e+00   0.0000000e+00
   0.0000000e+00   0.0000000e+00   0.0000000e+00   0.0000000e+00   0.0000000e+00   1.0000000e+00   0.0000000e+00   0.0000000e+00   0.0000000e+00   0.0000000e+00   0.0000000e+00   0.0000000e+00   0.0000000e+00   0.0000000e+00   0.0000000e+00   0.0000000e+00   0.0000000e+00   0.0000000e+00   0.0000000e+00   0.0000000e+00   0.0000000e+00   0.0000000e+00   0.0000000e+00   0.0000000e+00   0.0000000e+00   0.0000000e+00   0.0000000e+00   0.0000000e+00   0.0000000e+00   0.0000000e+00   0.0000000e+00   0.0000000e+00   0.0000000e+00   0.0000000e+00   0.0000000e+00   0.0000000e+00   0.0000000e+00   0.0000000e+00   0.0000000e+00   0.0000000e+00   0.0000000e+00   0.0000000e+00   0.0000000e+00   0.0000000e+00   0.0000000e+00   0.0000000e+00   0.0000000e+00   0.0000000e+00   0.0000000e+00   0.0000000e+00   0.0000000e+00   0.0000000e+00   0.0000000e+00   0.0000000e+00   0.0000000e+00   0.0000000e+00   0.0000000e+00   0.0000000e+00   0.0000000e+00   0.0000000e+00   0.0000000e+00   0.0000000e+00   0.0000000e+00   0.0000000e+00   0.0000000e+00   0.0000000e+00   0.0000000e+00   0.0000000e+00   0.0000000e+00   0.0000000e+00   0.0000000e+00   0.0000000e+00   0.0000000e+00   0.0000000e+00   0.0000000e+00   0.0000000e+00   0.0000000e+00   0.0000000e+00   0.0000000e+00   0.0000000e+00   0.0000000e+00   0.0000000e+00   0.0000000e+00   0.0000000e+00   0.0000000e+00   0.0000000e+00   0.0000000e+00   0.0000000e+00   0.0000000e+00   0.0000000e+00   0.0000000e+00   0.0000000e+00   0.0000000e+00   0.0000000e+00   0.0000000e+00   0.0000000e+00   0.0000000e+00   0.0000000e+00   0.0000000e+00   0.0000000e+00   0.0000000e+00   0.0000000e+00   0.0000000e+00   0.0000000e+00   0.0000000e+00   0.0000000e+00   0.0000000e+00   0.0000000e+00   0.0000000e+00   0.0000000e+00   0.0000000e+00   0.0000000e+00   0.0000000e+00   0.0000000e+00   0.0000000e+00   0.0000000e+00   0.0000000e+00   0.0000000e+00   0.0000000e+00   0.0000000e+00   0.0000000e+00   0.0000000e+00   0.0000000e+00   0.0000000e+00   0.0000000e+00   0.0000000e+00   0.0000000e+00   0.0000000e+00   0.0000000e+00   0.0000000e+00   0.0000000e+00   0.0000000e+00   0.0000000e+00   0.0000000e+00   0.0000000e+00   0.0000000e+00   0.0000000e+00   0.0000000e+00   0.0000000e+00   0.0000000e+00   0.0000000e+00   0.0000000e+00   0.0000000e+00   0.0000000e+00   0.0000000e+00   0.0000000e+00   0.0000000e+00   0.0000000e+00   0.0000000e+00   0.0000000e+00   0.0000000e+00   0.0000000e+00   0.0000000e+00   0.0000000e+00   0.0000000e+00   0.0000000e+00   0.0000000e+00   0.0000000e+00   0.0000000e+00   1.0000000e+00   0.0000000e+00   0.0000000e+00   0.0000000e+00   0.0000000e+00   0.0000000e+00   1.0000000e+00   0.0000000e+00   0.0000000e+00   0.0000000e+00   0.0000000e+00   0.0000000e+00   0.0000000e+00   0.0000000e+00   0.0000000e+00   0.0000000e+00   0.0000000e+00   0.0000000e+00   0.0000000e+00   0.0000000e+00   0.0000000e+00   0.0000000e+00   0.0000000e+00   0.0000000e+00   0.0000000e+00   0.0000000e+00   0.0000000e+00   0.0000000e+00   0.0000000e+00   0.0000000e+00   0.0000000e+00   0.0000000e+00   0.0000000e+00   0.0000000e+00   0.0000000e+00   0.0000000e+00   0.0000000e+00   0.0000000e+00   0.0000000e+00   0.0000000e+00   0.0000000e+00   0.0000000e+00   0.0000000e+00   0.0000000e+00   0.0000000e+00   0.0000000e+00   0.0000000e+00   0.0000000e+00   0.0000000e+00   0.0000000e+00   0.0000000e+00   0.0000000e+00   0.0000000e+00   0.0000000e+00   0.0000000e+00   0.0000000e+00   0.0000000e+00   0.0000000e+00   0.0000000e+00   0.0000000e+00   0.0000000e+00   0.0000000e+00   1.0000000e+00   1.0000000e+00   0.0000000e+00   1.0000000e+00   0.0000000e+00   0.0000000e+00   0.0000000e+00   0.0000000e+00   0.0000000e+00   0.0000000e+00   0.0000000e+00   0.0000000e+00   0.0000000e+00   0.0000000e+00   0.0000000e+00   0.0000000e+00   0.0000000e+00   0.0000000e+00   0.0000000e+00   0.0000000e+00   0.0000000e+00   0.0000000e+00   0.0000000e+00   0.0000000e+00   0.0000000e+00   0.0000000e+00   1.0000000e+00   0.0000000e+00   0.0000000e+00   0.0000000e+00   0.0000000e+00   0.0000000e+00   0.0000000e+00   0.0000000e+00   0.0000000e+00   0.0000000e+00   0.0000000e+00   0.0000000e+00   0.0000000e+00   1.0000000e+00   0.0000000e+00   0.0000000e+00   0.0000000e+00   0.0000000e+00   0.0000000e+00   0.0000000e+00   0.0000000e+00   0.0000000e+00   0.0000000e+00   0.0000000e+00   0.0000000e+00   0.0000000e+00   0.0000000e+00   1.0000000e+00   0.0000000e+00   0.0000000e+00   0.0000000e+00   1.0000000e+00   0.0000000e+00   0.0000000e+00   0.0000000e+00   0.0000000e+00   0.0000000e+00   0.0000000e+00   0.0000000e+00   0.0000000e+00   0.0000000e+00   0.0000000e+00   0.0000000e+00   0.0000000e+00   0.0000000e+00
   0.0000000e+00   0.0000000e+00   0.0000000e+00   0.0000000e+00   1.0000000e+00   0.0000000e+00   0.0000000e+00   0.0000000e+00   0.0000000e+00   0.0000000e+00   0.0000000e+00   0.0000000e+00   0.0000000e+00   0.0000000e+00   0.0000000e+00   0.0000000e+00   0.0000000e+00   0.0000000e+00   0.0000000e+00   0.0000000e+00   0.0000000e+00   0.0000000e+00   0.0000000e+00   0.0000000e+00   0.0000000e+00   0.0000000e+00   0.0000000e+00   0.0000000e+00   0.0000000e+00   0.0000000e+00   0.0000000e+00   0.0000000e+00   0.0000000e+00   0.0000000e+00   0.0000000e+00   0.0000000e+00   0.0000000e+00   0.0000000e+00   0.0000000e+00   0.0000000e+00   0.0000000e+00   0.0000000e+00   0.0000000e+00   0.0000000e+00   0.0000000e+00   0.0000000e+00   0.0000000e+00   0.0000000e+00   0.0000000e+00   0.0000000e+00   0.0000000e+00   0.0000000e+00   0.0000000e+00   0.0000000e+00   0.0000000e+00   0.0000000e+00   0.0000000e+00   0.0000000e+00   0.0000000e+00   0.0000000e+00   0.0000000e+00   0.0000000e+00   0.0000000e+00   0.0000000e+00   0.0000000e+00   0.0000000e+00   0.0000000e+00   0.0000000e+00   0.0000000e+00   0.0000000e+00   0.0000000e+00   0.0000000e+00   0.0000000e+00   0.0000000e+00   0.0000000e+00   0.0000000e+00   0.0000000e+00   0.0000000e+00   0.0000000e+00   0.0000000e+00   0.0000000e+00   0.0000000e+00   0.0000000e+00   0.0000000e+00   0.0000000e+00   0.0000000e+00   0.0000000e+00   0.0000000e+00   0.0000000e+00   0.0000000e+00   0.0000000e+00   0.0000000e+00   0.0000000e+00   0.0000000e+00   0.0000000e+00   0.0000000e+00   0.0000000e+00   0.0000000e+00   0.0000000e+00   0.0000000e+00   0.0000000e+00   0.0000000e+00   0.0000000e+00   0.0000000e+00   0.0000000e+00   0.0000000e+00   0.0000000e+00   0.0000000e+00   0.0000000e+00   0.0000000e+00   0.0000000e+00   0.0000000e+00   0.0000000e+00   0.0000000e+00   0.0000000e+00   0.0000000e+00   0.0000000e+00   0.0000000e+00   0.0000000e+00   0.0000000e+00   0.0000000e+00   0.0000000e+00   0.0000000e+00   0.0000000e+00   0.0000000e+00   0.0000000e+00   0.0000000e+00   0.0000000e+00   0.0000000e+00   0.0000000e+00   0.0000000e+00   0.0000000e+00   0.0000000e+00   0.0000000e+00   0.0000000e+00   0.0000000e+00   0.0000000e+00   0.0000000e+00   0.0000000e+00   0.0000000e+00   0.0000000e+00   0.0000000e+00   0.0000000e+00   0.0000000e+00   0.0000000e+00   0.0000000e+00   0.0000000e+00   0.0000000e+00   0.0000000e+00   0.0000000e+00   0.0000000e+00   0.0000000e+00   0.0000000e+00   0.0000000e+00   1.0000000e+00   0.0000000e+00   0.0000000e+00   0.0000000e+00   0.0000000e+00   0.0000000e+00   0.0000000e+00   0.0000000e+00   0.0000000e+00   0.0000000e+00   0.0000000e+00   0.0000000e+00   0.0000000e+00   0.0000000e+00   0.0000000e+00   0.0000000e+00   0.0000000e+00   0.0000000e+00   0.0000000e+00   0.0000000e+00   0.0000000e+00   0.0000000e+00   0.0000000e+00   0.0000000e+00   0.0000000e+00   0.0000000e+00   0.0000000e+00   0.0000000e+00   0.0000000e+00   0.0000000e+00   0.0000000e+00   0.0000000e+00   0.0000000e+00   0.0000000e+00   0.0000000e+00   0.0000000e+00   0.0000000e+00   0.0000000e+00   0.0000000e+00   0.0000000e+00   0.0000000e+00   0.0000000e+00   0.0000000e+00   0.0000000e+00   0.0000000e+00   0.0000000e+00   0.0000000e+00   0.0000000e+00   0.0000000e+00   0.0000000e+00   0.0000000e+00   0.0000000e+00   0.0000000e+00   0.0000000e+00   0.0000000e+00   0.0000000e+00   0.0000000e+00   0.0000000e+00   0.0000000e+00   0.0000000e+00   0.0000000e+00   0.0000000e+00   0.0000000e+00   0.0000000e+00   0.0000000e+00   0.0000000e+00   0.0000000e+00   0.0000000e+00   0.0000000e+00   0.0000000e+00   0.0000000e+00   0.0000000e+00   0.0000000e+00   0.0000000e+00   1.0000000e+00   1.0000000e+00   1.0000000e+00   0.0000000e+00   0.0000000e+00   0.0000000e+00   0.0000000e+00   0.0000000e+00   0.0000000e+00   0.0000000e+00   0.0000000e+00   0.0000000e+00   0.0000000e+00   0.0000000e+00   0.0000000e+00   0.0000000e+00   0.0000000e+00   0.0000000e+00   0.0000000e+00   0.0000000e+00   0.0000000e+00   0.0000000e+00   0.0000000e+00   0.0000000e+00   0.0000000e+00   0.0000000e+00   1.0000000e+00   0.0000000e+00   0.0000000e+00   0.0000000e+00   0.0000000e+00   0.0000000e+00   1.0000000e+00   0.0000000e+00   0.0000000e+00   0.0000000e+00   0.0000000e+00   0.0000000e+00   0.0000000e+00   0.0000000e+00   0.0000000e+00   0.0000000e+00   0.0000000e+00   0.0000000e+00   0.0000000e+00   0.0000000e+00   0.0000000e+00   0.0000000e+00   0.0000000e+00   0.0000000e+00   0.0000000e+00   0.0000000e+00   0.0000000e+00   0.0000000e+00   0.0000000e+00   0.0000000e+00   0.0000000e+00   0.0000000e+00   0.0000000e+00   0.0000000e+00   0.0000000e+00   0.0000000e+00   0.0000000e+00   0.0000000e+00
   0.0000000e+00   0.0000000e+00   0.0000000e+00   0.0000000e+00   0.0000000e+00   0.0000000e+00   0.0000000e+00   0.0000000e+00   0.0000000e+00   0.0000000e+00   0.0000000e+00   0.0000000e+00   0.0000000e+00   0.0000000e+00   0.0000000e+00   0.0000000e+00   0.0000000e+00   0.0000000e+00   0.0000000e+00   0.0000000e+00   0.0000000e+00   0.0000000e+00   0.0000000e+00   0.0000000e+00   0.0000000e+00   0.0000000e+00   0.0000000e+00   0.0000000e+00   0.0000000e+00   0.0000000e+00   0.0000000e+00   0.0000000e+00   0.0000000e+00   0.0000000e+00   0.0000000e+00   0.0000000e+00   0.0000000e+00   0.0000000e+00   0.0000000e+00   0.0000000e+00   0.0000000e+00   0.0000000e+00   0.0000000e+00   0.0000000e+00   0.0000000e+00   0.0000000e+00   0.0000000e+00   0.0000000e+00   0.0000000e+00   0.0000000e+00   0.0000000e+00   0.0000000e+00   0.0000000e+00   0.0000000e+00   0.0000000e+00   0.0000000e+00   0.0000000e+00   0.0000000e+00   0.0000000e+00   0.0000000e+00   0.0000000e+00   0.0000000e+00   0.0000000e+00   0.0000000e+00   0.0000000e+00   0.0000000e+00   0.0000000e+00   0.0000000e+00   0.0000000e+00   0.0000000e+00   0.0000000e+00   0.0000000e+00   0.0000000e+00   0.0000000e+00   0.0000000e+00   0.0000000e+00   0.0000000e+00   0.0000000e+00   0.0000000e+00   0.0000000e+00   0.0000000e+00   0.0000000e+00   0.0000000e+00   0.0000000e+00   0.0000000e+00   0.0000000e+00   0.0000000e+00   0.0000000e+00   0.0000000e+00   0.0000000e+00   0.0000000e+00   0.0000000e+00   0.0000000e+00   0.0000000e+00   0.0000000e+00   0.0000000e+00   0.0000000e+00   0.0000000e+00   0.0000000e+00   0.0000000e+00   0.0000000e+00   0.0000000e+00   0.0000000e+00   0.0000000e+00   0.0000000e+00   0.0000000e+00   0.0000000e+00   0.0000000e+00   1.0000000e+00   0.0000000e+00   0.0000000e+00   0.0000000e+00   0.0000000e+00   0.0000000e+00   0.0000000e+00   0.0000000e+00   0.0000000e+00   0.0000000e+00   0.0000000e+00   0.0000000e+00   0.0000000e+00   0.0000000e+00   0.0000000e+00   0.0000000e+00   0.0000000e+00   0.0000000e+00   0.0000000e+00   0.0000000e+00   0.0000000e+00   0.0000000e+00   0.0000000e+00   0.0000000e+00   0.0000000e+00   0.0000000e+00   0.0000000e+00   0.0000000e+00   0.0000000e+00   0.0000000e+00   0.0000000e+00   0.0000000e+00   0.0000000e+00   0.0000000e+00   0.0000000e+00   0.0000000e+00   0.0000000e+00   0.0000000e+00   0.0000000e+00   0.0000000e+00   0.0000000e+00   0.0000000e+00   0.0000000e+00   0.0000000e+00   0.0000000e+00   0.0000000e+00   0.0000000e+00   0.0000000e+00   0.0000000e+00   0.0000000e+00   0.0000000e+00   0.0000000e+00   0.0000000e+00   0.0000000e+00   0.0000000e+00   0.0000000e+00   0.0000000e+00   0.0000000e+00   0.0000000e+00   0.0000000e+00   0.0000000e+00   0.0000000e+00   0.0000000e+00   0.0000000e+00   0.0000000e+00   0.0000000e+00   0.0000000e+00   0.0000000e+00   0.0000000e+00   0.0000000e+00   0.0000000e+00   0.0000000e+00   0.0000000e+00   0.0000000e+00   0.0000000e+00   0.0000000e+00   0.0000000e+00   0.0000000e+00   0.0000000e+00   0.0000000e+00   0.0000000e+00   0.0000000e+00   0.0000000e+00   0.0000000e+00   0.0000000e+00   0.0000000e+00   0.0000000e+00   0.0000000e+00   0.0000000e+00   0.0000000e+00   0.0000000e+00   0.0000000e+00   0.0000000e+00   0.0000000e+00   0.0000000e+00   0.0000000e+00   0.0000000e+00   0.0000000e+00   0.0000000e+00   0.0000000e+00   0.0000000e+00   0.0000000e+00   0.0000000e+00   0.0000000e+00   0.0000000e+00   0.0000000e+00   0.0000000e+00   0.0000000e+00   0.0000000e+00   0.0000000e+00   0.0000000e+00   0.0000000e+00   0.0000000e+00   0.0000000e+00   0.0000000e+00   0.0000000e+00   0.0000000e+00   0.0000000e+00   0.0000000e+00   0.0000000e+00   0.0000000e+00   0.0000000e+00   0.0000000e+00   0.0000000e+00   0.0000000e+00   0.0000000e+00   0.0000000e+00   0.0000000e+00   0.0000000e+00   0.0000000e+00   0.0000000e+00   0.0000000e+00   0.0000000e+00   0.0000000e+00   0.0000000e+00   0.0000000e+00   0.0000000e+00   0.0000000e+00   0.0000000e+00   0.0000000e+00   0.0000000e+00   0.0000000e+00   0.0000000e+00   0.0000000e+00   0.0000000e+00   0.0000000e+00   0.0000000e+00   0.0000000e+00   0.0000000e+00   0.0000000e+00   0.0000000e+00   0.0000000e+00   0.0000000e+00   0.0000000e+00   0.0000000e+00   0.0000000e+00   0.0000000e+00   0.0000000e+00   0.0000000e+00   0.0000000e+00   0.0000000e+00   0.0000000e+00   0.0000000e+00   0.0000000e+00   0.0000000e+00   0.0000000e+00   0.0000000e+00   0.0000000e+00   0.0000000e+00   0.0000000e+00   0.0000000e+00   0.0000000e+00   0.0000000e+00   0.0000000e+00   0.0000000e+00   0.0000000e+00   0.0000000e+00   0.0000000e+00   0.0000000e+00   0.0000000e+00   0.0000000e+00   0.0000000e+00   0.0000000e+00   0.0000000e+00
   0.0000000e+00   0.0000000e+00   0.0000000e+00   0.0000000e+00   0.0000000e+00   0.0000000e+00   0.0000000e+00   0.0000000e+00   0.0000000e+00   0.0000000e+00   0.0000000e+00   0.0000000e+00   0.0000000e+00   0.0000000e+00   0.0000000e+00   0.0000000e+00   0.0000000e+00   0.0000000e+00   0.0000000e+00   0.0000000e+00   0.0000000e+00   0.0000000e+00   0.0000000e+00   0.0000000e+00   0.0000000e+00   0.0000000e+00   0.0000000e+00   0.0000000e+00   0.0000000e+00   0.0000000e+00   0.0000000e+00   0.0000000e+00   0.0000000e+00   0.0000000e+00   0.0000000e+00   0.0000000e+00   0.0000000e+00   0.0000000e+00   0.0000000e+00   0.0000000e+00   0.0000000e+00   0.0000000e+00   0.0000000e+00   0.0000000e+00   0.0000000e+00   0.0000000e+00   0.0000000e+00   0.0000000e+00   0.0000000e+00   0.0000000e+00   0.0000000e+00   0.0000000e+00   0.0000000e+00   0.0000000e+00   0.0000000e+00   0.0000000e+00   0.0000000e+00   0.0000000e+00   0.0000000e+00   0.0000000e+00   0.0000000e+00   0.0000000e+00   1.0000000e+00   0.0000000e+00   0.0000000e+00   0.0000000e+00   0.0000000e+00   0.0000000e+00   0.0000000e+00   0.0000000e+00   0.0000000e+00   0.0000000e+00   0.0000000e+00   0.0000000e+00   0.0000000e+00   0.0000000e+00   0.0000000e+00   0.0000000e+00   0.0000000e+00   0.0000000e+00   0.0000000e+00   0.0000000e+00   0.0000000e+00   0.0000000e+00   0.0000000e+00   0.0000000e+00   0.0000000e+00   0.0000000e+00   0.0000000e+00   0.0000000e+00   0.0000000e+00   0.0000000e+00   0.0000000e+00   0.0000000e+00   0.0000000e+00   0.0000000e+00   0.0000000e+00   0.0000000e+00   0.0000000e+00   0.0000000e+00   0.0000000e+00   0.0000000e+00   0.0000000e+00   0.0000000e+00   0.0000000e+00   0.0000000e+00   1.0000000e+00   0.0000000e+00   0.0000000e+00   0.0000000e+00   0.0000000e+00   0.0000000e+00   0.0000000e+00   0.0000000e+00   0.0000000e+00   0.0000000e+00   0.0000000e+00   0.0000000e+00   0.0000000e+00   0.0000000e+00   0.0000000e+00   0.0000000e+00   0.0000000e+00   0.0000000e+00   0.0000000e+00   0.0000000e+00   0.0000000e+00   0.0000000e+00   0.0000000e+00   0.0000000e+00   0.0000000e+00   0.0000000e+00   0.0000000e+00   0.0000000e+00   0.0000000e+00   0.0000000e+00   0.0000000e+00   0.0000000e+00   0.0000000e+00   0.0000000e+00   0.0000000e+00   0.0000000e+00   0.0000000e+00   0.0000000e+00   0.0000000e+00   0.0000000e+00   0.0000000e+00   0.0000000e+00   0.0000000e+00   0.0000000e+00   0.0000000e+00   0.0000000e+00   0.0000000e+00   0.0000000e+00   0.0000000e+00   0.0000000e+00   0.0000000e+00   0.0000000e+00   0.0000000e+00   0.0000000e+00   0.0000000e+00   0.0000000e+00   0.0000000e+00   0.0000000e+00   0.0000000e+00   0.0000000e+00   0.0000000e+00   0.0000000e+00   0.0000000e+00   0.0000000e+00   0.0000000e+00   0.0000000e+00   0.0000000e+00   0.0000000e+00   0.0000000e+00   0.0000000e+00   0.0000000e+00   0.0000000e+00   0.0000000e+00   0.0000000e+00   0.0000000e+00   0.0000000e+00   0.0000000e+00   0.0000000e+00   0.0000000e+00   0.0000000e+00   0.0000000e+00   0.0000000e+00   0.0000000e+00   0.0000000e+00   0.0000000e+00   0.0000000e+00   0.0000000e+00   0.0000000e+00   0.0000000e+00   0.0000000e+00   0.0000000e+00   0.0000000e+00   0.0000000e+00   0.0000000e+00   0.0000000e+00   0.0000000e+00   0.0000000e+00   0.0000000e+00   0.0000000e+00   0.0000000e+00   0.0000000e+00   0.0000000e+00   0.0000000e+00   0.0000000e+00   0.0000000e+00   0.0000000e+00   0.0000000e+00   0.0000000e+00   0.0000000e+00   0.0000000e+00   0.0000000e+00   0.0000000e+00   0.0000000e+00   0.0000000e+00   0.0000000e+00   0.0000000e+00   0.0000000e+00   0.0000000e+00   1.0000000e+00   0.0000000e+00   0.0000000e+00   0.0000000e+00   0.0000000e+00   0.0000000e+00   0.0000000e+00   0.0000000e+00   0.0000000e+00   0.0000000e+00   0.0000000e+00   0.0000000e+00   0.0000000e+00   0.0000000e+00   0.0000000e+00   0.0000000e+00   0.0000000e+00   0.0000000e+00   0.0000000e+00   0.0000000e+00   0.0000000e+00   0.0000000e+00   0.0000000e+00   0.0000000e+00   0.0000000e+00   0.0000000e+00   0.0000000e+00   0.0000000e+00   0.0000000e+00   0.0000000e+00   0.0000000e+00   0.0000000e+00   0.0000000e+00   0.0000000e+00   0.0000000e+00   0.0000000e+00   0.0000000e+00   0.0000000e+00   0.0000000e+00   0.0000000e+00   0.0000000e+00   0.0000000e+00   0.0000000e+00   0.0000000e+00   0.0000000e+00   0.0000000e+00   0.0000000e+00   0.0000000e+00   0.0000000e+00   0.0000000e+00   0.0000000e+00   0.0000000e+00   0.0000000e+00   0.0000000e+00   0.0000000e+00   0.0000000e+00   0.0000000e+00   0.0000000e+00   0.0000000e+00   0.0000000e+00   0.0000000e+00   0.0000000e+00   0.0000000e+00   0.0000000e+00   0.0000000e+00   0.0000000e+00   0.0000000e+00   0.0000000e+00
   0.0000000e+00   0.0000000e+00   1.0000000e+00   0.0000000e+00   0.0000000e+00   0.0000000e+00   0.0000000e+00   0.0000000e+00   0.0000000e+00   0.0000000e+00   0.0000000e+00   0.0000000e+00   0.0000000e+00   0.0000000e+00   0.0000000e+00   0.0000000e+00   0.0000000e+00   0.0000000e+00   0.0000000e+00   0.0000000e+00   0.0000000e+00   0.0000000e+00   0.0000000e+00   0.0000000e+00   0.0000000e+00   0.0000000e+00   0.0000000e+00   0.0000000e+00   0.0000000e+00   0.0000000e+00   0.0000000e+00   0.0000000e+00   0.0000000e+00   0.0000000e+00   0.0000000e+00   0.0000000e+00   0.0000000e+00   0.0000000e+00   0.0000000e+00   0.0000000e+00   0.0000000e+00   0.0000000e+00   0.0000000e+00   0.0000000e+00   0.0000000e+00   0.0000000e+00   0.0000000e+00   0.0000000e+00   0.0000000e+00   0.0000000e+00   0.0000000e+00   0.0000000e+00   0.0000000e+00   0.0000000e+00   0.0000000e+00   0.0000000e+00   0.0000000e+00   0.0000000e+00   0.0000000e+00   0.0000000e+00   0.0000000e+00   0.0000000e+00   0.0000000e+00   0.0000000e+00   0.0000000e+00   0.0000000e+00   0.0000000e+00   0.0000000e+00   0.0000000e+00   0.0000000e+00   0.0000000e+00   0.0000000e+00   0.0000000e+00   0.0000000e+00   0.0000000e+00   0.0000000e+00   0.0000000e+00   0.0000000e+00   0.0000000e+00   0.0000000e+00   0.0000000e+00   0.0000000e+00   0.0000000e+00   0.0000000e+00   0.0000000e+00   0.0000000e+00   0.0000000e+00   0.0000000e+00   0.0000000e+00   0.0000000e+00   0.0000000e+00   0.0000000e+00   0.0000000e+00   0.0000000e+00   0.0000000e+00   0.0000000e+00   0.0000000e+00   0.0000000e+00   0.0000000e+00   0.0000000e+00   0.0000000e+00   0.0000000e+00   0.0000000e+00   0.0000000e+00   0.0000000e+00   0.0000000e+00   0.0000000e+00   0.0000000e+00   0.0000000e+00   0.0000000e+00   0.0000000e+00   0.0000000e+00   0.0000000e+00   0.0000000e+00   0.0000000e+00   0.0000000e+00   0.0000000e+00   0.0000000e+00   0.0000000e+00   1.0000000e+00   0.0000000e+00   0.0000000e+00   0.0000000e+00   0.0000000e+00   0.0000000e+00   0.0000000e+00   0.0000000e+00   0.0000000e+00   0.0000000e+00   0.0000000e+00   0.0000000e+00   0.0000000e+00   0.0000000e+00   0.0000000e+00   0.0000000e+00   0.0000000e+00   0.0000000e+00   0.0000000e+00   0.0000000e+00   0.0000000e+00   0.0000000e+00   0.0000000e+00   0.0000000e+00   0.0000000e+00   0.0000000e+00   0.0000000e+00   0.0000000e+00   0.0000000e+00   0.0000000e+00   0.0000000e+00   0.0000000e+00   0.0000000e+00   0.0000000e+00   0.0000000e+00   0.0000000e+00   0.0000000e+00   0.0000000e+00   0.0000000e+00   0.0000000e+00   0.0000000e+00   0.0000000e+00   0.0000000e+00   0.0000000e+00   0.0000000e+00   0.0000000e+00   0.0000000e+00   0.0000000e+00   0.0000000e+00   0.0000000e+00   0.0000000e+00   0.0000000e+00   0.0000000e+00   0.0000000e+00   0.0000000e+00   0.0000000e+00   0.0000000e+00   0.0000000e+00   0.0000000e+00   0.0000000e+00   0.0000000e+00   0.0000000e+00   0.0000000e+00   0.0000000e+00   0.0000000e+00   0.0000000e+00   0.0000000e+00   0.0000000e+00   0.0000000e+00   0.0000000e+00   0.0000000e+00   0.0000000e+00   0.0000000e+00   0.0000000e+00   0.0000000e+00   0.0000000e+00   0.0000000e+00   0.0000000e+00   0.0000000e+00   0.0000000e+00   0.0000000e+00   0.0000000e+00   0.0000000e+00   0.0000000e+00   0.0000000e+00   0.0000000e+00   0.0000000e+00   0.0000000e+00   0.0000000e+00   0.0000000e+00   0.0000000e+00   0.0000000e+00   0.0000000e+00   0.0000000e+00   0.0000000e+00   0.0000000e+00   0.0000000e+00   0.0000000e+00   0.0000000e+00   0.0000000e+00   0.0000000e+00   0.0000000e+00   0.0000000e+00   0.0000000e+00   0.0000000e+00   0.0000000e+00   0.0000000e+00   0.0000000e+00   0.0000000e+00   0.0000000e+00   0.0000000e+00   0.0000000e+00   0.0000000e+00   0.0000000e+00   0.0000000e+00   0.0000000e+00   0.0000000e+00   0.0000000e+00   0.0000000e+00   0.0000000e+00   0.0000000e+00   0.0000000e+00   0.0000000e+00   0.0000000e+00   0.0000000e+00   0.0000000e+00   0.0000000e+00   0.0000000e+00   0.0000000e+00   0.0000000e+00   0.0000000e+00   0.0000000e+00   0.0000000e+00   0.0000000e+00   0.0000000e+00   0.0000000e+00   0.0000000e+00   0.0000000e+00   0.0000000e+00   0.0000000e+00   0.0000000e+00   0.0000000e+00   0.0000000e+00   0.0000000e+00   0.0000000e+00   0.0000000e+00   0.0000000e+00   0.0000000e+00   0.0000000e+00   0.0000000e+00   0.0000000e+00   0.0000000e+00   0.0000000e+00   0.0000000e+00   0.0000000e+00   0.0000000e+00   0.0000000e+00   0.0000000e+00   0.0000000e+00   0.0000000e+00   0.0000000e+00   0.0000000e+00   0.0000000e+00   0.0000000e+00   0.0000000e+00   0.0000000e+00   0.0000000e+00   0.0000000e+00   0.0000000e+00   0.0000000e+00   0.0000000e+00   0.0000000e+00   0.0000000e+00
   0.0000000e+00   0.0000000e+00   0.0000000e+00   0.0000000e+00   0.0000000e+00   0.0000000e+00   0.0000000e+00   0.0000000e+00   0.0000000e+00   0.0000000e+00   0.0000000e+00   0.0000000e+00   0.0000000e+00   0.0000000e+00   0.0000000e+00   0.0000000e+00   0.0000000e+00   0.0000000e+00   0.0000000e+00   0.0000000e+00   0.0000000e+00   0.0000000e+00   0.0000000e+00   0.0000000e+00   0.0000000e+00   0.0000000e+00   0.0000000e+00   0.0000000e+00   0.0000000e+00   0.0000000e+00   0.0000000e+00   0.0000000e+00   0.0000000e+00   0.0000000e+00   0.0000000e+00   0.0000000e+00   0.0000000e+00   0.0000000e+00   0.0000000e+00   0.0000000e+00   0.0000000e+00   0.0000000e+00   0.0000000e+00   0.0000000e+00   0.0000000e+00   0.0000000e+00   0.0000000e+00   0.0000000e+00   0.0000000e+00   0.0000000e+00   0.0000000e+00   0.0000000e+00   0.0000000e+00   0.0000000e+00   0.0000000e+00   0.0000000e+00   0.0000000e+00   0.0000000e+00   0.0000000e+00   0.0000000e+00   0.0000000e+00   0.0000000e+00   0.0000000e+00   0.0000000e+00   0.0000000e+00   0.0000000e+00   0.0000000e+00   0.0000000e+00   0.0000000e+00   0.0000000e+00   0.0000000e+00   0.0000000e+00   0.0000000e+00   0.0000000e+00   0.0000000e+00   0.0000000e+00   0.0000000e+00   0.0000000e+00   0.0000000e+00   0.0000000e+00   0.0000000e+00   0.0000000e+00   0.0000000e+00   0.0000000e+00   0.0000000e+00   0.0000000e+00   0.0000000e+00   0.0000000e+00   0.0000000e+00   0.0000000e+00   0.0000000e+00   0.0000000e+00   0.0000000e+00   0.0000000e+00   0.0000000e+00   0.0000000e+00   0.0000000e+00   0.0000000e+00   0.0000000e+00   0.0000000e+00   0.0000000e+00   0.0000000e+00   0.0000000e+00   0.0000000e+00   0.0000000e+00   0.0000000e+00   0.0000000e+00   0.0000000e+00   0.0000000e+00   0.0000000e+00   0.0000000e+00   0.0000000e+00   0.0000000e+00   0.0000000e+00   0.0000000e+00   0.0000000e+00   0.0000000e+00   0.0000000e+00   0.0000000e+00   0.0000000e+00   0.0000000e+00   0.0000000e+00   0.0000000e+00   0.0000000e+00   0.0000000e+00   0.0000000e+00   0.0000000e+00   0.0000000e+00   0.0000000e+00   0.0000000e+00   0.0000000e+00   0.0000000e+00   0.0000000e+00   0.0000000e+00   0.0000000e+00   0.0000000e+00   1.0000000e+00   1.0000000e+00   0.0000000e+00   0.0000000e+00   0.0000000e+00   0.0000000e+00   0.0000000e+00   0.0000000e+00   0.0000000e+00   0.0000000e+00   0.0000000e+00   0.0000000e+00   0.0000000e+00   0.0000000e+00   0.0000000e+00   0.0000000e+00   0.0000000e+00   0.0000000e+00   0.0000000e+00   0.0000000e+00   0.0000000e+00   0.0000000e+00   0.0000000e+00   0.0000000e+00   0.0000000e+00   0.0000000e+00   0.0000000e+00   0.0000000e+00   0.0000000e+00   0.0000000e+00   0.0000000e+00   0.0000000e+00   0.0000000e+00   0.0000000e+00   0.0000000e+00   0.0000000e+00   0.0000000e+00   0.0000000e+00   0.0000000e+00   0.0000000e+00   0.0000000e+00   1.0000000e+00   0.0000000e+00   0.0000000e+00   0.0000000e+00   0.0000000e+00   0.0000000e+00   0.0000000e+00   0.0000000e+00   0.0000000e+00   0.0000000e+00   0.0000000e+00   0.0000000e+00   0.0000000e+00   0.0000000e+00   0.0000000e+00   0.0000000e+00   0.0000000e+00   0.0000000e+00   0.0000000e+00   0.0000000e+00   0.0000000e+00   0.0000000e+00   0.0000000e+00   0.0000000e+00   0.0000000e+00   0.0000000e+00   0.0000000e+00   0.0000000e+00   0.0000000e+00   0.0000000e+00   0.0000000e+00   0.0000000e+00   0.0000000e+00   0.0000000e+00   0.0000000e+00   0.0000000e+00   0.0000000e+00   0.0000000e+00   0.0000000e+00   0.0000000e+00   0.0000000e+00   0.0000000e+00   0.0000000e+00   0.0000000e+00   0.0000000e+00   0.0000000e+00   0.0000000e+00   0.0000000e+00   0.0000000e+00   0.0000000e+00   0.0000000e+00   0.0000000e+00   0.0000000e+00   0.0000000e+00   0.0000000e+00   0.0000000e+00   0.0000000e+00   0.0000000e+00   0.0000000e+00   0.0000000e+00   0.0000000e+00   0.0000000e+00   0.0000000e+00   0.0000000e+00   0.0000000e+00   0.0000000e+00   0.0000000e+00   0.0000000e+00   0.0000000e+00   0.0000000e+00   0.0000000e+00   0.0000000e+00   0.0000000e+00   0.0000000e+00   0.0000000e+00   0.0000000e+00   0.0000000e+00   0.0000000e+00   0.0000000e+00   0.0000000e+00   0.0000000e+00   0.0000000e+00   0.0000000e+00   0.0000000e+00   0.0000000e+00   0.0000000e+00   0.0000000e+00   0.0000000e+00   0.0000000e+00   0.0000000e+00   0.0000000e+00   0.0000000e+00   0.0000000e+00   0.0000000e+00   0.0000000e+00   0.0000000e+00   0.0000000e+00   0.0000000e+00   0.0000000e+00   0.0000000e+00   0.0000000e+00   0.0000000e+00   0.0000000e+00   0.0000000e+00   0.0000000e+00   0.0000000e+00   0.0000000e+00   0.0000000e+00   0.0000000e+00   0.0000000e+00   0.0000000e+00   0.0000000e+00   0.0000000e+00   0.0000000e+00   0.0000000e+00
   1.0000000e+00   0.0000000e+00   0.0000000e+00   1.0000000e+00   1.0000000e+00   0.0000000e+00   0.0000000e+00   0.0000000e+00   1.0000000e+00   1.0000000e+00   0.0000000e+00   1.0000000e+00   0.0000000e+00   0.0000000e+00   0.0000000e+00   1.0000000e+00   1.0000000e+00   1.0000000e+00   0.0000000e+00   0.0000000e+00   0.0000000e+00   0.0000000e+00   0.0000000e+00   1.0000000e+00   1.0000000e+00   1.0000000e+00   1.0000000e+00   1.0000000e+00   1.0000000e+00   1.0000000e+00   1.0000000e+00   1.0000000e+00   1.0000000e+00   1.0000000e+00   1.0000000e+00   1.0000000e+00   1.0000000e+00   1.0000000e+00   1.0000000e+00   1.0000000e+00   1.0000000e+00   1.0000000e+00   1.0000000e+00   1.0000000e+00   1.0000000e+00   1.0000000e+00   1.0000000e+00   1.0000000e+00   1.0000000e+00   0.0000000e+00   1.0000000e+00   0.0000000e+00   0.0000000e+00   1.0000000e+00   1.0000000e+00   1.0000000e+00   0.0000000e+00   1.0000000e+00   1.0000000e+00   1.0000000e+00   1.0000000e+00   0.0000000e+00   1.0000000e+00   0.0000000e+00   0.0000000e+00   0.0000000e+00   1.0000000e+00   1.0000000e+00   0.0000000e+00   1.0000000e+00   1.0000000e+00   1.0000000e+00   1.0000000e+00   1.0000000e+00   1.0000000e+00   1.0000000e+00   1.0000000e+00   1.0000000e+00   1.0000000e+00   1.0000000e+00   1.0000000e+00   1.0000000e+00   1.0000000e+00   1.0000000e+00   1.0000000e+00   1.0000000e+00   1.0000000e+00   1.0000000e+00   1.0000000e+00   1.0000000e+00   0.0000000e+00   0.0000000e+00   1.0000000e+00   1.0000000e+00   1.0000000e+00   0.0000000e+00   1.0000000e+00   1.0000000e+00   1.0000000e+00   1.0000000e+00   0.0000000e+00   1.0000000e+00   1.0000000e+00   1.0000000e+00   1.0000000e+00   0.0000000e+00   0.0000000e+00   0.0000000e+00   0.0000000e+00   1.0000000e+00   0.0000000e+00   1.0000000e+00   1.0000000e+00   1.0000000e+00   0.0000000e+00   0.0000000e+00   1.0000000e+00   0.0000000e+00   0.0000000e+00   0.0000000e+00   0.0000000e+00   1.0000000e+00   1.0000000e+00   0.0000000e+00   1.0000000e+00   0.0000000e+00   0.0000000e+00   1.0000000e+00   0.0000000e+00   0.0000000e+00   1.0000000e+00   1.0000000e+00   0.0000000e+00   1.0000000e+00   0.0000000e+00   0.0000000e+00   0.0000000e+00   0.0000000e+00   0.0000000e+00   0.0000000e+00   1.0000000e+00   1.0000000e+00   0.0000000e+00   0.0000000e+00   1.0000000e+00   0.0000000e+00   1.0000000e+00   1.0000000e+00   1.0000000e+00   0.0000000e+00   1.0000000e+00   1.0000000e+00   1.0000000e+00   0.0000000e+00   1.0000000e+00   1.0000000e+00   1.0000000e+00   1.0000000e+00   0.0000000e+00   1.0000000e+00   0.0000000e+00   0.0000000e+00   0.0000000e+00   0.0000000e+00   1.0000000e+00   1.0000000e+00   0.0000000e+00   1.0000000e+00   0.0000000e+00   0.0000000e+00   1.0000000e+00   1.0000000e+00   1.0000000e+00   1.0000000e+00   1.0000000e+00   1.0000000e+00   1.0000000e+00   1.0000000e+00   0.0000000e+00   1.0000000e+00   0.0000000e+00   1.0000000e+00   1.0000000e+00   1.0000000e+00   0.0000000e+00   0.0000000e+00   0.0000000e+00   1.0000000e+00   0.0000000e+00   0.0000000e+00   0.0000000e+00   1.0000000e+00   1.0000000e+00   0.0000000e+00   0.0000000e+00   0.0000000e+00   1.0000000e+00   0.0000000e+00   1.0000000e+00   0.0000000e+00   1.0000000e+00   0.0000000e+00   1.0000000e+00   1.0000000e+00   1.0000000e+00   0.0000000e+00   0.0000000e+00   0.0000000e+00   1.0000000e+00   0.0000000e+00   1.0000000e+00   0.0000000e+00   0.0000000e+00   1.0000000e+00   0.0000000e+00   1.0000000e+00   0.0000000e+00   1.0000000e+00   1.0000000e+00   0.0000000e+00   1.0000000e+00   1.0000000e+00   0.0000000e+00   0.0000000e+00   1.0000000e+00   0.0000000e+00   0.0000000e+00   0.0000000e+00   0.0000000e+00   0.0000000e+00   1.0000000e+00   0.0000000e+00   1.0000000e+00   0.0000000e+00   1.0000000e+00   1.0000000e+00   0.0000000e+00   0.0000000e+00   1.0000000e+00   1.0000000e+00   1.0000000e+00   1.0000000e+00   0.0000000e+00   0.0000000e+00   0.0000000e+00   1.0000000e+00   1.0000000e+00   0.0000000e+00   1.0000000e+00   1.0000000e+00   0.0000000e+00   1.0000000e+00   1.0000000e+00   0.0000000e+00   0.0000000e+00   0.0000000e+00   0.0000000e+00   0.0000000e+00   0.0000000e+00   0.0000000e+00   1.0000000e+00   0.0000000e+00   0.0000000e+00   0.0000000e+00   0.0000000e+00   0.0000000e+00   1.0000000e+00   1.0000000e+00   1.0000000e+00   1.0000000e+00   1.0000000e+00   1.0000000e+00   1.0000000e+00   0.0000000e+00   0.0000000e+00   1.0000000e+00   1.0000000e+00   0.0000000e+00   0.0000000e+00   0.0000000e+00   1.0000000e+00   1.0000000e+00   0.0000000e+00   0.0000000e+00   0.0000000e+00   0.0000000e+00   1.0000000e+00   1.0000000e+00   0.0000000e+00   1.0000000e+00   0.0000000e+00   1.0000000e+00
   0.0000000e+00   0.0000000e+00   0.0000000e+00   0.0000000e+00   0.0000000e+00   0.0000000e+00   0.0000000e+00   0.0000000e+00   0.0000000e+00   0.0000000e+00   0.0000000e+00   0.0000000e+00   0.0000000e+00   0.0000000e+00   0.0000000e+00   0.0000000e+00   0.0000000e+00   0.0000000e+00   0.0000000e+00   0.0000000e+00   0.0000000e+00   0.0000000e+00   1.0000000e+00   0.0000000e+00   0.0000000e+00   0.0000000e+00   0.0000000e+00   0.0000000e+00   0.0000000e+00   0.0000000e+00   0.0000000e+00   0.0000000e+00   0.0000000e+00   0.0000000e+00   0.0000000e+00   0.0000000e+00   0.0000000e+00   0.0000000e+00   0.0000000e+00   0.0000000e+00   0.0000000e+00   0.0000000e+00   0.0000000e+00   0.0000000e+00   0.0000000e+00   0.0000000e+00   0.0000000e+00   0.0000000e+00   0.0000000e+00   0.0000000e+00   0.0000000e+00   0.0000000e+00   0.0000000e+00   0.0000000e+00   0.0000000e+00   0.0000000e+00   0.0000000e+00   0.0000000e+00   0.0000000e+00   0.0000000e+00   1.0000000e+00   1.0000000e+00   0.0000000e+00   0.0000000e+00   0.0000000e+00   0.0000000e+00   0.0000000e+00   0.0000000e+00   0.0000000e+00   0.0000000e+00   0.0000000e+00   0.0000000e+00   0.0000000e+00   0.0000000e+00   0.0000000e+00   0.0000000e+00   0.0000000e+00   0.0000000e+00   0.0000000e+00   0.0000000e+00   0.0000000e+00   0.0000000e+00   0.0000000e+00   0.0000000e+00   0.0000000e+00   0.0000000e+00   0.0000000e+00   0.0000000e+00   0.0000000e+00   0.0000000e+00   0.0000000e+00   0.0000000e+00   0.0000000e+00   1.0000000e+00   0.0000000e+00   0.0000000e+00   0.0000000e+00   0.0000000e+00   0.0000000e+00   0.0000000e+00   0.0000000e+00   0.0000000e+00   0.0000000e+00   0.0000000e+00   0.0000000e+00   1.0000000e+00   1.0000000e+00   0.0000000e+00   0.0000000e+00   0.0000000e+00   0.0000000e+00   0.0000000e+00   0.0000000e+00   0.0000000e+00   0.0000000e+00   0.0000000e+00   0.0000000e+00   0.0000000e+00   0.0000000e+00   0.0000000e+00   0.0000000e+00   0.0000000e+00   0.0000000e+00   0.0000000e+00   0.0000000e+00   0.0000000e+00   0.0000000e+00   0.0000000e+00   0.0000000e+00   0.0000000e+00   0.0000000e+00   0.0000000e+00   0.0000000e+00   0.0000000e+00   0.0000000e+00   0.0000000e+00   0.0000000e+00   0.0000000e+00   0.0000000e+00   0.0000000e+00   0.0000000e+00   0.0000000e+00   0.0000000e+00   0.0000000e+00   0.0000000e+00   0.0000000e+00   0.0000000e+00   0.0000000e+00   0.0000000e+00   0.0000000e+00   0.0000000e+00   0.0000000e+00   0.0000000e+00   1.0000000e+00   1.0000000e+00   0.0000000e+00   0.0000000e+00   0.0000000e+00   0.0000000e+00   0.0000000e+00   0.0000000e+00   0.0000000e+00   0.0000000e+00   0.0000000e+00   0.0000000e+00   0.0000000e+00   0.0000000e+00   0.0000000e+00   0.0000000e+00   0.0000000e+00   0.0000000e+00   0.0000000e+00   0.0000000e+00   0.0000000e+00   0.0000000e+00   0.0000000e+00   0.0000000e+00   0.0000000e+00   0.0000000e+00   0.0000000e+00   0.0000000e+00   0.0000000e+00   0.0000000e+00   1.0000000e+00   0.0000000e+00   0.0000000e+00   0.0000000e+00   0.0000000e+00   0.0000000e+00   0.0000000e+00   0.0000000e+00   0.0000000e+00   0.0000000e+00   0.0000000e+00   0.0000000e+00   0.0000000e+00   0.0000000e+00   0.0000000e+00   0.0000000e+00   0.0000000e+00   0.0000000e+00   0.0000000e+00   0.0000000e+00   0.0000000e+00   0.0000000e+00   0.0000000e+00   0.0000000e+00   0.0000000e+00   0.0000000e+00   0.0000000e+00   0.0000000e+00   0.0000000e+00   0.0000000e+00   0.0000000e+00   0.0000000e+00   0.0000000e+00   0.0000000e+00   0.0000000e+00   0.0000000e+00   0.0000000e+00   0.0000000e+00   0.0000000e+00   0.0000000e+00   0.0000000e+00   0.0000000e+00   0.0000000e+00   0.0000000e+00   0.0000000e+00   0.0000000e+00   0.0000000e+00   1.0000000e+00   0.0000000e+00   0.0000000e+00   0.0000000e+00   0.0000000e+00   0.0000000e+00   0.0000000e+00   0.0000000e+00   0.0000000e+00   0.0000000e+00   0.0000000e+00   0.0000000e+00   0.0000000e+00   0.0000000e+00   0.0000000e+00   0.0000000e+00   0.0000000e+00   0.0000000e+00   0.0000000e+00   0.0000000e+00   0.0000000e+00   0.0000000e+00   0.0000000e+00   0.0000000e+00   0.0000000e+00   0.0000000e+00   0.0000000e+00   0.0000000e+00   0.0000000e+00   0.0000000e+00   0.0000000e+00   0.0000000e+00   0.0000000e+00   0.0000000e+00   0.0000000e+00   0.0000000e+00   0.0000000e+00   0.0000000e+00   0.0000000e+00   0.0000000e+00   0.0000000e+00   0.0000000e+00   0.0000000e+00   0.0000000e+00   0.0000000e+00   0.0000000e+00   0.0000000e+00   0.0000000e+00   0.0000000e+00   0.0000000e+00   0.0000000e+00   0.0000000e+00   0.0000000e+00   0.0000000e+00   0.0000000e+00   0.0000000e+00   0.0000000e+00   0.0000000e+00   0.0000000e+00   0.0000000e+00   0.0000000e+00   0.0000000e+00
   0.0000000e+00   0.0000000e+00   0.0000000e+00   0.0000000e+00   1.0000000e+00   0.0000000e+00   0.0000000e+00   0.0000000e+00   0.0000000e+00   0.0000000e+00   0.0000000e+00   0.0000000e+00   0.0000000e+00   0.0000000e+00   0.0000000e+00   0.0000000e+00   0.0000000e+00   0.0000000e+00   0.0000000e+00   0.0000000e+00   0.0000000e+00   0.0000000e+00   0.0000000e+00   0.0000000e+00   0.0000000e+00   0.0000000e+00   0.0000000e+00   0.0000000e+00   0.0000000e+00   0.0000000e+00   0.0000000e+00   0.0000000e+00   0.0000000e+00   0.0000000e+00   0.0000000e+00   0.0000000e+00   0.0000000e+00   0.0000000e+00   0.0000000e+00   0.0000000e+00   0.0000000e+00   0.0000000e+00   0.0000000e+00   0.0000000e+00   0.0000000e+00   0.0000000e+00   0.0000000e+00   0.0000000e+00   0.0000000e+00   0.0000000e+00   0.0000000e+00   0.0000000e+00   0.0000000e+00   0.0000000e+00   0.0000000e+00   0.0000000e+00   0.0000000e+00   0.0000000e+00   0.0000000e+00   0.0000000e+00   0.0000000e+00   0.0000000e+00   0.0000000e+00   0.0000000e+00   0.0000000e+00   0.0000000e+00   0.0000000e+00   0.0000000e+00   0.0000000e+00   0.0000000e+00   0.0000000e+00   0.0000000e+00   0.0000000e+00   0.0000000e+00   0.0000000e+00   0.0000000e+00   0.0000000e+00   0.0000000e+00   0.0000000e+00   0.0000000e+00   0.0000000e+00   0.0000000e+00   0.0000000e+00   0.0000000e+00   0.0000000e+00   0.0000000e+00   0.0000000e+00   0.0000000e+00   0.0000000e+00   0.0000000e+00   0.0000000e+00   0.0000000e+00   0.0000000e+00   0.0000000e+00   0.0000000e+00   0.0000000e+00   0.0000000e+00   0.0000000e+00   0.0000000e+00   0.0000000e+00   0.0000000e+00   0.0000000e+00   0.0000000e+00   0.0000000e+00   0.0000000e+00   0.0000000e+00   1.0000000e+00   0.0000000e+00   0.0000000e+00   0.0000000e+00   0.0000000e+00   0.0000000e+00   0.0000000e+00   0.0000000e+00   0.0000000e+00   0.0000000e+00   0.0000000e+00   0.0000000e+00   0.0000000e+00   0.0000000e+00   0.0000000e+00   0.0000000e+00   0.0000000e+00   0.0000000e+00   0.0000000e+00   0.0000000e+00   0.0000000e+00   0.0000000e+00   0.0000000e+00   0.0000000e+00   0.0000000e+00   0.0000000e+00   0.0000000e+00   0.0000000e+00   0.0000000e+00   0.0000000e+00   0.0000000e+00   0.0000000e+00   0.0000000e+00   0.0000000e+00   0.0000000e+00   0.0000000e+00   0.0000000e+00   0.0000000e+00   0.0000000e+00   0.0000000e+00   0.0000000e+00   0.0000000e+00   0.0000000e+00   0.0000000e+00   0.0000000e+00   0.0000000e+00   0.0000000e+00   0.0000000e+00   0.0000000e+00   0.0000000e+00   0.0000000e+00   0.0000000e+00   0.0000000e+00   0.0000000e+00   0.0000000e+00   0.0000000e+00   0.0000000e+00   0.0000000e+00   0.0000000e+00   0.0000000e+00   0.0000000e+00   0.0000000e+00   0.0000000e+00   0.0000000e+00   0.0000000e+00   0.0000000e+00   0.0000000e+00   0.0000000e+00   0.0000000e+00   0.0000000e+00   0.0000000e+00   0.0000000e+00   0.0000000e+00   0.0000000e+00   0.0000000e+00   0.0000000e+00   0.0000000e+00   0.0000000e+00   0.0000000e+00   0.0000000e+00   0.0000000e+00   0.0000000e+00   0.0000000e+00   0.0000000e+00   0.0000000e+00   0.0000000e+00   0.0000000e+00   0.0000000e+00   0.0000000e+00   0.0000000e+00   0.0000000e+00   0.0000000e+00   0.0000000e+00   0.0000000e+00   0.0000000e+00   0.0000000e+00   0.0000000e+00   0.0000000e+00   0.0000000e+00   0.0000000e+00   0.0000000e+00   0.0000000e+00   0.0000000e+00   0.0000000e+00   0.0000000e+00   0.0000000e+00   0.0000000e+00   0.0000000e+00   0.0000000e+00   0.0000000e+00   0.0000000e+00   0.0000000e+00   0.0000000e+00   0.0000000e+00   0.0000000e+00   0.0000000e+00   0.0000000e+00   0.0000000e+00   0.0000000e+00   0.0000000e+00   0.0000000e+00   0.0000000e+00   0.0000000e+00   0.0000000e+00   1.0000000e+00   0.0000000e+00   0.0000000e+00   0.0000000e+00   0.0000000e+00   0.0000000e+00   0.0000000e+00   0.0000000e+00   0.0000000e+00   0.0000000e+00   0.0000000e+00   0.0000000e+00   0.0000000e+00   0.0000000e+00   0.0000000e+00   0.0000000e+00   0.0000000e+00   0.0000000e+00   0.0000000e+00   0.0000000e+00   0.0000000e+00   0.0000000e+00   0.0000000e+00   0.0000000e+00   0.0000000e+00   0.0000000e+00   0.0000000e+00   0.0000000e+00   0.0000000e+00   0.0000000e+00   0.0000000e+00   0.0000000e+00   0.0000000e+00   0.0000000e+00   0.0000000e+00   0.0000000e+00   0.0000000e+00   0.0000000e+00   0.0000000e+00   0.0000000e+00   0.0000000e+00   0.0000000e+00   0.0000000e+00   0.0000000e+00   0.0000000e+00   0.0000000e+00   0.0000000e+00   0.0000000e+00   0.0000000e+00   0.0000000e+00   0.0000000e+00   0.0000000e+00   0.0000000e+00   0.0000000e+00   0.0000000e+00   0.0000000e+00   0.0000000e+00   0.0000000e+00   0.0000000e+00   0.0000000e+00   0.0000000e+00   0.0000000e+00
   0.0000000e+00   0.0000000e+00   0.0000000e+00   0.0000000e+00   0.0000000e+00   0.0000000e+00   0.0000000e+00   0.0000000e+00   0.0000000e+00   0.0000000e+00   0.0000000e+00   0.0000000e+00   0.0000000e+00   0.0000000e+00   0.0000000e+00   0.0000000e+00   0.0000000e+00   0.0000000e+00   0.0000000e+00   0.0000000e+00   0.0000000e+00   0.0000000e+00   0.0000000e+00   0.0000000e+00   0.0000000e+00   0.0000000e+00   0.0000000e+00   0.0000000e+00   0.0000000e+00   0.0000000e+00   0.0000000e+00   0.0000000e+00   0.0000000e+00   0.0000000e+00   0.0000000e+00   0.0000000e+00   0.0000000e+00   0.0000000e+00   0.0000000e+00   0.0000000e+00   0.0000000e+00   0.0000000e+00   0.0000000e+00   0.0000000e+00   0.0000000e+00   0.0000000e+00   0.0000000e+00   0.0000000e+00   0.0000000e+00   0.0000000e+00   0.0000000e+00   0.0000000e+00   0.0000000e+00   0.0000000e+00   0.0000000e+00   0.0000000e+00   0.0000000e+00   0.0000000e+00   0.0000000e+00   0.0000000e+00   0.0000000e+00   0.0000000e+00   0.0000000e+00   0.0000000e+00   0.0000000e+00   0.0000000e+00   0.0000000e+00   0.0000000e+00   0.0000000e+00   0.0000000e+00   0.0000000e+00   0.0000000e+00   0.0000000e+00   0.0000000e+00   0.0000000e+00   0.0000000e+00   0.0000000e+00   0.0000000e+00   0.0000000e+00   0.0000000e+00   0.0000000e+00   0.0000000e+00   0.0000000e+00   0.0000000e+00   0.0000000e+00   0.0000000e+00   0.0000000e+00   0.0000000e+00   0.0000000e+00   0.0000000e+00   0.0000000e+00   0.0000000e+00   0.0000000e+00   0.0000000e+00   0.0000000e+00   0.0000000e+00   0.0000000e+00   0.0000000e+00   0.0000000e+00   0.0000000e+00   0.0000000e+00   0.0000000e+00   0.0000000e+00   0.0000000e+00   0.0000000e+00   0.0000000e+00   0.0000000e+00   0.0000000e+00   0.0000000e+00   0.0000000e+00   0.0000000e+00   0.0000000e+00   0.0000000e+00   0.0000000e+00   0.0000000e+00   0.0000000e+00   0.0000000e+00   0.0000000e+00   0.0000000e+00   0.0000000e+00   0.0000000e+00   0.0000000e+00   0.0000000e+00   0.0000000e+00   0.0000000e+00   0.0000000e+00   0.0000000e+00   0.0000000e+00   0.0000000e+00   0.0000000e+00   0.0000000e+00   0.0000000e+00   0.0000000e+00   0.0000000e+00   0.0000000e+00   0.0000000e+00   0.0000000e+00   0.0000000e+00   0.0000000e+00   0.0000000e+00   0.0000000e+00   0.0000000e+00   0.0000000e+00   0.0000000e+00   0.0000000e+00   0.0000000e+00   0.0000000e+00   0.0000000e+00   0.0000000e+00   0.0000000e+00   0.0000000e+00   0.0000000e+00   0.0000000e+00   0.0000000e+00   0.0000000e+00   0.0000000e+00   0.0000000e+00   0.0000000e+00   0.0000000e+00   0.0000000e+00   0.0000000e+00   0.0000000e+00   0.0000000e+00   0.0000000e+00   0.0000000e+00   0.0000000e+00   0.0000000e+00   0.0000000e+00   0.0000000e+00   0.0000000e+00   0.0000000e+00   0.0000000e+00   0.0000000e+00   0.0000000e+00   0.0000000e+00   0.0000000e+00   0.0000000e+00   0.0000000e+00   0.0000000e+00   0.0000000e+00   0.0000000e+00   0.0000000e+00   0.0000000e+00   0.0000000e+00   0.0000000e+00   0.0000000e+00   0.0000000e+00   0.0000000e+00   0.0000000e+00   0.0000000e+00   0.0000000e+00   0.0000000e+00   0.0000000e+00   0.0000000e+00   0.0000000e+00   0.0000000e+00   0.0000000e+00   0.0000000e+00   0.0000000e+00   0.0000000e+00   0.0000000e+00   0.0000000e+00   0.0000000e+00   0.0000000e+00   0.0000000e+00   0.0000000e+00   0.0000000e+00   0.0000000e+00   0.0000000e+00   0.0000000e+00   0.0000000e+00   0.0000000e+00   0.0000000e+00   0.0000000e+00   0.0000000e+00   0.0000000e+00   0.0000000e+00   0.0000000e+00   0.0000000e+00   0.0000000e+00   0.0000000e+00   0.0000000e+00   0.0000000e+00   0.0000000e+00   0.0000000e+00   0.0000000e+00   0.0000000e+00   0.0000000e+00   0.0000000e+00   0.0000000e+00   0.0000000e+00   0.0000000e+00   0.0000000e+00   0.0000000e+00   0.0000000e+00   0.0000000e+00   0.0000000e+00   0.0000000e+00   0.0000000e+00   0.0000000e+00   0.0000000e+00   0.0000000e+00   0.0000000e+00   0.0000000e+00   0.0000000e+00   0.0000000e+00   0.0000000e+00   0.0000000e+00   0.0000000e+00   0.0000000e+00   0.0000000e+00   0.0000000e+00   0.0000000e+00   0.0000000e+00   0.0000000e+00   0.0000000e+00   0.0000000e+00   0.0000000e+00   0.0000000e+00   0.0000000e+00   0.0000000e+00   0.0000000e+00   0.0000000e+00   0.0000000e+00   0.0000000e+00   0.0000000e+00   0.0000000e+00   0.0000000e+00   0.0000000e+00   0.0000000e+00   0.0000000e+00   0.0000000e+00   0.0000000e+00   0.0000000e+00   0.0000000e+00   0.0000000e+00   0.0000000e+00   0.0000000e+00   0.0000000e+00   1.0000000e+00   0.0000000e+00   0.0000000e+00   0.0000000e+00   0.0000000e+00   0.0000000e+00   0.0000000e+00   0.0000000e+00   0.0000000e+00   0.0000000e+00   0.0000000e+00   0.0000000e+00   0.0000000e+00
