# Supplementary material for: RNMFMDA: A Microbe-Disease Association Identification Method Based on Reliable Negative Sample Selection and Logistic Matrix Factorization With Neighborhood Regularization
Source: Front Microbiol. 2020 Oct 27;11:592430. doi: 10.3389/fmicb.2020.592430 (PMC7652725; doi:10.3389/fmicb.2020.592430)
Supplement: Supplementary file 1 [file Data_Sheet_1.ZIP › RNMFMDA/data/all data.txt]

Name	Molecular form	Microbe	Strain	Target	PubMed ID
(1-(4-chlorophenoxy)-3-[(4, 6-dimethyl-2-pyrimidinyl) thio]-2- propanol)	C16H19ClN2O2	Vibrio harveyi	MTCC 3438	N/A	27141809
(10R,11R)-Hydnocarpin	C25H20O9	Staphylococcus aureus	8325-4	N/A	26273725
(10R,11R)-Hydnocarpin D	C25H20O9	Staphylococcus aureus	8325-4	N/A	26273725
(10S,11S)-Hydnocarpin D	C25H20O9	Staphylococcus aureus	8325-4	N/A	26273725
(1E)-1-{[(1E)-prop-1-ene-1-sulfinyl]sulfanyl}prop-1-ene	C6H10OS2	Streptococcus mutans	UA159	N/A	25081571
(1R,2S,7R,3E,11E)-2,18-diacetoxycembra-3,8(19),11,15(17)-tetraen-7-ol	C20H32O3	Pseudomonas aeruginosa	ATCC 27853	N/A	22905751
(1R,2S,7R,3E,11E)-2,18-diacetoxycembra-3,8(19),11,15(17)-tetraen-7-ol	C20H32O3	Vibrio harveyi	PHY-2A	N/A	22905751
(1R,2S,7R,3E,8E,11E)-2,18-diacetoxycembra-3,8,11,15(17)-tetraen-7-ol	C20H32O3	Pseudomonas aeruginosa	ATCC 27853	N/A	22905751
(1R,2S,7R,3E,8E,11E)-2,18-diacetoxycembra-3,8,11,15(17)-tetraen-7-ol	C20H32O3	Staphylococcus aureus	ATCC 25923	N/A	22905751
(1R,2S,7R,3E,8E,11E)-2,18-diacetoxycembra-3,8,11,15(17)-tetraen-7-ol	C20H32O3	Vibrio harveyi	PHY-2A	N/A	22905751
(1R,2S,7R,8R)-2,18-diacetoxyasperdiol	C20H34O2	Pseudomonas aeruginosa	ATCC 27853	N/A	22905751
(1R,2S,7R,8R)-2,18-diacetoxyasperdiol	C20H34O2	Vibrio harveyi	PHY-2A	N/A	22905751
(1R,3S,7R,8S,11S,12R)-3-hydroxy-1,4,8-trimethyl-12-(propan-2-yl)tricyclo[9.3.0.0]tetradec-4-en-6-one	C20H32O2	Pseudomonas aeruginosa	ATCC 27853	N/A	21384863
(1R,4R,8S,11S,12R)-4-hydroxy-1,4,8-trimethyl-12-(propan-2-yl)tricyclo[9.3.0.0]tetradec-3(7)-en-6-one	C20H32O2	Pseudomonas aeruginosa	ATCC 27853	N/A	21384863
(1Z)-(2-phenylethylidene)-lambda4-sulfanyliumolate	C8H8OS	Actinomyces oris	MG1	N/A	25081571
(1Z)-(2-phenylethylidene)-lambda4-sulfanyliumolate	C8H8OS	Streptococcus sanguis	10556	N/A	25081571
(1Z)-(prop-2-en-1-ylidene)-lambda4-sulfanyliumolate	C6H10OS2	Actinomyces oris	MG1	N/A	25081571
(1Z)-(prop-2-en-1-ylidene)-lambda4-sulfanyliumolate	C6H10OS2	Streptococcus mutans	UA159	N/A	25081571
(1Z)-(prop-2-en-1-ylidene)-lambda4-sulfanyliumolate	C6H10OS2	Streptococcus sanguis	10556	N/A	25081571
(1Z)-ethylidene-lambda4-sulfanyliumolate	C2H4OS	Streptococcus mutans	UA159	N/A	25081571
(1Z)-ethylidene-lambda4-sulfanyliumolate	C2H4OS	Streptococcus sanguis	10556	N/A	25081571
(2-(4-chlorophenyl)- 4-{[(6-methyl-2-pyridinyl)amino]methylene}-1,3-oxazol- 5(4H)-one)	C16H12ClN3O2	Streptococcus mutans	UA159	N/A	26526453
(2-{[(2-phenylethyl)sulfanyl]sulfinyl}ethyl)benzene	C16H18OS2	Actinomyces oris	MG1	N/A	25081571
(2-{[(2-phenylethyl)sulfanyl]sulfinyl}ethyl)benzene	C16H18OS2	Streptococcus mutans	UA159	N/A	25081571
(2E)-1-(1 ,3 -benzodioxol-5-yl)-3-(2-naphthyl)-2-propen-1-one	C20H14O3	Enterococcus faecalis	ATCC 19433	N/A	24016798
(2E)-1-(1 ,3 -benzodioxol-5-yl)-3-(2-naphthyl)-2-propen-1-one	C20H14O3	Pseudomonas aeruginosa	ATCC 25923	N/A	24016798
(2E)-1-(1 ,3 -benzodioxol-5-yl)-3-(2-naphthyl)-2-propen-1-one	C20H14O3	Staphylococcus aureus	ATCC 25923	N/A	24016798
(2E)-1-(1 ,3 -benzodioxol-5-yl)-3-(2-naphthyl)-2-propen-1-one	C20H14O3	Staphylococcus epidermidis	ATCC 35547	N/A	24016798
(2E)-1-(1 ,3 -benzodioxol-5-yl)-3-(2-naphthyl)-2-propen-1-one	C20H14O3	Streptococcus mutans	ATCC 25175	N/A	24016798
(2E)-1-(1,3-benzodioxol-5-yl)-3-(2-chloro-quinolin-3-yl)-2-propen-1-one	C19H12ClNO3	Enterococcus faecalis	ATCC 19433	N/A	24016798
(2E)-1-(1,3-benzodioxol-5-yl)-3-(2-chloro-quinolin-3-yl)-2-propen-1-one	C19H12ClNO3	Pseudomonas aeruginosa	ATCC 25923	N/A	24016798
(2E)-1-(1,3-benzodioxol-5-yl)-3-(2-chloro-quinolin-3-yl)-2-propen-1-one	C19H12ClNO3	Staphylococcus aureus	ATCC 25923	N/A	24016798
(2E)-1-(1,3-benzodioxol-5-yl)-3-(2-chloro-quinolin-3-yl)-2-propen-1-one	C19H12ClNO3	Staphylococcus epidermidis	ATCC 35547	N/A	24016798
(2E)-1-(1,3-benzodioxol-5-yl)-3-(2-chloro-quinolin-3-yl)-2-propen-1-one	C19H12ClNO3	Streptococcus mutans	ATCC 25175	N/A	24016798
(2E)-1-(1,3-benzodioxol-5-yl)-3-[5-(2-nitro-phenyl)-furan-2-yl]-2-propen-1-one	C20H13NO6	Enterococcus faecalis	ATCC 19433	N/A	24016798
(2E)-1-(1,3-benzodioxol-5-yl)-3-[5-(2-nitro-phenyl)-furan-2-yl]-2-propen-1-one	C20H13NO6	Pseudomonas aeruginosa	ATCC 25923	N/A	24016798
(2E)-1-(1,3-benzodioxol-5-yl)-3-[5-(2-nitro-phenyl)-furan-2-yl]-2-propen-1-one	C20H13NO6	Staphylococcus aureus	ATCC 25923	N/A	24016798
(2E)-1-(1,3-benzodioxol-5-yl)-3-[5-(2-nitro-phenyl)-furan-2-yl]-2-propen-1-one	C20H13NO6	Staphylococcus epidermidis	ATCC 35547	N/A	24016798
(2E)-1-(1,3-benzodioxol-5-yl)-3-[5-(2-nitro-phenyl)-furan-2-yl]-2-propen-1-one	C20H13NO6	Streptococcus mutans	ATCC 25175	N/A	24016798
(2E)-1-(2 ,4 ,5 -trimethoxyphenyl)-3-(2-chloro-6-methoxy-quinolin-3-yl)-2-propen-1-one	C22H20ClNO5	Enterococcus faecalis	ATCC 19433	N/A	24016798
(2E)-1-(2 ,4 ,5 -trimethoxyphenyl)-3-(2-chloro-6-methoxy-quinolin-3-yl)-2-propen-1-one	C22H20ClNO5	Pseudomonas aeruginosa	ATCC 25923	N/A	24016798
(2E)-1-(2 ,4 ,5 -trimethoxyphenyl)-3-(2-chloro-6-methoxy-quinolin-3-yl)-2-propen-1-one	C22H20ClNO5	Staphylococcus aureus	ATCC 25923	N/A	24016798
(2E)-1-(2 ,4 ,5 -trimethoxyphenyl)-3-(2-chloro-6-methoxy-quinolin-3-yl)-2-propen-1-one	C22H20ClNO5	Staphylococcus epidermidis	ATCC 35547	N/A	24016798
(2E)-1-(2 ,4 ,5 -trimethoxyphenyl)-3-(2-chloro-6-methoxy-quinolin-3-yl)-2-propen-1-one	C22H20ClNO5	Streptococcus mutans	ATCC 25175	N/A	24016798
(2E)-1-(2 ,4 ,5 -trimethoxyphenyl)-3-(2-chloro-quinolin-3-yl)-2-propen-1-one	C21H18ClNO4	Enterococcus faecalis	ATCC 19433	N/A	24016798
(2E)-1-(2 ,4 ,5 -trimethoxyphenyl)-3-(2-chloro-quinolin-3-yl)-2-propen-1-one	C21H18ClNO4	Pseudomonas aeruginosa	ATCC 25923	N/A	24016798
(2E)-1-(2 ,4 ,5 -trimethoxyphenyl)-3-(2-chloro-quinolin-3-yl)-2-propen-1-one	C21H18ClNO4	Staphylococcus aureus	ATCC 25923	N/A	24016798
(2E)-1-(2 ,4 ,5 -trimethoxyphenyl)-3-(2-chloro-quinolin-3-yl)-2-propen-1-one	C21H18ClNO4	Staphylococcus epidermidis	ATCC 35547	N/A	24016798
(2E)-1-(2 ,4 ,5 -trimethoxyphenyl)-3-(2-chloro-quinolin-3-yl)-2-propen-1-one	C21H18ClNO4	Streptococcus mutans	ATCC 25175	N/A	24016798
(2E)-1-(2 ,4 ,5 -trimethoxyphenyl)-3-(2-naphthyl)-2-propen-1-one	C22H20O4	Enterococcus faecalis	ATCC 19433	N/A	24016798
(2E)-1-(2 ,4 ,5 -trimethoxyphenyl)-3-(2-naphthyl)-2-propen-1-one	C22H20O4	Pseudomonas aeruginosa	ATCC 25923	N/A	24016798
(2E)-1-(2 ,4 ,5 -trimethoxyphenyl)-3-(2-naphthyl)-2-propen-1-one	C22H20O4	Staphylococcus aureus	ATCC 25923	N/A	24016798
(2E)-1-(2 ,4 ,5 -trimethoxyphenyl)-3-(2-naphthyl)-2-propen-1-one	C22H20O4	Staphylococcus epidermidis	ATCC 35547	N/A	24016798
(2E)-1-(2 ,4 ,5 -trimethoxyphenyl)-3-(2-naphthyl)-2-propen-1-one	C22H20O4	Streptococcus mutans	ATCC 25175	N/A	24016798
(2E)-1-(2 ,5 -dimethoxyphenyl)-3-(2-naphthyl)-2-propen-1-one	C21H18O3	Enterococcus faecalis	ATCC 19433	N/A	24016798
(2E)-1-(2 ,5 -dimethoxyphenyl)-3-(2-naphthyl)-2-propen-1-one	C21H18O3	Pseudomonas aeruginosa	ATCC 25923	N/A	24016798
(2E)-1-(2 ,5 -dimethoxyphenyl)-3-(2-naphthyl)-2-propen-1-one	C21H18O3	Staphylococcus aureus	ATCC 25923	N/A	24016798
(2E)-1-(2 ,5 -dimethoxyphenyl)-3-(2-naphthyl)-2-propen-1-one	C21H18O3	Staphylococcus epidermidis	ATCC 35547	N/A	24016798
(2E)-1-(2 ,5 -dimethoxyphenyl)-3-(2-naphthyl)-2-propen-1-one	C21H18O3	Streptococcus mutans	ATCC 25175	N/A	24016798
(2E)-1-(2 ,5 -dimethoxyphenyl)-3-[2,5-dimethyl-1-(3-trifluoromethyl-phenyl)-1H-pirrol-3-yl]-2-propen-1-one	C24H22F3NO3	Enterococcus faecalis	ATCC 19433	N/A	24016798
(2E)-1-(2 ,5 -dimethoxyphenyl)-3-[2,5-dimethyl-1-(3-trifluoromethyl-phenyl)-1H-pirrol-3-yl]-2-propen-1-one	C24H22F3NO3	Pseudomonas aeruginosa	ATCC 25923	N/A	24016798
(2E)-1-(2 ,5 -dimethoxyphenyl)-3-[2,5-dimethyl-1-(3-trifluoromethyl-phenyl)-1H-pirrol-3-yl]-2-propen-1-one	C24H22F3NO3	Staphylococcus aureus	ATCC 25923	N/A	24016798
(2E)-1-(2 ,5 -dimethoxyphenyl)-3-[2,5-dimethyl-1-(3-trifluoromethyl-phenyl)-1H-pirrol-3-yl]-2-propen-1-one	C24H22F3NO3	Staphylococcus epidermidis	ATCC 35547	N/A	24016798
(2E)-1-(2 ,5 -dimethoxyphenyl)-3-[2,5-dimethyl-1-(3-trifluoromethyl-phenyl)-1H-pirrol-3-yl]-2-propen-1-one	C24H22F3NO3	Streptococcus mutans	ATCC 25175	N/A	24016798
(2E)-1-(3 ,4 ,5 -trimethoxyphenyl)-3-(2-naphthyl)-2-propen-1-one	C22H20O4	Enterococcus faecalis	ATCC 19433	N/A	24016798
(2E)-1-(3 ,4 ,5 -trimethoxyphenyl)-3-(2-naphthyl)-2-propen-1-one	C22H20O4	Pseudomonas aeruginosa	ATCC 25923	N/A	24016798
(2E)-1-(3 ,4 ,5 -trimethoxyphenyl)-3-(2-naphthyl)-2-propen-1-one	C22H20O4	Staphylococcus aureus	ATCC 25923	N/A	24016798
(2E)-1-(3 ,4 ,5 -trimethoxyphenyl)-3-(2-naphthyl)-2-propen-1-one	C22H20O4	Staphylococcus epidermidis	ATCC 35547	N/A	24016798
(2E)-1-(3 ,4 ,5 -trimethoxyphenyl)-3-(2-naphthyl)-2-propen-1-one	C22H20O4	Streptococcus mutans	ATCC 25175	N/A	24016798
(2E)-1-(3 ,4 -dimethoxyphenyl)-3-(2-naphthyl)-2-propen-1-one	C21H18O3	Enterococcus faecalis	ATCC 19433	N/A	24016798
(2E)-1-(3 ,4 -dimethoxyphenyl)-3-(2-naphthyl)-2-propen-1-one	C21H18O3	Pseudomonas aeruginosa	ATCC 25923	N/A	24016798
(2E)-1-(3 ,4 -dimethoxyphenyl)-3-(2-naphthyl)-2-propen-1-one	C21H18O3	Staphylococcus aureus	ATCC 25923	N/A	24016798
(2E)-1-(3 ,4 -dimethoxyphenyl)-3-(2-naphthyl)-2-propen-1-one	C21H18O3	Staphylococcus epidermidis	ATCC 35547	N/A	24016798
(2E)-1-(3 ,4 -dimethoxyphenyl)-3-(2-naphthyl)-2-propen-1-one	C21H18O3	Streptococcus mutans	ATCC 25175	N/A	24016798
(2E)-1-(3 ,5 -dimethoxyphenyl)-3-(2-naphthyl)-2-propen-1-one	C21H18O3	Enterococcus faecalis	ATCC 19433	N/A	24016798
(2E)-1-(3 ,5 -dimethoxyphenyl)-3-(2-naphthyl)-2-propen-1-one	C21H18O3	Pseudomonas aeruginosa	ATCC 25923	N/A	24016798
(2E)-1-(3 ,5 -dimethoxyphenyl)-3-(2-naphthyl)-2-propen-1-one	C21H18O3	Staphylococcus aureus	ATCC 25923	N/A	24016798
(2E)-1-(3 ,5 -dimethoxyphenyl)-3-(2-naphthyl)-2-propen-1-one	C21H18O3	Staphylococcus epidermidis	ATCC 35547	N/A	24016798
(2E)-1-(3 ,5 -dimethoxyphenyl)-3-(2-naphthyl)-2-propen-1-one	C21H18O3	Streptococcus mutans	ATCC 25175	N/A	24016798
(2E)-1-(3 -methoxyphenyl)-3-(2-naphthyl)-2-propen-1-one	C20H16O2	Enterococcus faecalis	ATCC 19433	N/A	24016798
(2E)-1-(3 -methoxyphenyl)-3-(2-naphthyl)-2-propen-1-one	C20H16O2	Pseudomonas aeruginosa	ATCC 25923	N/A	24016798
(2E)-1-(3 -methoxyphenyl)-3-(2-naphthyl)-2-propen-1-one	C20H16O2	Staphylococcus aureus	ATCC 25923	N/A	24016798
(2E)-1-(3 -methoxyphenyl)-3-(2-naphthyl)-2-propen-1-one	C20H16O2	Staphylococcus epidermidis	ATCC 35547	N/A	24016798
(2E)-1-(3 -methoxyphenyl)-3-(2-naphthyl)-2-propen-1-one	C20H16O2	Streptococcus mutans	ATCC 25175	N/A	24016798
(2E)-1-(4 -methoxyphenyl)-3-(2-naphthyl)-2-propen-1-one	C20H16O2	Enterococcus faecalis	ATCC 19433	N/A	24016798
(2E)-1-(4 -methoxyphenyl)-3-(2-naphthyl)-2-propen-1-one	C20H16O2	Pseudomonas aeruginosa	ATCC 25923	N/A	24016798
(2E)-1-(4 -methoxyphenyl)-3-(2-naphthyl)-2-propen-1-one	C20H16O2	Staphylococcus aureus	ATCC 25923	N/A	24016798
(2E)-1-(4 -methoxyphenyl)-3-(2-naphthyl)-2-propen-1-one	C20H16O2	Staphylococcus epidermidis	ATCC 35547	N/A	24016798
(2E)-1-(4 -methoxyphenyl)-3-(2-naphthyl)-2-propen-1-one	C20H16O2	Streptococcus mutans	ATCC 25175	N/A	24016798
(2E)-1-(5-clorotiophen-2-yl)-3-(3-methoxy-4-benzyloxi-phenyl)-2-propen-1-one	C21H17ClO3S	Enterococcus faecalis	ATCC 19433	N/A	24016798
(2E)-1-(5-clorotiophen-2-yl)-3-(3-methoxy-4-benzyloxi-phenyl)-2-propen-1-one	C21H17ClO3S	Pseudomonas aeruginosa	ATCC 25923	N/A	24016798
(2E)-1-(5-clorotiophen-2-yl)-3-(3-methoxy-4-benzyloxi-phenyl)-2-propen-1-one	C21H17ClO3S	Staphylococcus aureus	ATCC 25923	N/A	24016798
(2E)-1-(5-clorotiophen-2-yl)-3-(3-methoxy-4-benzyloxi-phenyl)-2-propen-1-one	C21H17ClO3S	Staphylococcus epidermidis	ATCC 35547	N/A	24016798
(2E)-1-(5-clorotiophen-2-yl)-3-(3-methoxy-4-benzyloxi-phenyl)-2-propen-1-one	C21H17ClO3S	Streptococcus mutans	ATCC 25175	N/A	24016798
(2E)-1-[4 -(1H-imidazol-1-yl)phenyl]-3-(2-naphthyl)-2-propen-1-one	C22H16N2O	Enterococcus faecalis	ATCC 19433	N/A	24016798
(2E)-1-[4 -(1H-imidazol-1-yl)phenyl]-3-(2-naphthyl)-2-propen-1-one	C22H16N2O	Pseudomonas aeruginosa	ATCC 25923	N/A	24016798
(2E)-1-[4 -(1H-imidazol-1-yl)phenyl]-3-(2-naphthyl)-2-propen-1-one	C22H16N2O	Staphylococcus aureus	ATCC 25923	N/A	24016798
(2E)-1-[4 -(1H-imidazol-1-yl)phenyl]-3-(2-naphthyl)-2-propen-1-one	C22H16N2O	Staphylococcus epidermidis	ATCC 35547	N/A	24016798
(2E)-1-[4 -(1H-imidazol-1-yl)phenyl]-3-(2-naphthyl)-2-propen-1-one	C22H16N2O	Streptococcus mutans	ATCC 25175	N/A	24016798
(2E)-1-[4 -(1H-imidazol-1-yl)phenyl]-3-(3-methoxy-4-benzyloxi-phenyl)-2-propen-1-one	C26H22N2O3	Enterococcus faecalis	ATCC 19433	N/A	24016798
(2E)-1-[4 -(1H-imidazol-1-yl)phenyl]-3-(3-methoxy-4-benzyloxi-phenyl)-2-propen-1-one	C26H22N2O3	Pseudomonas aeruginosa	ATCC 25923	N/A	24016798
(2E)-1-[4 -(1H-imidazol-1-yl)phenyl]-3-(3-methoxy-4-benzyloxi-phenyl)-2-propen-1-one	C26H22N2O3	Staphylococcus aureus	ATCC 25923	N/A	24016798
(2E)-1-[4 -(1H-imidazol-1-yl)phenyl]-3-(3-methoxy-4-benzyloxi-phenyl)-2-propen-1-one	C26H22N2O3	Staphylococcus epidermidis	ATCC 35547	N/A	24016798
(2E)-1-[4 -(1H-imidazol-1-yl)phenyl]-3-(3-methoxy-4-benzyloxi-phenyl)-2-propen-1-one	C26H22N2O3	Streptococcus mutans	ATCC 25175	N/A	24016798
(2E)-1-[4-(3-nitropyridin-2-yl)piperazin-1-yl]-3-phenylprop-2-en-1-one	C18H18N4O3	Candida albicans	ATCC 10231	N/A	27838185
(2E)-1-[4-(4-nitrophenyl)piperazin-1-yl]-3-phenylprop-2-en-1-one	C19H19N3O3	Candida albicans	ATCC 10231	N/A	27838185
(2E)-3-(3-hydroxy-4-methoxyphenyl)-1-phenylprop-2-en-1-one	C16H14O3	Haemophilus influenzae	NU7	N/A	25154700
(2E)-3-(3-hydroxy-4-methoxyphenyl)-1-phenylprop-2-en-1-one	C16H14O3	Haemophilus influenzae	NU38	N/A	25154700
(2E)-3-(3-hydroxy-4-methoxyphenyl)-1-phenylprop-2-en-1-one	C16H14O3	Haemophilus influenzae	NU48	N/A	25154700
(2E)-3-(4-Hydroxy-3-methoxyphenyl)-1-phenyl-2-propen-1-one	C16H14O3	Haemophilus influenzae	NU7	N/A	25154700
(2E)-3-(4-Hydroxy-3-methoxyphenyl)-1-phenyl-2-propen-1-one	C16H14O3	Haemophilus influenzae	NU38	N/A	25154700
(2E)-3-(4-Hydroxy-3-methoxyphenyl)-1-phenyl-2-propen-1-one	C16H14O3	Haemophilus influenzae	NU48	N/A	25154700
(2E)-5-[(1S,2R,4aR,8aR)-1,2,4a,5-tetramethyl-1,2,3,4,4a,7,8,8a-octahydronaphthalen-1-yl]-3-formylpent-2-enoic acid	C20H30O3	Staphylococcus aureus	ATCC 43300 (MRSA)	N/A	28692914
(2E)-5-[(1S,2R,4aR,8aR)-1,2,4a,5-tetramethyl-1,2,3,4,4a,7,8,8a-octahydronaphthalen-1-yl]-3-formylpent-2-enoic acid	C20H30O3	Streptococcus mutans	ATCC 25175	N/A	28692914
(2E)-N -(2 -hydroxy-5 -bromo-benzilidene)-3,4,5-trimethoxybenzohydrazide	C17H17BrN2O5	Enterococcus faecalis	ATCC 19433	N/A	24016798
(2E)-N -(2 -hydroxy-5 -bromo-benzilidene)-3,4,5-trimethoxybenzohydrazide	C17H17BrN2O5	Pseudomonas aeruginosa	ATCC 25923	N/A	24016798
(2E)-N -(2 -hydroxy-5 -bromo-benzilidene)-3,4,5-trimethoxybenzohydrazide	C17H17BrN2O5	Staphylococcus aureus	ATCC 25923	N/A	24016798
(2E)-N -(2 -hydroxy-5 -bromo-benzilidene)-3,4,5-trimethoxybenzohydrazide	C17H17BrN2O5	Staphylococcus epidermidis	ATCC 35547	N/A	24016798
(2E)-N -(2 -hydroxy-5 -bromo-benzilidene)-3,4,5-trimethoxybenzohydrazide	C17H17BrN2O5	Streptococcus mutans	ATCC 25175	N/A	24016798
(2E)-N-(6-nitro-1,3-benzothiazol-2-yl)-3-phenylprop-2-enamide	C16H11N3O3S	Candida albicans	ATCC 10231	N/A	27838185
(2E)-N-[3-(1H-imidazol-1-yl)propyl]-3-phenylprop-2-enamide	C15H17N3O	Candida albicans	ATCC 10231	N/A	27838185
(2E)-N-[3-(1H-indol-3-yl)propyl]-3-phenylprop-2-enamide	C20H20N2O	Candida albicans	ATCC 10231	N/A	27838185
(2-methyl-5-nitro-1H-imidazol-1-yl)methyl (2E)-3-phenylprop-2-enoate	C14H13N3O4	Candida albicans	ATCC 10231	N/A	27838185
(2R)-2-amino-3-(2,3-dihydro-1H-inden-2-yl)propanoic acid	C12H15NO2	Staphylococcus aureus	SC01	N/A	25658642
(2R)-2-amino-3-(2,3-dihydro-1H-inden-2-yl)propanoic acid	C12H15NO2	Staphylococcus aureus	ATCC 25923	N/A	25658642
(2R)-2-amino-3-(2,3-dihydro-1H-inden-2-yl)propanoic acid	C12H15NO2	Staphylococcus epidermis	ATCC 12228	N/A	25658642
(2R)-2-amino-3-(2-phenylethanesulfinyl)propanoic acid	C11H15NO3S	Actinomyces oris	MG1	N/A	25081571
(2R)-2-amino-3-(2-phenylethanesulfinyl)propanoic acid	C11H15NO3S	Streptococcus mutans	UA159	N/A	25081571
(2R)-2-amino-3-(benzenesulfinyl)propanoic acid	C9H11NO3S	Actinomyces oris	MG1	N/A	25081571
(2R)-2-amino-3-(benzenesulfinyl)propanoic acid	C9H11NO3S	Streptococcus mutans	UA159	N/A	25081571
(2R)-2-amino-3-(benzenesulfinyl)propanoic acid	C9H11NO3S	Streptococcus sanguis	10556	N/A	25081571
(2R)-2-amino-3-(thiophene-2-sulfinyl)propanoic acid	C7H9NO3S2	Actinomyces oris	MG1	N/A	25081571
(2R)-2-amino-3-(thiophene-2-sulfinyl)propanoic acid	C7H9NO3S2	Streptococcus mutans	UA159	N/A	25081571
(2R)-2-amino-3-(thiophene-2-sulfinyl)propanoic acid	C7H9NO3S2	Streptococcus sanguis	10556	N/A	25081571
(2R)-2-amino-3-[(4-chlorophenyl)methanesulfinyl]propanoic acid	C10H12ClNO3S	Actinomyces oris	MG1	N/A	25081571
(2R)-2-amino-3-[(4-chlorophenyl)methanesulfinyl]propanoic acid	C10H12ClNO3S	Streptococcus mutans	UA159	N/A	25081571
(2R)-2-amino-3-[(4-chlorophenyl)methanesulfinyl]propanoic acid	C10H12ClNO3S	Streptococcus sanguis	10556	N/A	25081571
(2R)-2-amino-3-[(4-methylphenyl)methanesulfinyl]propanoic acid	C11H15NO3S	Actinomyces oris	MG1	N/A	25081571
(2R)-2-amino-3-[(4-methylphenyl)methanesulfinyl]propanoic acid	C11H15NO3S	Streptococcus mutans	UA159	N/A	25081571
(2R)-2-amino-3-[(4-methylphenyl)methanesulfinyl]propanoic acid	C11H15NO3S	Streptococcus sanguis	10556	N/A	25081571
(2R)-2-amino-3-phenylmethanesulfinylpropanoic acid	C10H13NO3S	Actinomyces oris	MG1	N/A	25081571
(2R)-2-amino-4-phenylbutanoic acid	C10H13NO2	Staphylococcus epidermis	ATCC 12228	N/A	25658642
(2R)-2-amino-5-(1-nitrocarbamimidamido)pentanoic acid	C6H13N5O4	Staphylococcus aureus	ATCC 25923	N/A	25658642
(2R)-2-amino-5-(1-nitrocarbamimidamido)pentanoic acid	C6H13N5O4	Staphylococcus epidermis	ATCC 12228	N/A	25658642
(2R)-2-amino-6-acetamidohexanoic acid	C8H16N2O3	Staphylococcus aureus	ATCC 25923	N/A	25658642
(2R)-2-amino-6-acetamidohexanoic acid	C8H16N2O3	Staphylococcus epidermis	ATCC 12228	N/A	25658642
(2R,3E)-2-Amino-4-phenyl-3-butenoic acid	C10H11NO2	Staphylococcus aureus	SC01	N/A	25658642
(2R,3E)-2-Amino-4-phenyl-3-butenoic acid	C10H11NO2	Staphylococcus aureus	ATCC 25923	N/A	25658642
(2R,3E)-2-Amino-4-phenyl-3-butenoic acid	C10H11NO2	Staphylococcus epidermis	ATCC 12228	N/A	25658642
(2S)-2-amino-3-(1,3-thiazol-4-yl)propanoic acid	C6H8N2O2S	Staphylococcus aureus	SC01	N/A	25658642
(2S)-2-amino-3-(1,3-thiazol-4-yl)propanoic acid	C6H8N2O2S	Staphylococcus epidermis	ATCC 12228	N/A	25658642
(2S)-2-amino-3-(4-tert-butylphenyl)propanoic acid	C13H19NO2	Staphylococcus epidermis	ATCC 12228	N/A	25658642
(2S)-2-amino-3-(tert-butylsulfanyl)propanoic acid	C7H15NO2S	Staphylococcus aureus	ATCC 25923	N/A	25658642
(2S)-2-amino-3-(tert-butylsulfanyl)propanoic acid	C7H15NO2S	Staphylococcus epidermis	ATCC 12228	N/A	25658642
(2S)-2-amino-4-bromopent-4-enoic acid	C5H8BrNO2	Staphylococcus aureus	SC01	N/A	25658642
(2S)-2-amino-4-bromopent-4-enoic acid	C5H8BrNO2	Staphylococcus aureus	ATCC 25923	N/A	25658642
(2S)-2-amino-4-bromopent-4-enoic acid	C5H8BrNO2	Staphylococcus epidermis	ATCC 12228	N/A	25658642
(2S,3R,4S,5S,6R)-3-(2-(1H-Indol-3-yl)acetamido)-6-(acetoxymethyl)tetrahydro-2H-pyran-2,4,5-triyl triacetate	C23H28N2O10	Pseudomonas aeruginosa	PA14	N/A	28049617
(2S,3R,4S,5S,6R)-6-(Acetoxymethyl)-3-(2-(4-(trifluoromethyl)phenyl)acetamido)tetrahydro-2H-pyran-2,4,5-triyltriacetate	C22H24F3NO10	Pseudomonas aeruginosa	PA14	N/A	28049617
(2S,3R,4S,5S,6R)-6-(Acetoxymethyl)-3-(2-(4-bromophenyl)acetamido)tetrahydro-2H-pyran-2,4,5-triyl triacetate	C21H24BrNO10	Pseudomonas aeruginosa	PA14	N/A	28049617
(2S,3R,4S,5S,6R)-6-(Acetoxymethyl)-3-(2-(4-chlorophenyl)acetamido)tetrahydro-2H-pyran-2,4,5-triyl triacetate	C21H24ClNO10	Pseudomonas aeruginosa	PA14	N/A	28049617
(2S,3R,4S,5S,6R)-6-(Acetoxymethyl)-3-(2-(4-fluorophenyl)acetamido)tetrahydro-2H-pyran-2,4,5-triyl triacetate	C21H24FNO10	Pseudomonas aeruginosa	PA14	N/A	28049617
(2S,3R,4S,5S,6R)-6-(Acetoxymethyl)-3-(2-(4-methoxyphenyl)acetamido)tetrahydro-2H-pyran-2,4,5-triyl triacetate	C22H27NO11	Pseudomonas aeruginosa	PA14	N/A	28049617
(2S,3R,4S,5S,6R)-6-(Acetoxymethyl)-3-(3-oxohexanamido)tetrahydro-2H-pyran-2,4,5-triyl triacetate	C19H27NO11	Pseudomonas aeruginosa	PA14	N/A	28049617
(2S,3R,4S,5S,6R)-6-(Acetoxymethyl)-3-(3-oxooctanamido)tetrahydro-2H-pyran-2,4,5-triyl triacetate	C21H31NO11	Pseudomonas aeruginosa	PA14	N/A	28049617
(2S,3R,4S,5S,6R)-6-(Acetoxymethyl)-3-butyramidotetrahydro-2H-pyran-2,4,5-triyl triacetate	C17H25NO10	Pseudomonas aeruginosa	PA14	N/A	28049617
(2S,3R,4S,5S,6R)-6-(Acetoxymethyl)-3-decanamidotetrahydro-2H-pyran-2,4,5-triyl triacetate	C23H37NO10	Pseudomonas aeruginosa	PA14	N/A	28049617
(2S,3R,4S,5S,6R)-6-(Acetoxymethyl)-3-dodecanamidotetrahydro-2H-pyran-2,4,5-triyl triacetate	C25H41NO10	Pseudomonas aeruginosa	PA14	N/A	28049617
(2S,3R,4S,5S,6R)-6-(Acetoxymethyl)-3-octanamidotetrahydro-2H-pyran-2,4,5-triyl triacetate	C21H33NO10	Pseudomonas aeruginosa	PA14	N/A	28049617
(2Z)-N-hexyl-2-hydroxy-3-[4-(trifluoromethyl)phenyl]prop-2-enamide	C16H20F3NO2	Staphylococcus aureus	MRSA (ATCC BAA 44)	N/A	28537316
(3R)-4-(4-acetylphenyl)-3-aminobutan-2-one	C12H15NO2	Staphylococcus aureus	SC01	N/A	25658642
(3R)-4-(4-acetylphenyl)-3-aminobutan-2-one	C12H15NO2	Staphylococcus epidermis	ATCC 12228	N/A	25658642
(3R)-7-hydroxy-1,2,3,4-tetrahydroisoquinoline-3-carboxylic acid	C10H11NO3	Staphylococcus epidermis	ATCC 12228	N/A	25658642
(5E)-5-decylidene-1,3-thiazolidine-2,4-dione	C13H21NO2S	Candida albicans	ATCC 90028	N/A	24078467
(5E)-5-dodecylidene-1,3-thiazolidine-2,4-dione	C15H25NO2S	Candida albicans	ATCC 90028	N/A	24078467
(5E)-5-hexylidene-1,3-thiazolidine-2,4-dione	C9H13NO2S	Candida albicans	ATCC 90028	N/A	24078467
(5E)-5-octylidene-1,3-thiazolidine-2,4-dione	C11H17NO2S	Candida albicans	ATCC 90028	N/A	24078467
(5E)-5-undecylidene-1,3-thiazolidine-2,4-dione	C14H23NO2S	Candida albicans	ATCC 90028	N/A	24078467
(5-nitrofuran-2-yl)methyl (2E)-3-phenylprop-2-enoate	C14H11NO5	Candida albicans	ATCC 10231	N/A	27838185
(5S)-1,7-bis(4-hydroxyphenyl)-5-O-_-D- apiofuranosyl(1 _ 6)-_-D-glucopyranosyloxyheptan-3-one	C31H44O12	Pseudomonas aeruginosa	PAO1	N/A	27220074
(5Z)-2-(1,1-dichloro-2-phenylethyl)-5-{[4-(trifluoromethyl)phenyl]methylidene}-1,3-oxazolidin-4-one	C19H14Cl2F3NO2	Staphylococcus aureus	MRSA (ATCC BAA 44)	N/A	28537316
(5Z)-2-(1,1-dichloro-2-phenylethyl)-5-{[4-(trifluoromethyl)phenyl]methylidene}-1,3-oxazolidin-4-one	C19H14Cl2F3NO2	Staphylococcus aureus	MRSA (ATCC BAA 43 300)	N/A	28537316
(5Z)-2-(1,1-dichloro-2-phenylethyl)-5-{[4-(trifluoromethyl)phenyl]methylidene}-1,3-oxazolidin-4-one	C19H14Cl2F3NO2	Staphylococcus aureus	MRSA (ATCC BAA 1685)	N/A	28537316
(5Z)-2-(1,1-dichloro-2-phenylethyl)-5-{[4-(trifluoromethyl)phenyl]methylidene}-1,3-oxazolidin-4-one	C19H14Cl2F3NO2	Staphylococcus aureus	MRSA (ATCC BAA 1770)	N/A	28537316
(5Z)-2-(1,1-dichloro-3,3-dimethylbutyl)-5-(phenylmethylidene)-1,3-oxazolidin-4-one	C16H19Cl2NO2	Staphylococcus aureus	MRSA (ATCC BAA 44)	N/A	28537316
(5Z)-2-(1,1-dichloro-3,3-dimethylbutyl)-5-[(3-methoxyphenyl)methylidene]-1,3-oxazolidin-4-one	C17H21Cl2NO3	Staphylococcus aureus	MRSA (ATCC BAA 44)	N/A	28537316
(5Z)-2-(1,1-dichloro-3,3-dimethylbutyl)-5-{[4-(trifluoromethyl)phenyl]methylidene}-1,3-oxazolidin-4-one	C17H18Cl2F3NO2	Staphylococcus aureus	MRSA (ATCC BAA 44)	N/A	28537316
(5Z)-2-(1,1-dichloro-3,3-dimethylbutyl)-5-{[4-(trifluoromethyl)phenyl]methylidene}-1,3-oxazolidin-4-one	C17H18Cl2F3NO2	Staphylococcus aureus	MRSA (ATCC BAA 43 300)	N/A	28537316
(5Z)-2-(1,1-dichloro-3,3-dimethylbutyl)-5-{[4-(trifluoromethyl)phenyl]methylidene}-1,3-oxazolidin-4-one	C17H18Cl2F3NO2	Staphylococcus aureus	MRSA (ATCC BAA 1685)	N/A	28537316
(5Z)-2-(1,1-dichloro-3,3-dimethylbutyl)-5-{[4-(trifluoromethyl)phenyl]methylidene}-1,3-oxazolidin-4-one	C17H18Cl2F3NO2	Staphylococcus aureus	MRSA (ATCC BAA 1770)	N/A	28537316
(5Z)-2-(1,1-dichloro-7-methyloctyl)-5-{[4-(trifluoromethyl)phenyl]methylidene}-1,3-oxazolidin-4-one	C20H24Cl2F3NO2	Staphylococcus aureus	MRSA (ATCC BAA 44)	N/A	28537316
(5Z)-2-(1,1-dichlorobut-3-yn-1-yl)-5-{[4-(trifluoromethyl)phenyl]methylidene}-1,3-oxazolidin-4-one	C15H10Cl2F3NO2	Staphylococcus aureus	MRSA (ATCC BAA 44)	N/A	28537316
(5Z)-2-(1,1-dichloropropyl)-5-{[4-(trifluoromethyl)phenyl]methylidene}-1,3-oxazolidin-4-one	C14H12Cl2F3NO2	Staphylococcus aureus	MRSA (ATCC BAA 44)	N/A	28537316
(5Z)-2-(2,2-dimethylpropyl)-5-{[3-(trifluoromethyl)phenyl]methylidene}-1,3-oxazolidin-4-one	C16H18F3NO2	Staphylococcus aureus	MRSA (ATCC BAA 44)	N/A	28537316
(5Z)-2-tert-butyl-5-{[3-(trifluoromethyl)phenyl]methylidene}-1,3-oxazolidin-4-one	C15H16F3NO2	Staphylococcus aureus	MRSA (ATCC BAA 44)	N/A	28537316
(5Z)-4-Bromo-5-(bromomethylene)-3-butyl-2(5H)-furanone	C9H10Br2O2	Escherichia coli	K12	N/A	15470704
(E)-1-[6-[(3-acetyl-2,4,6-trihydroxy-5-methylphenyl)methyl]-5,7-dihydroxy-2,2-dimethyl-2H-1-benzopyran-8-yl]-3-phenyl-2-propen-1-one	C18H24N4O4S2	Acinetobacter baumannii	Not Specified	N/A	24117391
(E)-1-[6-[(3-acetyl-2,4,6-trihydroxy-5-methylphenyl)methyl]-5,7-dihydroxy-2,2-dimethyl-2H-1-benzopyran-8-yl]-3-phenyl-2-propen-1-one	C18H24N4O4S2	Pseudomonas aeruginosa	PAO1	N/A	24117391
(E)-3-Decen-2-one	C10H18O	Vibrio cholerae	CIP 106859	N/A	21249192
(E)-3-Decen-2-one	C10H18O	Vibrio harveyi	BB125	N/A	21249192
(E)-Chalcone	C15H12O	Haemophilus influenzae	NU7	N/A	25154700
(E)-Chalcone	C15H12O	Haemophilus influenzae	NU38	N/A	25154700
(E)-Chalcone	C15H12O	Haemophilus influenzae	NU48	N/A	25154700
(furan-2-yl)methyl (2E)-3-phenylprop-2-enoate	C14H12O3	Candida albicans	ATCC 10231	N/A	27838185
(R)-2,3-Diaminopropanoic acid	C3H8N2O2	Staphylococcus aureus	ATCC 25923	N/A	25658642
(R)-2,3-Diaminopropanoic acid	C3H8N2O2	Staphylococcus epidermis	ATCC 12228	N/A	25658642
(R)-2-Amino-3-biphenyl-3-yl-propionic acid	C15H15NO2	Staphylococcus epidermis	ATCC 12228	N/A	25658642
(R)-2-amino-3-cyclohexylpropanoic acid	C9H17NO2	Staphylococcus aureus	SC01	N/A	25658642
(R)-2-amino-3-cyclohexylpropanoic acid	C9H17NO2	Staphylococcus aureus	ATCC 25923	N/A	25658642
(R)-2-amino-3-cyclohexylpropanoic acid	C9H17NO2	Staphylococcus epidermis	ATCC 12228	N/A	25658642
(R)-2-amino-3-cyclopentylpropanoic acid	C8H15NO2	Staphylococcus aureus	SC01	N/A	25658642
(R)-2-amino-3-cyclopentylpropanoic acid	C8H15NO2	Staphylococcus aureus	ATCC 25923	N/A	25658642
(R)-2-amino-3-cyclopentylpropanoic acid	C8H15NO2	Staphylococcus epidermis	ATCC 12228	N/A	25658642
(RW)2-NH2	C34H47N13O4	Escherichia coli	HM22	N/A	21622798
(RW)3-NH2	C51H69N19O6	Escherichia coli	HM22	N/A	21622798
(RW)4D	C72H95N25O12	Escherichia coli	HM22	N/A	21622798
(RW)4-NH2	C68H91N25O8	Escherichia coli	HM22	N/A	21622798
(Z)-3-(bromomethylene) isobenzofuran-1(3H)-one	C9H5BrO2	Staphylococcus epidermidis	ATCC 35984	N/A	19098295
(Z)-3-bromo-5-(bromomethylene) furan-2(5H)-one	C5H2Br2O2	Staphylococcus epidermidis	ATCC 35984	N/A	19098295
(Z)-4-bromo-5-(bromomethylene)-3-(1-bromobutyl)-2(5H)-furanone	C9H9Br3O2	Salmonella enterica	Serovar Typhimurium ATCC14028	N/A	20580562
(Z)-4-bromo-5-(bromomethylene)-3-(1-bromoethyl)-2(5H)-furanone	C7H5Br3O2	Salmonella enterica	Serovar Typhimurium ATCC14028	N/A	20580562
(Z)-4-bromo-5-(bromomethylene)-3-(1-bromohexyl)-2(5H)-furanone	C11H13Br3O2	Salmonella enterica	Serovar Typhimurium ATCC14028	N/A	20580562
(Z)-4-bromo-5-(bromomethylene)-3-butyl-2(5H)-furanone	C9H10Br2O2	Salmonella enterica	Serovar Typhimurium ATCC14028	N/A	20580562
(Z)-4-bromo-5-(bromomethylene)-3-ethyl-2(5H)-furanone	C7H6Br2O2	Salmonella enterica	Serovar Typhimurium ATCC14028	N/A	20580562
(Z)-4-bromo-5-(bromomethylene)-3-hexyl-2(5H)-furanone	C11H14Br2O2	Salmonella enterica	Serovar Typhimurium ATCC14028	N/A	20580562
(Z)-4-bromo-5-(bromomethylene)-3-methylfuran-2(5H)-one	C6H4Br2O2	Pseudomonas aeruginosa	PAO1	N/A	23029239
(Z)-5-(bromomethylene)-3-(hydroxymethyl]thiophen-2(5H)- one	C7H7BrO2	Staphylococcus epidermidis	ATCC 35984	N/A	27214405
(Z)-5-(chloromethylene) furan-2(5H)-one	C5H3ClO2	Staphylococcus epidermidis	ATCC 35984	N/A	19098295
(Z)-5-decylidenethiazolidine-2,4-dione	C13H21NO2S	Propionibacterium acnes	LMG 16711	N/A	24251377
(Z)-5-octylidenethiazolidine-2,4-dione	C11H17NO2S	Propionibacterium acnes	LMG 16711	N/A	24251377
[(ethanesulfinyl)sulfanyl]ethane	C4H10OS2	Streptococcus mutans	UA159	N/A	25081571
1-(2,4-dichlorophenyl)-2-(1H-imidazol-1-yl)ethyl (2E)-3-phenylprop-2-enoate	C20H16Cl2N2O2	Candida albicans	ATCC 10231	N/A	27838185
1-(2-Chloroacetyl)-5-methylindoline-2,3-dione	C11H8ClNO3	Escherichia coli	MT102	N/A	28654117
1-(2-Chloroacetyl)-5-methylindoline-2,3-dione	C11H8ClNO3	Pseudomonas aeruginosa	MH602	N/A	28654117
1-(2-Chloroacetyl)indoline-2,3-dione	C10H6ClNO3	Escherichia coli	MT102	N/A	28654117
1-(2-Chloroacetyl)indoline-2,3-dione	C10H6ClNO3	Pseudomonas aeruginosa	MH602	N/A	28654117
1-(3,5-dinitrophenyl)ethan-1-one	C8H6N2O5	Pseudomonas aeruginosa	PAO1	N/A	19855933
1-(4-amino-2-hydroxyphenyl)ethan-1-one	C8H9NO2	Pseudomonas aeruginosa	PAO1	N/A	19855933
1-(4-chlorophenyl)-3-m-tolyurea	C14H13ClN2O	Streptococcus mutans	NG8	N/A	27375583
1-(4-chlorophenyl)-3-m-tolyurea	C14H13ClN2O	Streptococcus mutans	5SM	N/A	27375583
1-(4-chlorophenyl)-3-p-tolyurea	C14H13ClN2O	Streptococcus mutans	4SM	N/A	27375583
1-(4-chlorophenyl)-3-p-tolyurea	C14H13ClN2O	Streptococcus mutans	5SM	N/A	27375583
1-(4-chlorophenyl)-3-p-tolyurea	C14H13ClN2O	Streptococcus mutans	MTCC 497	N/A	27375583
1-(4-methoxyphenyl)-3-m-tolyurea	C15H16N2O2	Streptococcus mutans	MTCC 497	N/A	27375583
1-(4-methoxyphenyl)-3-m-tolyurea	C15H16N2O2	Streptococcus mutans	NG8	N/A	27375583
1-(4-methoxyphenyl)-3-m-tolyurea	C15H16N2O2	Streptococcus mutans	4SM	N/A	27375583
1-(4-methoxyphenyl)-3-m-tolyurea	C15H16N2O2	Streptococcus mutans	5SM	N/A	27375583
1-(4-methoxyphenyl)-3-p-tolyurea	C15H16N2O2	Streptococcus mutans	NG8	N/A	27375583
1-(4-methoxyphenyl)-3-p-tolyurea	C15H16N2O2	Streptococcus mutans	4SM	N/A	27375583
1-(4-methoxyphenyl)-3-p-tolyurea	C15H16N2O2	Streptococcus mutans	5SM	N/A	27375583
1-(6-aminopyridin-3-yl)ethan-1-one	C7H8N2O	Pseudomonas aeruginosa	PAO1	N/A	19855933
1-(pyrazin-2-yl)ethan-1-one	C6H6N2O	Pseudomonas aeruginosa	PAO1	N/A	19855933
1-(pyridin-4-yl)ethan-1-one	C7H7NO	Pseudomonas aeruginosa	PAO1	N/A	19855933
1,1,6,6,7,7-hexahydroxy-5,5-diisopropyl-3,3-dimethyl-2,2-binaphthalene-8,8-dicarbaldehyde	C29H28O8	Acinetobacter baumannii	Not Specified	N/A	24117391
1,1,6,6,7,7-hexahydroxy-5,5-diisopropyl-3,3-dimethyl-2,2-binaphthalene-8,8-dicarbaldehyde	C29H28O8	Pseudomonas aeruginosa	PAO1	N/A	24117391
1,2,3,4-Tetrahydroisoquinoline-3-carboxylic acid	C10H11NO2	Staphylococcus epidermis	ATCC 12228	N/A	25658642
1,3-bis[3-chloro-5-(1,3-dichloropropane-2-yloxy)-2(5H)-furanone-4-ylsulfonyl]propane	C17H18Cl6O6S2	Bacillus subtilis	168	N/A	26085951
1,3-dimethyl-6-(4-methylphenyl)-5-[3-(4-methylphenyl)-1-phenyl-1H-pyrazol-4-yl]-1H,2H,3H,4H,5H,6H-pyrimido[4,5-d][1,3]diazine-2,4-dione	C31H28N6O2	Bacillus subtilis	MTCC 121	N/A	28209374
1,3-dimethyl-6-(4-methylphenyl)-5-[3-(4-methylphenyl)-1-phenyl-1H-pyrazol-4-yl]-1H,2H,3H,4H,5H,6H-pyrimido[4,5-d][1,3]diazine-2,4-dione	C31H28N6O2	Micrococcus luteus	MTCC 2470	N/A	28209374
1,3-dimethyl-6-(4-methylphenyl)-5-[3-(4-methylphenyl)-1-phenyl-1H-pyrazol-4-yl]-1H,2H,3H,4H,5H,6H-pyrimido[4,5-d][1,3]diazine-2,4-dione	C31H28N6O2	Staphylococcus aureus	MTCC 96	N/A	28209374
1,3-dimethyl-6-(4-methylphenyl)-5-[3-(4-methylphenyl)-1-phenyl-1H-pyrazol-4-yl]-1H,2H,3H,4H,5H,6H-pyrimido[4,5-d][1,3]diazine-2,4-dione	C31H28N6O2	Staphylococcus aureus	MLS16 MTCC 2940	N/A	28209374
1,3-dimethyl-6-(4-methylphenyl)-5-[3-(4-nitrophenyl)-1-phenyl-1H-pyrazol-4-yl]-1H,2H,3H,4H,5H,6H-pyrimido[4,5-d][1,3]diazine-2,4-dione	C30H25N7O4	Bacillus subtilis	MTCC 121	N/A	28209374
1,3-dimethyl-6-(4-methylphenyl)-5-[3-(4-nitrophenyl)-1-phenyl-1H-pyrazol-4-yl]-1H,2H,3H,4H,5H,6H-pyrimido[4,5-d][1,3]diazine-2,4-dione	C30H25N7O4	Micrococcus luteus	MTCC 2470	N/A	28209374
1,3-dimethyl-6-(4-methylphenyl)-5-[3-(4-nitrophenyl)-1-phenyl-1H-pyrazol-4-yl]-1H,2H,3H,4H,5H,6H-pyrimido[4,5-d][1,3]diazine-2,4-dione	C30H25N7O4	Staphylococcus aureus	MTCC 96	N/A	28209374
1,3-dimethyl-6-(4-methylphenyl)-5-[3-(4-nitrophenyl)-1-phenyl-1H-pyrazol-4-yl]-1H,2H,3H,4H,5H,6H-pyrimido[4,5-d][1,3]diazine-2,4-dione	C30H25N7O4	Staphylococcus aureus	MLS16 MTCC 2940	N/A	28209374
1,3-dim-tolyurea	C15H16N2O	Streptococcus mutans	NG8	N/A	27375583
1,3-dim-tolyurea	C15H16N2O	Streptococcus mutans	4SM	N/A	27375583
1,3-dim-tolyurea	C15H16N2O	Streptococcus mutans	5SM	N/A	27375583
1,3-dim-tolyurea	C15H16N2O	Streptococcus mutans	MTCC 497	N/A	27375583
1-[2-(2,4-dichlorophenyl)-5-(3,4,5-trimethoxyphenyl)-1,3,4-oxadiazol-3(2H)-yl]ethanone	C19H18Cl2N2O5	Enterococcus faecalis	ATCC 19433	N/A	24016798
1-[2-(2,4-dichlorophenyl)-5-(3,4,5-trimethoxyphenyl)-1,3,4-oxadiazol-3(2H)-yl]ethanone	C19H18Cl2N2O5	Pseudomonas aeruginosa	ATCC 25923	N/A	24016798
1-[2-(2,4-dichlorophenyl)-5-(3,4,5-trimethoxyphenyl)-1,3,4-oxadiazol-3(2H)-yl]ethanone	C19H18Cl2N2O5	Staphylococcus aureus	ATCC 25923	N/A	24016798
1-[2-(2,4-dichlorophenyl)-5-(3,4,5-trimethoxyphenyl)-1,3,4-oxadiazol-3(2H)-yl]ethanone	C19H18Cl2N2O5	Staphylococcus epidermidis	ATCC 35547	N/A	24016798
1-[2-(2,4-dichlorophenyl)-5-(3,4,5-trimethoxyphenyl)-1,3,4-oxadiazol-3(2H)-yl]ethanone	C19H18Cl2N2O5	Streptococcus mutans	ATCC 25175	N/A	24016798
1-[2-(2-nitrophenyl)-5-phenyl-1,3,4-oxadiazol-3(2H)-yl]ethanone	C16H13N3O4	Enterococcus faecalis	ATCC 19433	N/A	24016798
1-[2-(2-nitrophenyl)-5-phenyl-1,3,4-oxadiazol-3(2H)-yl]ethanone	C16H13N3O4	Pseudomonas aeruginosa	ATCC 25923	N/A	24016798
1-[2-(2-nitrophenyl)-5-phenyl-1,3,4-oxadiazol-3(2H)-yl]ethanone	C16H13N3O4	Staphylococcus aureus	ATCC 25923	N/A	24016798
1-[2-(2-nitrophenyl)-5-phenyl-1,3,4-oxadiazol-3(2H)-yl]ethanone	C16H13N3O4	Staphylococcus epidermidis	ATCC 35547	N/A	24016798
1-[2-(2-nitrophenyl)-5-phenyl-1,3,4-oxadiazol-3(2H)-yl]ethanone	C16H13N3O4	Streptococcus mutans	ATCC 25175	N/A	24016798
1-[2-(3,5-dichlorophenyl)-5-(3,4,5-trimethoxyphenyl)-1,3,4-oxadiazol-3(2H)-yl]ethanone	C19H18Cl2N2O5	Enterococcus faecalis	ATCC 19433	N/A	24016798
1-[2-(3,5-dichlorophenyl)-5-(3,4,5-trimethoxyphenyl)-1,3,4-oxadiazol-3(2H)-yl]ethanone	C19H18Cl2N2O5	Pseudomonas aeruginosa	ATCC 25923	N/A	24016798
1-[2-(3,5-dichlorophenyl)-5-(3,4,5-trimethoxyphenyl)-1,3,4-oxadiazol-3(2H)-yl]ethanone	C19H18Cl2N2O5	Staphylococcus aureus	ATCC 25923	N/A	24016798
1-[2-(3,5-dichlorophenyl)-5-(3,4,5-trimethoxyphenyl)-1,3,4-oxadiazol-3(2H)-yl]ethanone	C19H18Cl2N2O5	Staphylococcus epidermidis	ATCC 35547	N/A	24016798
1-[2-(3,5-dichlorophenyl)-5-(3,4,5-trimethoxyphenyl)-1,3,4-oxadiazol-3(2H)-yl]ethanone	C19H18Cl2N2O5	Streptococcus mutans	ATCC 25175	N/A	24016798
1-[2-(3-bromo-4-hydroxy-5-methoxyphenyl)-5-(3,4,5-trimethoxyphenyl)-1,3,4-oxadiazol-3(2H)-yl]ethanone	C20H21BrN2O7	Enterococcus faecalis	ATCC 19433	N/A	24016798
1-[2-(3-bromo-4-hydroxy-5-methoxyphenyl)-5-(3,4,5-trimethoxyphenyl)-1,3,4-oxadiazol-3(2H)-yl]ethanone	C20H21BrN2O7	Pseudomonas aeruginosa	ATCC 25923	N/A	24016798
1-[2-(3-bromo-4-hydroxy-5-methoxyphenyl)-5-(3,4,5-trimethoxyphenyl)-1,3,4-oxadiazol-3(2H)-yl]ethanone	C20H21BrN2O7	Staphylococcus aureus	ATCC 25923	N/A	24016798
1-[2-(3-bromo-4-hydroxy-5-methoxyphenyl)-5-(3,4,5-trimethoxyphenyl)-1,3,4-oxadiazol-3(2H)-yl]ethanone	C20H21BrN2O7	Staphylococcus epidermidis	ATCC 35547	N/A	24016798
1-[2-(3-bromo-4-hydroxy-5-methoxyphenyl)-5-(3,4,5-trimethoxyphenyl)-1,3,4-oxadiazol-3(2H)-yl]ethanone	C20H21BrN2O7	Streptococcus mutans	ATCC 25175	N/A	24016798
1-[2-(naphthalen-1-yl)-5-(3,4,5-trimethoxyphenyl)-1,3,4-oxadiazol-3(2H)-yl]ethanone	C23H22N2O5	Enterococcus faecalis	ATCC 19433	N/A	24016798
1-[2-(naphthalen-1-yl)-5-(3,4,5-trimethoxyphenyl)-1,3,4-oxadiazol-3(2H)-yl]ethanone	C23H22N2O5	Pseudomonas aeruginosa	ATCC 25923	N/A	24016798
1-[2-(naphthalen-1-yl)-5-(3,4,5-trimethoxyphenyl)-1,3,4-oxadiazol-3(2H)-yl]ethanone	C23H22N2O5	Staphylococcus aureus	ATCC 25923	N/A	24016798
1-[2-(naphthalen-1-yl)-5-(3,4,5-trimethoxyphenyl)-1,3,4-oxadiazol-3(2H)-yl]ethanone	C23H22N2O5	Staphylococcus epidermidis	ATCC 35547	N/A	24016798
1-[2-(naphthalen-1-yl)-5-(3,4,5-trimethoxyphenyl)-1,3,4-oxadiazol-3(2H)-yl]ethanone	C23H22N2O5	Streptococcus mutans	ATCC 25175	N/A	24016798
1-{2-[(E)-2-(4-chlorophenyl)ethenyl]-4-phenylquinolin-3-yl}ethan-1-one	C25H18ClNO	Bacillus subtilis	MTCC 121	N/A	25465871
1-{2-[(E)-2-(4-chlorophenyl)ethenyl]-4-phenylquinolin-3-yl}ethan-1-one	C25H18ClNO	Escherichia coli	MTCC 739	N/A	25465871
1-{2-[(E)-2-(4-chlorophenyl)ethenyl]-4-phenylquinolin-3-yl}ethan-1-one	C25H18ClNO	Klebsiella planticola	MTCC 530	N/A	25465871
1-{2-[(E)-2-(4-chlorophenyl)ethenyl]-4-phenylquinolin-3-yl}ethan-1-one	C25H18ClNO	Micrococcus luteus	MTCC 2470	N/A	25465871
1-{2-[(E)-2-(4-chlorophenyl)ethenyl]-4-phenylquinolin-3-yl}ethan-1-one	C25H18ClNO	Pseudomonas aeruginosa	MTCC 2453	N/A	25465871
1-{2-[(E)-2-(4-chlorophenyl)ethenyl]-4-phenylquinolin-3-yl}ethan-1-one	C25H18ClNO	Staphylococcus aureus	MTCC 96	N/A	25465871
1-{2-[(E)-2-(4-chlorophenyl)ethenyl]-4-phenylquinolin-3-yl}ethan-1-one	C25H18ClNO	Staphylococcus aureus	MLS16 MTCC 2940	N/A	25465871
1-{2-[(E)-2-(4-hydroxy-3-methoxyphenyl)ethenyl]-4-phenylquinolin-3-yl}ethan-1-one	C26H21NO3	Bacillus subtilis	MTCC 121	N/A	25465871
1-{2-[(E)-2-(4-hydroxy-3-methoxyphenyl)ethenyl]-4-phenylquinolin-3-yl}ethan-1-one	C26H21NO3	Escherichia coli	MTCC 739	N/A	25465871
1-{2-[(E)-2-(4-hydroxy-3-methoxyphenyl)ethenyl]-4-phenylquinolin-3-yl}ethan-1-one	C26H21NO3	Klebsiella planticola	MTCC 530	N/A	25465871
1-{2-[(E)-2-(4-hydroxy-3-methoxyphenyl)ethenyl]-4-phenylquinolin-3-yl}ethan-1-one	C26H21NO3	Micrococcus luteus	MTCC 2470	N/A	25465871
1-{2-[(E)-2-(4-hydroxy-3-methoxyphenyl)ethenyl]-4-phenylquinolin-3-yl}ethan-1-one	C26H21NO3	Pseudomonas aeruginosa	MTCC 2453	N/A	25465871
1-{2-[(E)-2-(4-hydroxy-3-methoxyphenyl)ethenyl]-4-phenylquinolin-3-yl}ethan-1-one	C26H21NO3	Staphylococcus aureus	MTCC 96	N/A	25465871
1-{2-[(E)-2-(4-hydroxy-3-methoxyphenyl)ethenyl]-4-phenylquinolin-3-yl}ethan-1-one	C26H21NO3	Staphylococcus aureus	MLS16 MTCC 2940	N/A	25465871
1-{2-[(E)-2-(4-methoxyphenyl)ethenyl]-4-phenylquinolin-3-yl}ethan-1-one	C26H21NO2	Bacillus subtilis	MTCC 121	N/A	25465871
1-{2-[(E)-2-(4-methoxyphenyl)ethenyl]-4-phenylquinolin-3-yl}ethan-1-one	C26H21NO2	Escherichia coli	MTCC 739	N/A	25465871
1-{2-[(E)-2-(4-methoxyphenyl)ethenyl]-4-phenylquinolin-3-yl}ethan-1-one	C26H21NO2	Micrococcus luteus	MTCC 2470	N/A	25465871
1-{2-[(E)-2-(4-methoxyphenyl)ethenyl]-4-phenylquinolin-3-yl}ethan-1-one	C26H21NO2	Pseudomonas aeruginosa	MTCC 2453	N/A	25465871
1-{2-[(E)-2-(4-methoxyphenyl)ethenyl]-4-phenylquinolin-3-yl}ethan-1-one	C26H21NO2	Staphylococcus aureus	MTCC 96	N/A	25465871
1-{2-[(E)-2-(4-methoxyphenyl)ethenyl]-4-phenylquinolin-3-yl}ethan-1-one	C26H21NO2	Staphylococcus aureus	MLS16 MTCC 2940	N/A	25465871
1-{2-[(E)-2-[3,5-bis(trifluoromethyl)phenyl]ethenyl]-4-phenylquinolin-3-yl}ethan-1-one	C27H17F6NO	Bacillus subtilis	MTCC 121	N/A	25465871
1-{2-[(E)-2-[3,5-bis(trifluoromethyl)phenyl]ethenyl]-4-phenylquinolin-3-yl}ethan-1-one	C27H17F6NO	Escherichia coli	MTCC 739	N/A	25465871
1-{2-[(E)-2-[3,5-bis(trifluoromethyl)phenyl]ethenyl]-4-phenylquinolin-3-yl}ethan-1-one	C27H17F6NO	Klebsiella planticola	MTCC 530	N/A	25465871
1-{2-[(E)-2-[3,5-bis(trifluoromethyl)phenyl]ethenyl]-4-phenylquinolin-3-yl}ethan-1-one	C27H17F6NO	Micrococcus luteus	MTCC 2470	N/A	25465871
1-{2-[(E)-2-[3,5-bis(trifluoromethyl)phenyl]ethenyl]-4-phenylquinolin-3-yl}ethan-1-one	C27H17F6NO	Pseudomonas aeruginosa	MTCC 2453	N/A	25465871
1-{2-[(E)-2-[3,5-bis(trifluoromethyl)phenyl]ethenyl]-4-phenylquinolin-3-yl}ethan-1-one	C27H17F6NO	Staphylococcus aureus	MTCC 96	N/A	25465871
1-{2-[(E)-2-[3,5-bis(trifluoromethyl)phenyl]ethenyl]-4-phenylquinolin-3-yl}ethan-1-one	C27H17F6NO	Staphylococcus aureus	MLS16 MTCC 2940	N/A	25465871
1-{4-phenyl-2-[(E)-2-[4-(trifluoromethoxy)phenyl]ethenyl]quinolin-3-yl}ethan-1-one	C26H18F3NO2	Bacillus subtilis	MTCC 121	N/A	25465871
1-{4-phenyl-2-[(E)-2-[4-(trifluoromethoxy)phenyl]ethenyl]quinolin-3-yl}ethan-1-one	C26H18F3NO2	Escherichia coli	MTCC 739	N/A	25465871
1-{4-phenyl-2-[(E)-2-[4-(trifluoromethoxy)phenyl]ethenyl]quinolin-3-yl}ethan-1-one	C26H18F3NO2	Klebsiella planticola	MTCC 530	N/A	25465871
1-{4-phenyl-2-[(E)-2-[4-(trifluoromethoxy)phenyl]ethenyl]quinolin-3-yl}ethan-1-one	C26H18F3NO2	Micrococcus luteus	MTCC 2470	N/A	25465871
1-{4-phenyl-2-[(E)-2-[4-(trifluoromethoxy)phenyl]ethenyl]quinolin-3-yl}ethan-1-one	C26H18F3NO2	Pseudomonas aeruginosa	MTCC 2453	N/A	25465871
1-{4-phenyl-2-[(E)-2-[4-(trifluoromethoxy)phenyl]ethenyl]quinolin-3-yl}ethan-1-one	C26H18F3NO2	Staphylococcus aureus	MTCC 96	N/A	25465871
1-{4-phenyl-2-[(E)-2-[4-(trifluoromethoxy)phenyl]ethenyl]quinolin-3-yl}ethan-1-one	C26H18F3NO2	Staphylococcus aureus	MLS16 MTCC 2940	N/A	25465871
1-{6-nitro-4-phenyl-2-[(E)-2-(3,4,5-trimethoxyphenyl)ethenyl]quinolin-3-yl}ethan-1-one	C28H24N2O6	Bacillus subtilis	MTCC 121	N/A	25465871
1-{6-nitro-4-phenyl-2-[(E)-2-(3,4,5-trimethoxyphenyl)ethenyl]quinolin-3-yl}ethan-1-one	C28H24N2O6	Escherichia coli	MTCC 739	N/A	25465871
1-{6-nitro-4-phenyl-2-[(E)-2-(3,4,5-trimethoxyphenyl)ethenyl]quinolin-3-yl}ethan-1-one	C28H24N2O6	Klebsiella planticola	MTCC 530	N/A	25465871
1-{6-nitro-4-phenyl-2-[(E)-2-(3,4,5-trimethoxyphenyl)ethenyl]quinolin-3-yl}ethan-1-one	C28H24N2O6	Micrococcus luteus	MTCC 2470	N/A	25465871
1-{6-nitro-4-phenyl-2-[(E)-2-(3,4,5-trimethoxyphenyl)ethenyl]quinolin-3-yl}ethan-1-one	C28H24N2O6	Pseudomonas aeruginosa	MTCC 2453	N/A	25465871
1-{6-nitro-4-phenyl-2-[(E)-2-(3,4,5-trimethoxyphenyl)ethenyl]quinolin-3-yl}ethan-1-one	C28H24N2O6	Staphylococcus aureus	MTCC 96	N/A	25465871
1-{6-nitro-4-phenyl-2-[(E)-2-(3,4,5-trimethoxyphenyl)ethenyl]quinolin-3-yl}ethan-1-one	C28H24N2O6	Staphylococcus aureus	MLS16 MTCC 2940	N/A	25465871
1-{6-nitro-4-phenyl-2-[(E)-2-[4-(trifluoromethoxy)phenyl]ethenyl]quinolin-3-yl}ethan-1-one	C26H17F3N2O4	Bacillus subtilis	MTCC 121	N/A	25465871
1-{6-nitro-4-phenyl-2-[(E)-2-[4-(trifluoromethoxy)phenyl]ethenyl]quinolin-3-yl}ethan-1-one	C26H17F3N2O4	Escherichia coli	MTCC 739	N/A	25465871
1-{6-nitro-4-phenyl-2-[(E)-2-[4-(trifluoromethoxy)phenyl]ethenyl]quinolin-3-yl}ethan-1-one	C26H17F3N2O4	Klebsiella planticola	MTCC 530	N/A	25465871
1-{6-nitro-4-phenyl-2-[(E)-2-[4-(trifluoromethoxy)phenyl]ethenyl]quinolin-3-yl}ethan-1-one	C26H17F3N2O4	Micrococcus luteus	MTCC 2470	N/A	25465871
1-{6-nitro-4-phenyl-2-[(E)-2-[4-(trifluoromethoxy)phenyl]ethenyl]quinolin-3-yl}ethan-1-one	C26H17F3N2O4	Pseudomonas aeruginosa	MTCC 2453	N/A	25465871
1-{6-nitro-4-phenyl-2-[(E)-2-[4-(trifluoromethoxy)phenyl]ethenyl]quinolin-3-yl}ethan-1-one	C26H17F3N2O4	Staphylococcus aureus	MTCC 96	N/A	25465871
1-{6-nitro-4-phenyl-2-[(E)-2-[4-(trifluoromethoxy)phenyl]ethenyl]quinolin-3-yl}ethan-1-one	C26H17F3N2O4	Staphylococcus aureus	MLS16 MTCC 2940	N/A	25465871
1010cys	C83H138N30O14S	Pseudomonas aeruginosa	ATCC 27853	N/A	21377727
11(R)-hydroxy-12(20)-en-knightal	C20H34O3	Pseudomonas aeruginosa	ATCC 27853	N/A	22905751
11(R)-hydroxy-12(20)-en-knightal	C20H34O3	Staphylococcus aureus	ATCC 25923	N/A	22905751
11(R)-hydroxy-12(20)-en-knightal	C20H34O3	Vibrio harveyi	PHY-2A	N/A	22905751
11(R)-hydroxy-12(20)-en-knightol acetate	C20H36O3	Pseudomonas aeruginosa	ATCC 27853	N/A	22905751
11(R)-hydroxy-12(20)-en-knightol acetate	C20H36O3	Staphylococcus aureus	ATCC 25923	N/A	22905751
11(R)-hydroxy-12(20)-en-knightol acetate	C20H36O3	Vibrio harveyi	PHY-2A	N/A	22905751
12-hydroxy decyl beta-maltose	C22H42O12	Pseudomonas aeruginosa	PAO1	N/A	24944053
12-methyltetradecanoic acid	C15H30O2	Pseudomonas aeruginosa	PAO1	N/A	18318842
13-(2-chloro-6-methoxyquinolin-3-yl)-3,3-dimethyl-1H,2H,3H,4H,4aH,6H,11H,13H,13aH-indazolo[1,2-b]phthalazine-1,6,11-trione	C27H22ClN3O4	Candida albicans	NCIM-3471	N/A	26923699
13-(2-chloro-6-methoxyquinolin-3-yl)-3,3-dimethyl-1H,2H,3H,4H,4aH,6H,11H,13H,13aH-indazolo[1,2-b]phthalazine-1,6,11-trione	C27H22ClN3O4	Pseudomonas aeruginosa	NCIM-2036	N/A	26923699
13-(2-chloro-6-methylquinolin-3-yl)-3,3-dimethyl-1H,2H,3H,4H,6H,11H,13H-indazolo[1,2-b]phthalazine-1,6,11-trione	C27H22ClN3O3	Candida albicans	NCIM-3471	N/A	26923699
13-(2-chloro-6-methylquinolin-3-yl)-3,3-dimethyl-1H,2H,3H,4H,6H,11H,13H-indazolo[1,2-b]phthalazine-1,6,11-trione	C27H22ClN3O3	Pseudomonas aeruginosa	NCIM-2036	N/A	26923699
13-(2-chloro-7-methoxyquinolin-3-yl)-3,3-dimethyl-1H,2H,3H,4H,6H,11H,13H-indazolo[1,2-b]phthalazine-1,6,11-trione	C27H22ClN3O4	Candida albicans	NCIM-3471	N/A	26923699
13-(2-chloro-7-methoxyquinolin-3-yl)-3,3-dimethyl-1H,2H,3H,4H,6H,11H,13H-indazolo[1,2-b]phthalazine-1,6,11-trione	C27H22ClN3O4	Pseudomonas aeruginosa	NCIM-2036	N/A	26923699
13-(2-chloro-7-methylquinolin-3-yl)-3,3-dimethyl-1H,2H,3H,4H,6H,11H,13H-indazolo[1,2-b]phthalazine-1,6,11-trione	C27H22ClN3O3	Candida albicans	NCIM-3471	N/A	26923699
13-(2-chloro-7-methylquinolin-3-yl)-3,3-dimethyl-1H,2H,3H,4H,6H,11H,13H-indazolo[1,2-b]phthalazine-1,6,11-trione	C27H22ClN3O3	Pseudomonas aeruginosa	NCIM-2036	N/A	26923699
13-(2-chloro-8a-methyl-4a,8a-dihydroquinolin-3-yl)-3,3-dimethyl-1H,2H,3H,4H,6H,11H,13H-indazolo[1,2-b]phthalazine-1,6,11-trione	C27H24ClN3O3	Candida albicans	NCIM-3471	N/A	26923699
13-(2-chloro-8a-methyl-4a,8a-dihydroquinolin-3-yl)-3,3-dimethyl-1H,2H,3H,4H,6H,11H,13H-indazolo[1,2-b]phthalazine-1,6,11-trione	C27H24ClN3O3	Pseudomonas aeruginosa	NCIM-2036	N/A	26923699
13-(2-chloroquinolin-3-yl)-3,3-dimethyl-1H,2H,3H,4H,6H,11H,13H-indazolo[1,2-b]phthalazine-1,6,11-trione	C26H20ClN3O3	Candida albicans	NCIM-3471	N/A	26923699
13-(2-chloroquinolin-3-yl)-3,3-dimethyl-1H,2H,3H,4H,6H,11H,13H-indazolo[1,2-b]phthalazine-1,6,11-trione	C26H20ClN3O3	Pseudomonas aeruginosa	NCIM-2036	N/A	26923699
13-{7-methoxy-[1,2,3,4]tetrazolo[1,5-a]quinolin-4-yl}-3,3-dimethyl-1H,2H,3H,4H,6H,11H,13H-indazolo[1,2-b]phthalazine-1,6,11-trione	C27H22N6O4	Candida albicans	NCIM-3471	N/A	26923699
13-{7-methoxy-[1,2,3,4]tetrazolo[1,5-a]quinolin-4-yl}-3,3-dimethyl-1H,2H,3H,4H,6H,11H,13H-indazolo[1,2-b]phthalazine-1,6,11-trione	C27H22N6O4	Pseudomonas aeruginosa	NCIM-2036	N/A	26923699
13-{8-methoxy-[1,2,3,4]tetrazolo[1,5-a]quinolin-4-yl}-3,3-dimethyl-1H,2H,3H,4H,6H,11H,13H-indazolo[1,2-b]phthalazine-1,6,11-trione	C27H22N6O4	Candida albicans	NCIM-3471	N/A	26923699
13-{8-methoxy-[1,2,3,4]tetrazolo[1,5-a]quinolin-4-yl}-3,3-dimethyl-1H,2H,3H,4H,6H,11H,13H-indazolo[1,2-b]phthalazine-1,6,11-trione	C27H22N6O4	Pseudomonas aeruginosa	NCIM-2036	N/A	26923699
13-methyltetradecanoic acid	C15H30O2	Pseudomonas aeruginosa	PAO1	N/A	18318842
14,15,29,30-Tetrahydro-5H,20H-dibenzo[h,s]bis([1,2,3]triazolo)[5,1-c:5_,1_-n][1,4,7,12,15,18]hexaazacyclodocosine-6,12,13,21,27,28(7H,22H)-hexaone	C26H22N10O6	Pseudomonas aeruginosa	MH602	N/A	28654117
14-alpha-lipoyl andrographolide	C29H44O5S2	Pseudomonas aeruginosa	PAO1	N/A	19152987
14-dehydroxy-11,12-didehydroandrographolide- 3,19-bis(succinic acid) potasium sodium salt	C29H38O9	Pseudomonas aeruginosa	PAO1	N/A	19152987
14-Glycinyl andrographolide hydrochloride	C23H37NO5	Pseudomonas aeruginosa	PAO1	N/A	19152987
16P	C91H133N21O24	Staphylococcus aureus	ATCC 29213	N/A	26571297
16P	C91H133N21O24	Staphylococcus aureus	XJ75302 (MRSA)	N/A	26571297
16P	C91H133N21O24	Staphylococcus epidermidis	ATCC 14990	N/A	26571297
16P	C91H133N21O24	Staphylococcus epidermidis	XJ75284 (MRSE)	N/A	26571297
16P-AC	C93H135N21O25	Staphylococcus aureus	ATCC 29213	N/A	26571297
16P-AC	C93H135N21O25	Staphylococcus aureus	XJ75302 (MRSA)	N/A	26571297
16P-AC	C93H135N21O25	Staphylococcus epidermidis	ATCC 14990	N/A	26571297
16P-AC	C93H135N21O25	Staphylococcus epidermidis	XJ75284 (MRSE)	N/A	26571297
17-Deacetyl norgestimate	C21H29NO2	Staphylococcus aureus	MR23 (MRSA)	N/A	28758016
17-Deacetyl norgestimate	C21H29NO2	Staphylococcus aureus	MS3 (MSSA)	N/A	28758016
17-Deacetyl norgestimate	C21H29NO2	Staphylococcus aureus	MS4-5 (MSSA)	N/A	28758016
17-Deacetyl norgestimate	C21H29NO2	Staphylococcus aureus	MS18 (MSSA)	N/A	28758016
17-Deacetyl norgestimate	C21H29NO2	Staphylococcus aureus	SH1000 (MSSA)	N/A	28758016
17-Deacetyl norgestimate	C21H29NO2	Staphylococcus aureus	MR2 (MRSA)	N/A	28758016
17-Deacetyl norgestimate	C21H29NO2	Staphylococcus aureus	MR4 (MRSA)	N/A	28758016
17-Deacetyl norgestimate	C21H29NO2	Staphylococcus aureus	MR11 (MRSA)	N/A	28758016
17-Deacetyl norgestimate	C21H29NO2	Staphylococcus epidermidis	SE4	N/A	28758016
17-Deacetyl norgestimate	C21H29NO2	Staphylococcus epidermidis	SE21	N/A	28758016
1-mesityl-3(4-nitrophenyl)urea	C16H17N3O3	Streptococcus mutans	MTCC 497	N/A	27375583
1-mesityl-3(4-nitrophenyl)urea	C16H17N3O3	Streptococcus mutans	5SM	N/A	27375583
1-methanesulfonyl-4-methylbenzene	C8H10O2S	Pseudomonas aeruginosa	PAO1	N/A	19855933
1-methyl-4-({[(4-methylphenyl)methyl]disulfanyl}methyl)benzene	C16H18S2	Actinomyces oris	MG1	N/A	25081571
1-methyl-4-({[(4-methylphenyl)methyl]disulfanyl}methyl)benzene	C16H18S2	Streptococcus mutans	UA159	N/A	25081571
1-methyl-4-({[(4-methylphenyl)methyl]disulfanyl}methyl)benzene	C16H18S2	Streptococcus sanguis	10556	N/A	25081571
2- geranyloxy-1-(2-methylbutanoyl)phloroglucinol	C19H30O4	Staphylococcus aureus	ATCC 35556	N/A	22170780
2- geranyloxy-1-(2-methylbutanoyl)phloroglucinol	C19H30O4	Staphylococcus aureus	L32 (MRSA)	N/A	22170780
2- geranyloxy-1-(2-methylbutanoyl)phloroglucinol	C19H30O4	Staphylococcus epidermidis	ATCC 35984	N/A	22170780
2-((3,4-dichlorophenyl)sulfonyl)-4-(1H-tetrazol-1-yl)pyrimidine	C11H6Cl2N6O2S	Pseudomonas aeruginosa	PA14	N/A	27731921
2-(2-(2-Azidoacetamido)-5-bromophenyl)-2-oxo-N-(prop-2-yn-1-yl)acetamide	C13H10BrN5O3	Pseudomonas aeruginosa	MH602	N/A	28654117
2-(2-(2-Azidoacetamido)-5-fluorophenyl)-2-oxo-N-( prop-2-yn-1-yl)acetamide	C13H10FN5O3	Pseudomonas aeruginosa	MH602	N/A	28654117
2-(2-(2-Azidoacetamido)-5-methylphenyl)-2-oxo-N-(prop-2-yn-1-yl)acetamide	C14H13N5O3	Pseudomonas aeruginosa	MH602	N/A	28654117
2-(2-(2-Azidoacetamido)-5-nitrophenyl)-2-oxo-N-(prop-2-yn-1-yl)acetamide	C13H10N6O5	Escherichia coli	MT102	N/A	28654117
2-(2-(2-Azidoacetamido)-5-nitrophenyl)-2-oxo-N-(prop-2-yn-1-yl)acetamide	C13H10N6O5	Pseudomonas aeruginosa	MH602	N/A	28654117
2-(2-(2-Azidoacetamido)phenyl)-2-oxo-N-(prop-2-yn-1-yl)acetamide	C13H11N5O3	Pseudomonas aeruginosa	MH602	N/A	28654117
2-(2-(2-Chloroacetamido)-5-fluorophenyl)-2-oxo-N-( prop-2-yn-1-yl)acetamide	C13H10ClFN2O3	Escherichia coli	MT102	N/A	28654117
2-(2-(2-Chloroacetamido)-5-fluorophenyl)-2-oxo-N-( prop-2-yn-1-yl)acetamide	C13H10ClFN2O3	Pseudomonas aeruginosa	MH602	N/A	28654117
2-(2-(2-Chloroacetamido)-5-methylphenyl)-2-oxo-N-( prop-2-yn- 1-yl)acetamide	C14H13ClN2O3	Escherichia coli	MT102	N/A	28654117
2-(2-(2-Chloroacetamido)-5-methylphenyl)-2-oxo-N-( prop-2-yn- 1-yl)acetamide	C14H13ClN2O3	Pseudomonas aeruginosa	MH602	N/A	28654117
2-(2-(2-Chloroacetamido)-5-nitrophenyl)-2-oxo-N-( prop-2-yn-1-yl)acetamide	C13H10ClN3O5	Escherichia coli	MT102	N/A	28654117
2-(2-(2-Chloroacetamido)phenyl )-2-oxo-N-( prop-2-yn-1-yl )acetamide	C13H11ClN2O3	Escherichia coli	MT102	N/A	28654117
2-(2-(2-Chloroacetamido)phenyl )-2-oxo-N-( prop-2-yn-1-yl )acetamide	C13H11ClN2O3	Pseudomonas aeruginosa	MH602	N/A	28654117
2-(2,4-difluorophenyl)-1,3-bis(1H-1,2,4-triazol-1-yl)propan-2-yl (2E)-3-phenylprop-2-enoate	C22H18F2N6O2	Candida albicans	ATCC 10231	N/A	27838185
2-(2-chloro-5-fluorophenyl)-5-(4,5-dibromo-1-methyl-1H-pyrrol-2-yl)-1,3,4-oxadiazole	C13H7Br2ClFN3O	Pseudomonas aeruginosa	ATCC 27853	N/A	26125599
2-(2-chloro-5-fluorophenyl)-5-(4,5-dibromo-1-methyl-1H-pyrrol-2-yl)-1,3,4-oxadiazole	C13H7Br2ClFN3O	Staphylococcus aureus	ATCC 35556	N/A	26125599
2-(2-chloro-5-fluorophenyl)-5-(4,5-dibromo-1-methyl-1H-pyrrol-2-yl)-1,3,4-oxadiazole	C13H7Br2ClFN3O	Staphylococcus aureus	ATCC 43866 (MRSA)	N/A	26125599
2-(2-chloro-5-fluorophenyl)-5-(4,5-dibromo-1-methyl-1H-pyrrol-2-yl)-1,3,4-oxadiazole	C13H7Br2ClFN3O	Streptococcus epidermidis	ATCC 35984	N/A	26125599
2-(2-Thienylsulfonyl)ethanethioamide	C6H7NO2S3	Vibrio anguillarum	LMG4411	N/A	19778962
2-(2-Thienylsulfonyl)ethanethioamide	C6H7NO2S3	Vibrio vulnificus	LMG 16867	N/A	19778962
2-(4-(Trifluoromethyl)phenyl)-N-((2R,3R,4S,5S,6R)-2,4,5-trihydroxy-6-(hydroxymethyl)tetrahydro-2H-pyran-3-yl)acetamide	C13H16BrNO6	Pseudomonas aeruginosa	PA14	N/A	28049617
2-(4,5-dibromo-1-methyl-1H-pyrrol-2-yl)-5-(2,4-dichlorophenyl)-1,3,4-oxadiazole	C13H7Br2Cl2N3O	Pseudomonas aeruginosa	ATCC 27853	N/A	26125599
2-(4,5-dibromo-1-methyl-1H-pyrrol-2-yl)-5-(2,4-dichlorophenyl)-1,3,4-oxadiazole	C13H7Br2Cl2N3O	Staphylococcus aureus	ATCC 35556	N/A	26125599
2-(4,5-dibromo-1-methyl-1H-pyrrol-2-yl)-5-(2,4-dichlorophenyl)-1,3,4-oxadiazole	C13H7Br2Cl2N3O	Staphylococcus aureus	ATCC 43866 (MRSA)	N/A	26125599
2-(4,5-dibromo-1-methyl-1H-pyrrol-2-yl)-5-(2,4-dichlorophenyl)-1,3,4-oxadiazole	C13H7Br2Cl2N3O	Streptococcus epidermidis	ATCC 35984	N/A	26125599
2-(4,5-dibromo-1-methyl-1H-pyrrol-2-yl)-5-(4-methoxyphenyl)-1,3,4-oxadiazole	C14H11Br2N3O2	Pseudomonas aeruginosa	ATCC 27853	N/A	26125599
2-(4,5-dibromo-1-methyl-1H-pyrrol-2-yl)-5-(4-methoxyphenyl)-1,3,4-oxadiazole	C14H11Br2N3O2	Staphylococcus aureus	ATCC 35556	N/A	26125599
2-(4,5-dibromo-1-methyl-1H-pyrrol-2-yl)-5-(4-methoxyphenyl)-1,3,4-oxadiazole	C14H11Br2N3O2	Staphylococcus aureus	ATCC 43866 (MRSA)	N/A	26125599
2-(4,5-dibromo-1-methyl-1H-pyrrol-2-yl)-5-(4-methoxyphenyl)-1,3,4-oxadiazole	C14H11Br2N3O2	Streptococcus epidermidis	ATCC 35984	N/A	26125599
2-(4,5-dibromo-1-methyl-1H-pyrrol-2yl)-5-(4-nitrophenyl)-1,3,4-oxadiazole	C13H8Br2N4O3	Pseudomonas aeruginosa	ATCC 27853	N/A	26125599
2-(4,5-dibromo-1-methyl-1H-pyrrol-2yl)-5-(4-nitrophenyl)-1,3,4-oxadiazole	C13H8Br2N4O3	Staphylococcus aureus	ATCC 35556	N/A	26125599
2-(4,5-dibromo-1-methyl-1H-pyrrol-2yl)-5-(4-nitrophenyl)-1,3,4-oxadiazole	C13H8Br2N4O3	Staphylococcus aureus	ATCC 43866 (MRSA)	N/A	26125599
2-(4,5-dibromo-1-methyl-1H-pyrrol-2yl)-5-(4-nitrophenyl)-1,3,4-oxadiazole	C13H8Br2N4O3	Streptococcus epidermidis	ATCC 35984	N/A	26125599
2-(4,5-dibromo-1-methyl-1H-pyrrol-2-yl)-5-(ethylthio)-1,3,4-oxadiazole	C9H9Br2N3OS	Pseudomonas aeruginosa	ATCC 27853	N/A	26125599
2-(4,5-dibromo-1-methyl-1H-pyrrol-2-yl)-5-(ethylthio)-1,3,4-oxadiazole	C9H9Br2N3OS	Staphylococcus aureus	ATCC 35556	N/A	26125599
2-(4,5-dibromo-1-methyl-1H-pyrrol-2-yl)-5-(ethylthio)-1,3,4-oxadiazole	C9H9Br2N3OS	Staphylococcus aureus	ATCC 43866 (MRSA)	N/A	26125599
2-(4,5-dibromo-1-methyl-1H-pyrrol-2-yl)-5-(ethylthio)-1,3,4-oxadiazole	C9H9Br2N3OS	Streptococcus epidermidis	ATCC 35984	N/A	26125599
2-(4,5-dibromo-1-methyl-1H-pyrrol-2-yl)-5-(methylthio)-1,3,4-oxadiazole	C8H7Br2N3OS	Pseudomonas aeruginosa	ATCC 27853	N/A	26125599
2-(4,5-dibromo-1-methyl-1H-pyrrol-2-yl)-5-(methylthio)-1,3,4-oxadiazole	C8H7Br2N3OS	Staphylococcus aureus	ATCC 35556	N/A	26125599
2-(4,5-dibromo-1-methyl-1H-pyrrol-2-yl)-5-(methylthio)-1,3,4-oxadiazole	C8H7Br2N3OS	Staphylococcus aureus	ATCC 43866 (MRSA)	N/A	26125599
2-(4,5-dibromo-1-methyl-1H-pyrrol-2-yl)-5-(methylthio)-1,3,4-oxadiazole	C8H7Br2N3OS	Streptococcus epidermidis	ATCC 35984	N/A	26125599
2-(4,5-dibromo-1-methyl-1H-pyrrol-2-yl)-5-(phenylthio)-1,3,4-oxadiazole	C13H9Br2N3OS	Pseudomonas aeruginosa	ATCC 27853	N/A	26125599
2-(4,5-dibromo-1-methyl-1H-pyrrol-2-yl)-5-(phenylthio)-1,3,4-oxadiazole	C13H9Br2N3OS	Staphylococcus aureus	ATCC 35556	N/A	26125599
2-(4,5-dibromo-1-methyl-1H-pyrrol-2-yl)-5-(phenylthio)-1,3,4-oxadiazole	C13H9Br2N3OS	Staphylococcus aureus	ATCC 43866 (MRSA)	N/A	26125599
2-(4,5-dibromo-1-methyl-1H-pyrrol-2-yl)-5-(phenylthio)-1,3,4-oxadiazole	C13H9Br2N3OS	Streptococcus epidermidis	ATCC 35984	N/A	26125599
2-(4,5-dibromo-1-methyl-1H-pyrrol-2-yl)-5-(pyridin-4-yl)-1,3,4-oxadiazole	C12H8Br2N4OS	Pseudomonas aeruginosa	ATCC 27853	N/A	26125599
2-(4,5-dibromo-1-methyl-1H-pyrrol-2-yl)-5-(pyridin-4-yl)-1,3,4-oxadiazole	C12H8Br2N4OS	Staphylococcus aureus	ATCC 35556	N/A	26125599
2-(4,5-dibromo-1-methyl-1H-pyrrol-2-yl)-5-(pyridin-4-yl)-1,3,4-oxadiazole	C12H8Br2N4OS	Staphylococcus aureus	ATCC 43866 (MRSA)	N/A	26125599
2-(4,5-dibromo-1-methyl-1H-pyrrol-2-yl)-5-(pyridin-4-yl)-1,3,4-oxadiazole	C12H8Br2N4OS	Streptococcus epidermidis	ATCC 35984	N/A	26125599
2-(4,5-dibromo-1-methyl-1H-pyrrol-2-yl)-5-phenyl-1,3,4-oxadiazole	C13H9Br2N3O	Pseudomonas aeruginosa	ATCC 27853	N/A	26125599
2-(4,5-dibromo-1-methyl-1H-pyrrol-2-yl)-5-phenyl-1,3,4-oxadiazole	C13H9Br2N3O	Staphylococcus aureus	ATCC 35556	N/A	26125599
2-(4,5-dibromo-1-methyl-1H-pyrrol-2-yl)-5-phenyl-1,3,4-oxadiazole	C13H9Br2N3O	Staphylococcus aureus	ATCC 43866 (MRSA)	N/A	26125599
2-(4,5-dibromo-1-methyl-1H-pyrrol-2-yl)-5-phenyl-1,3,4-oxadiazole	C13H9Br2N3O	Streptococcus epidermidis	ATCC 35984	N/A	26125599
2-(4,5-dibromo-1-methyl-1H-pyrrol-2-yl)-5-styryl-1,3,4-oxadiazole	C15H11Br2N3O	Pseudomonas aeruginosa	ATCC 27853	N/A	26125599
2-(4,5-dibromo-1-methyl-1H-pyrrol-2-yl)-5-styryl-1,3,4-oxadiazole	C15H11Br2N3O	Staphylococcus aureus	ATCC 35556	N/A	26125599
2-(4,5-dibromo-1-methyl-1H-pyrrol-2-yl)-5-styryl-1,3,4-oxadiazole	C15H11Br2N3O	Staphylococcus aureus	ATCC 43866 (MRSA)	N/A	26125599
2-(4,5-dibromo-1-methyl-1H-pyrrol-2-yl)-5-styryl-1,3,4-oxadiazole	C15H11Br2N3O	Streptococcus epidermidis	ATCC 35984	N/A	26125599
2-(4-Bromophenyl)-N-((2R,3R,4S,5S,6R)-2,4,5-trihydroxy-6-(hydroxymethyl)tetrahydro-2H-pyran-3-yl)acetamide	C13H16FNO6	Pseudomonas aeruginosa	PA14	N/A	28049617
2-(4-Chlorophenyl)-5-(4,5-dibromo-1-methyl-1H-pyrrol-2-yl)-1,3,4-oxadiazole	C13H8Br2ClN3O	Pseudomonas aeruginosa	ATCC 27853	N/A	26125599
2-(4-Chlorophenyl)-5-(4,5-dibromo-1-methyl-1H-pyrrol-2-yl)-1,3,4-oxadiazole	C13H8Br2ClN3O	Staphylococcus aureus	ATCC 35556	N/A	26125599
2-(4-Chlorophenyl)-5-(4,5-dibromo-1-methyl-1H-pyrrol-2-yl)-1,3,4-oxadiazole	C13H8Br2ClN3O	Staphylococcus aureus	ATCC 43866 (MRSA)	N/A	26125599
2-(4-Chlorophenyl)-5-(4,5-dibromo-1-methyl-1H-pyrrol-2-yl)-1,3,4-oxadiazole	C13H8Br2ClN3O	Streptococcus epidermidis	ATCC 35984	N/A	26125599
2-(4-Chlorophenyl)-N-((2R,3R,4S,5S,6R)-2,4,5-trihydroxy-6-(hydroxymethyl)tetrahydro-2H-pyran-3-yl)acetamide	C16H22N2O6	Pseudomonas aeruginosa	PA14	N/A	28049617
2-(4-Fluorophenyl)-N-((2R,3R,4S,5S,6R)-2,4,5-trihydroxy-6-(hydroxymethyl)tetrahydro-2H-pyran-3-yl)acetamide	C15H20N2O6	Pseudomonas aeruginosa	PA14	N/A	28049617
2-(4-Methoxyphenyl)-N-((2R,3R,4S,5S,6R)-2,4,5-trihydroxy-6-(hydroxymethyl)tetrahydro-2H-pyran-3-yl)acetamide	C13H16ClNO6	Pseudomonas aeruginosa	PA14	N/A	28049617
2-(4-methoxyphenyl)-N-(3-{[2-(4-methoxyphenyl)ethyl]imino}-1,4-dihydro-2-quinox alinylidene)ethanamine	C26H28N4O2	Streptococcus gordonii	ATCC 10558	N/A	26482298
2-(4-methoxyphenyl)-N-(3-{[2-(4-methoxyphenyl)ethyl]imino}-1,4-dihydro-2-quinox alinylidene)ethanamine	C26H28N4O2	Streptococcus mutans	UA159	N/A	26482298
2-(4-methoxyphenyl)-N-(3-{[2-(4-methoxyphenyl)ethyl]imino}-1,4-dihydro-2-quinox alinylidene)ethanamine	C26H28N4O2	Streptococcus sanguinis	ATCC 10556	N/A	26482298
2-(5-(4,5-dibromo-1-methyl-1H-pyrrol-2-yl)-1,3,4-oxadiazole-2-yl)phenol	C13H9Br2N3O2	Pseudomonas aeruginosa	ATCC 27853	N/A	26125599
2-(5-(4,5-dibromo-1-methyl-1H-pyrrol-2-yl)-1,3,4-oxadiazole-2-yl)phenol	C13H9Br2N3O2	Staphylococcus aureus	ATCC 35556	N/A	26125599
2-(5-(4,5-dibromo-1-methyl-1H-pyrrol-2-yl)-1,3,4-oxadiazole-2-yl)phenol	C13H9Br2N3O2	Staphylococcus aureus	ATCC 43866 (MRSA)	N/A	26125599
2-(5-(4,5-dibromo-1-methyl-1H-pyrrol-2-yl)-1,3,4-oxadiazole-2-yl)phenol	C13H9Br2N3O2	Streptococcus epidermidis	ATCC 35984	N/A	26125599
2-(5-Bromo-2-(2-chloroacetamido)phenyl )-2-oxo-N-( prop-2-yn-1-yl)acetamide	C13H10BrClN2O3	Pseudomonas aeruginosa	MH602	N/A	28654117
2-(5-Chloro-2-(2-chloroacetamido)phenyl )-2-oxo-N-( prop-2-yn-1-yl)acetamide	C13H10Cl2N2O3	Escherichia coli	MT102	N/A	28654117
2(5H)-furanone	C4H4O2	Aeromonas hydrophila	isolated from a biofouled RO membrane system	N/A	20140298
2(5H)-furanone	C4H4O2	Hafnia alvei	O71	N/A	20140298
2(5H)-furanone	C4H4O2	Hafnia alvei	O71 ��?halI	N/A	20140298
2-(Aminomethyl)-L-phenylalanine	C10H14N2O2	Staphylococcus aureus	SC01	N/A	25658642
2-(Aminomethyl)-L-phenylalanine	C10H14N2O2	Staphylococcus epidermis	ATCC 12228	N/A	25658642
2-(hexylsulfonyl)-4-(1H-1,2,3-triazol-1-yl)pyrimidine	C12H17N5O2S	Pseudomonas aeruginosa	PA14	N/A	27731921
2-(Trifluoromethyl)-D-phenylalanine	C10H10F3NO2	Staphylococcus aureus	SC01	N/A	25658642
2-(Trifluoromethyl)-D-phenylalanine	C10H10F3NO2	Staphylococcus aureus	ATCC 25923	N/A	25658642
2-(Trifluoromethyl)-D-phenylalanine	C10H10F3NO2	Staphylococcus epidermis	ATCC 12228	N/A	25658642
2,2 -Dipyridyl	C10H8N2	Pseudomonas aeruginosa	ATCC 9027	N/A	26557964
2,2 -Dipyridyl	C10H8N2	Pseudomonas aeruginosa	PAO1	N/A	26557964
2,2 -Dipyridyl	C10H8N2	Pseudomonas aeruginosa	PAK01	N/A	26557964
2,2 -Dipyridyl	C10H8N2	Pseudomonas aeruginosa	PAK02	N/A	26557964
2,2 -Dipyridyl	C10H8N2	Pseudomonas aeruginosa	PAK03	N/A	26557964
2,2 -Dipyridyl	C10H8N2	Staphylococcus aureus	ATCC 6538	N/A	26557964
2,2 -Dipyridyl	C10H8N2	Staphylococcus aureus	ATCC 25923	N/A	26557964
2,3,4,5,6-Pentafluoro-L-phenylalanine	C9H6F5NO2	Staphylococcus aureus	ATCC 25923	N/A	25658642
2,3,4,5,6-Pentafluoro-L-phenylalanine	C9H6F5NO2	Staphylococcus epidermis	ATCC 12228	N/A	25658642
2,3-Dehydrosilybin	C25H20O10	Staphylococcus aureus	8325-4	N/A	26273725
2,3-dihydroxybenzoic acid	C7H6O4	Staphylococcus aureus	Xen 31 (MRSA)	N/A	25319566
2,4,5-Trifluorophenylalanine	C9H8F3NO2	Staphylococcus aureus	ATCC 25923	N/A	25658642
2,4,5-Trifluorophenylalanine	C9H8F3NO2	Staphylococcus epidermis	ATCC 12228	N/A	25658642
2,4-Dichlorophenylalanine	C9H9Cl2NO2	Staphylococcus epidermis	ATCC 12228	N/A	25658642
2,4-Difluorophenylalanine	C9H9F2NO2	Staphylococcus aureus	SC01	N/A	25658642
2,4-Difluorophenylalanine	C9H9F2NO2	Staphylococcus epidermis	ATCC 12228	N/A	25658642
2,4-Dimethylphenylalanine	C11H15NO2	Staphylococcus aureus	SC01	N/A	25658642
2,4-Dimethylphenylalanine	C11H15NO2	Staphylococcus aureus	ATCC 25923	N/A	25658642
2,4-Dimethylphenylalanine	C11H15NO2	Staphylococcus epidermis	ATCC 12228	N/A	25658642
2,4-Dinitro-D-phenylalanine	C9H9N3O6	Staphylococcus epidermis	ATCC 12228	N/A	25658642
2,5-bis(4,5-dibromo-1-methyl-1H-pyrrol-2-yl)-1,3,4-oxadiazole	C11H6Br4N4O	Pseudomonas aeruginosa	ATCC 27853	N/A	26125599
2,5-bis(4,5-dibromo-1-methyl-1H-pyrrol-2-yl)-1,3,4-oxadiazole	C11H6Br4N4O	Staphylococcus aureus	ATCC 35556	N/A	26125599
2,5-bis(4,5-dibromo-1-methyl-1H-pyrrol-2-yl)-1,3,4-oxadiazole	C11H6Br4N4O	Staphylococcus aureus	ATCC 43866 (MRSA)	N/A	26125599
2,5-bis(4,5-dibromo-1-methyl-1H-pyrrol-2-yl)-1,3,4-oxadiazole	C11H6Br4N4O	Streptococcus epidermidis	ATCC 35984	N/A	26125599
2-amino-3-(2-nitrophenyl)propanoic acid	C9H10N2O4	Staphylococcus epidermis	ATCC 12228	N/A	25658642
2-amino-3-(3-chlorophenyl)propanoic acid	C9H10ClNO2	Staphylococcus aureus	SC01	N/A	25658642
2-amino-3-(3-chlorophenyl)propanoic acid	C9H10ClNO2	Staphylococcus aureus	ATCC 25923	N/A	25658642
2-amino-3-(3-chlorophenyl)propanoic acid	C9H10ClNO2	Staphylococcus epidermis	ATCC 12228	N/A	25658642
2-amino-3-(3-nitrophenyl)propanoic acid	C9H10N2O4	Staphylococcus aureus	ATCC 25923	N/A	25658642
2-amino-3-(3-nitrophenyl)propanoic acid	C9H10N2O4	Staphylococcus epidermis	ATCC 12228	N/A	25658642
2-amino-3-(4-methylbenzenesulfinyl)propanoic acid	C10H13NO3S	Actinomyces oris	MG1	N/A	25081571
2-amino-3-(4-methylbenzenesulfinyl)propanoic acid	C10H13NO3S	Streptococcus mutans	UA159	N/A	25081571
2-amino-3-(4-methylbenzenesulfinyl)propanoic acid	C10H13NO3S	Streptococcus sanguis	10556	N/A	25081571
2-amino-3-(prop-2-ene-1-sulfinyl)propanoic acid	C6H11NO3S	Streptococcus mutans	UA159	N/A	25081571
2-amino-3-(propane-1-sulfinyl)propanoic acid	C6H13NO3S	Streptococcus mutans	UA159	N/A	25081571
2-amino-4-chlorobenzoic acid	C7H6ClNO2	Burkholderia cenocepacia	LMG 18828	N/A	19146953
2-amino-4-chlorobenzoic acid	C7H6ClNO2	Burkholderia cenocepacia	LMG 16656	N/A	19146953
2-amino-4-chlorobenzoic acid	C7H6ClNO2	Burkholderia multivorans	LMG 13010	N/A	19146953
2-amino-4-chlorobenzoic acid	C7H6ClNO2	Burkholderia multivorans	LMG 17588	N/A	19146953
2-amino-5-methoxy-5-oxopentanoic acid	C6H11NO4	Staphylococcus aureus	ATCC 25923	N/A	25658642
2-amino-5-methoxy-5-oxopentanoic acid	C6H11NO4	Staphylococcus epidermis	ATCC 12228	N/A	25658642
2-amino-6-chlorobenzoic acid	C7H6ClNO2	Burkholderia cenocepacia	LMG 18828	N/A	19146953
2-amino-6-chlorobenzoic acid	C7H6ClNO2	Burkholderia cenocepacia	LMG 16656	N/A	19146953
2-amino-6-chlorobenzoic acid	C7H6ClNO2	Burkholderia multivorans	LMG 13010	N/A	19146953
2-amino-6-chlorobenzoic acid	C7H6ClNO2	Burkholderia multivorans	LMG 17588	N/A	19146953
2-amino-6-fluorobenzoic acid	C7H6FNO2	Burkholderia cenocepacia	LMG 18828	N/A	19146953
2-amino-6-fluorobenzoic acid	C7H6FNO2	Burkholderia cenocepacia	LMG 16656	N/A	19146953
2-amino-6-fluorobenzoic acid	C7H6FNO2	Burkholderia multivorans	LMG 13010	N/A	19146953
2-amino-6-fluorobenzoic acid	C7H6FNO2	Burkholderia multivorans	LMG 17588	N/A	19146953
2-amino-imidazole/ triazole conjugate	C24H46ClN7O	Streptococcus mutans	UA159	N/A	26294263
2-Benzyl-5-(4,5-dibromo-1-methyl-1H-pyrrol-2-yl)-1,3,4-oxadiazole	C14H11Br2N3O	Pseudomonas aeruginosa	ATCC 27853	N/A	26125599
2-Benzyl-5-(4,5-dibromo-1-methyl-1H-pyrrol-2-yl)-1,3,4-oxadiazole	C14H11Br2N3O	Staphylococcus aureus	ATCC 35556	N/A	26125599
2-Benzyl-5-(4,5-dibromo-1-methyl-1H-pyrrol-2-yl)-1,3,4-oxadiazole	C14H11Br2N3O	Staphylococcus aureus	ATCC 43866 (MRSA)	N/A	26125599
2-Benzyl-5-(4,5-dibromo-1-methyl-1H-pyrrol-2-yl)-1,3,4-oxadiazole	C14H11Br2N3O	Streptococcus epidermidis	ATCC 35984	N/A	26125599
2-bromo-4-methyl-6-(3,4,5-tribromo-1H-pyrrole-2-carbonyl)phenol	C12H7Br4NO2	Staphylococcus aureus	ATCC 29213	N/A	15784315
2-bromo-4-methyl-6-(3,4,5-tribromo-1H-pyrrole-2-carbonyl)phenol	C12H7Br4NO2	Staphylococcus epidermidis	DSM 3269	N/A	15784315
2-bromodecanoic acid	C10H19BrO2	Pseudomonas aeruginosa	PA14	N/A	24023921
2-bromodecanoic acid	C10H19BrO2	Pseudomonas aeruginosa	PAO1	N/A	24023921
2-bromohexanoic acid	C6H11BrO2	Pseudomonas aeruginosa	PA14	N/A	24023921
2-bromohexanoic acid	C6H11BrO2	Pseudomonas aeruginosa	PAO1	N/A	24023921
2-bromooctanoic acid	C8H15BrO2	Pseudomonas aeruginosa	PA14	N/A	24023921
2-bromooctanoic acid	C8H15BrO2	Pseudomonas aeruginosa	PAO1	N/A	24023921
2C-4	C54H65N15O7	Streptococcus mutans	UA159	N/A	20211885
2-Carbamoylphenylalanine	C10H12N2O3	Staphylococcus aureus	SC01	N/A	25658642
2-Carbamoylphenylalanine	C10H12N2O3	Staphylococcus aureus	ATCC 25923	N/A	25658642
2-Carbamoylphenylalanine	C10H12N2O3	Staphylococcus epidermis	ATCC 12228	N/A	25658642
2-Chloro-DL-Phenylalanine	C9H10ClNO2	Staphylococcus epidermis	ATCC 12228	N/A	25658642
2-Cyano-D-phenylalanine	C10H10N2O2	Staphylococcus epidermis	ATCC 12228	N/A	25658642
2-Fluoro-L-phenylalanine	C9H10FNO2	Staphylococcus epidermis	ATCC 12228	N/A	25658642
2-geranyloxy-1-(2-methylpropanoyl)phloroglucinol	C20H28O4	Staphylococcus aureus	ATCC 35556	N/A	22170780
2-geranyloxy-1-(2-methylpropanoyl)phloroglucinol	C20H28O4	Staphylococcus aureus	L32 (MRSA)	N/A	22170780
2-geranyloxy-1-(2-methylpropanoyl)phloroglucinol	C20H28O4	Staphylococcus epidermidis	ATCC 35984	N/A	22170780
2-geranyloxy-4,6-dihydroxybenzophenone	C23H26O4	Staphylococcus aureus	ATCC 35556	N/A	22170780
2-geranyloxy-4,6-dihydroxybenzophenone	C23H26O4	Staphylococcus aureus	L32 (MRSA)	N/A	22170780
2-geranyloxy-4,6-dihydroxybenzophenone	C23H26O4	Staphylococcus epidermidis	ATCC 35984	N/A	22170780
2-Hexylmaleic anhydride	C10H14O3	Salmonella enterica	Serovar Typhimurium ATCC14028	N/A	20580562
2-Hydroxychalcone	C15H12O2	Haemophilus influenzae	NU7	N/A	25154700
2-Hydroxychalcone	C15H12O2	Haemophilus influenzae	NU38	N/A	25154700
2-Hydroxychalcone	C15H12O2	Haemophilus influenzae	NU48	N/A	25154700
2-Methoxy-4-propylphenol	C10H14O2	Escherichia coli	O157:H7	N/A	27808174
2-methoxy-cinnamaldehyde	C10H10O2	Vibrio anguillarum	LMG 4411	N/A	18793453
2-methoxy-cinnamaldehyde	C10H10O2	Vibrio vulnificus	LMG 16867	N/A	18793453
2-Methoxy-D-Phenylalanine	C10H13NO3	Staphylococcus aureus	SC01	N/A	25658642
2-Methoxy-D-Phenylalanine	C10H13NO3	Staphylococcus aureus	ATCC 25923	N/A	25658642
2-Methoxy-D-Phenylalanine	C10H13NO3	Staphylococcus epidermis	ATCC 12228	N/A	25658642
2-Methoxyhydroquinone	C7H8O3	Escherichia coli	O157:H7	N/A	27808174
2-Nitro-cinnamaldehyde	C9H7NO3	Vibrio anguillarum	LMG 4411	N/A	18793453
2-Nitro-cinnamaldehyde	C9H7NO3	Vibrio vulnificus	LMG 16867	N/A	18793453
2-Nitro-cinnamaldehyde	C9H7NO3	Vibrio cholerae	CIP 106856	N/A	21249192
2-Nitro-cinnamaldehyde	C9H7NO3	Vibrio harveyi	BB122	N/A	21249192
2-oxindole	C8H7NO	Pseudomonas aeruginosa	PAO1	N/A	22251040
2-phenylethane-1-SO-thioperoxol	C8H10OS	Actinomyces oris	MG1	N/A	25081571
3-(1-Naphthyl)-D-Alanine	C13H13NO2	Staphylococcus aureus	SC01	N/A	25658642
3-(1-Naphthyl)-D-Alanine	C13H13NO2	Staphylococcus epidermis	ATCC 12228	N/A	25658642
3-(2-Furyl)-D-alanine	C7H9NO3	Staphylococcus aureus	SC01	N/A	25658642
3-(2-Furyl)-D-alanine	C7H9NO3	Staphylococcus aureus	ATCC 25923	N/A	25658642
3-(2-Furyl)-D-alanine	C7H9NO3	Staphylococcus epidermis	ATCC 12228	N/A	25658642
3-(2-Furylmethyl)-2-{[(5-hydroxy-1H-pyrazol-3-yl)methyl]sulfanyl}-3,5,6,7-tetrahydro-4H-cyclopenta[4,5]thieno[2,3-d]pyrimidin-4-one	C18H16N4O3S2	Acinetobacter baumannii	19606	N/A	25313216
3-(2-Furylmethyl)-2-{[(5-hydroxy-1H-pyrazol-3-yl)methyl]sulfanyl}-3,5,6,7-tetrahydro-4H-cyclopenta[4,5]thieno[2,3-d]pyrimidin-4-one	C18H16N4O3S2	Pseudomonas aeruginosa	PAO1	N/A	25313216
3-(2-Furylmethyl)-2-{[(5-hydroxy-1H-pyrazol-3-yl)methyl]sulfanyl}-3,5,6,7-tetrahydro-4H-cyclopenta[4,5]thieno[2,3-d]pyrimidin-4-one	C18H16N4O3S2	Salmonella enterica	Serovar Typhimurium JSG210	N/A	25313216
3-(2-Furylmethyl)-2-{[(5-hydroxy-1H-pyrazol-3-yl)methyl]sulfanyl}-3,5,6,7-tetrahydro-4H-cyclopenta[4,5]thieno[2,3-d]pyrimidin-4-one	C18H16N4O3S2	Salmonella Typhi	JSG624	N/A	25313216
3-(2-Furylmethyl)-2-{[(5-hydroxy-1H-pyrazol-3-yl)methyl]sulfanyl}-3,5,6,7-tetrahydro-4H-cyclopenta[4,5]thieno[2,3-d]pyrimidin-4-one	C18H16N4O3S2	Staphylococcus aureus	USA300	N/A	25313216
3-(2-Naphthyl)alanine	C13H13NO2	Staphylococcus aureus	SC01	N/A	25658642
3-(2-Naphthyl)alanine	C13H13NO2	Staphylococcus epidermis	ATCC 12228	N/A	25658642
3-(2-Naphthyl)-D-alanine	C13H13NO2	Staphylococcus aureus	SC01	N/A	25658642
3-(2-Naphthyl)-D-alanine	C13H13NO2	Staphylococcus aureus	ATCC 25923	N/A	25658642
3-(2-Naphthyl)-D-alanine	C13H13NO2	Staphylococcus epidermis	ATCC 12228	N/A	25658642
3-(2-Pyridinyl)alanine	C8H10N2O2	Staphylococcus aureus	SC01	N/A	25658642
3-(2-Pyridinyl)alanine	C8H10N2O2	Staphylococcus aureus	ATCC 25923	N/A	25658642
3-(2-Thienyl)alanine	C7H9NO2S	Staphylococcus aureus	SC01	N/A	25658642
3-(2-Thienyl)alanine	C7H9NO2S	Staphylococcus aureus	ATCC 25923	N/A	25658642
3-(2-Thienyl)alanine	C7H9NO2S	Staphylococcus epidermis	ATCC 12228	N/A	25658642
3-(2-Thienyl)-D-alanine	C7H9NO2S	Staphylococcus aureus	SC01	N/A	25658642
3-(2-Thienyl)-D-alanine	C7H9NO2S	Staphylococcus aureus	ATCC 25923	N/A	25658642
3-(2-Thienyl)-D-alanine	C7H9NO2S	Staphylococcus epidermis	ATCC 12228	N/A	25658642
3-(3-fluorophenyl)-5-(3-ethoxy-4-hydroxybenzylidene)-2-thioxothiazolidin-4-one	C18H14FNO3S2	Enterococcus faecalis	ATCC 51299 (VRE)	N/A	19651903
3-(3-fluorophenyl)-5-(3-ethoxy-4-hydroxybenzylidene)-2-thioxothiazolidin-4-one	C18H14FNO3S2	Enterococcus faecalis	F217	N/A	19651903
3-(3-fluorophenyl)-5-(3-ethoxy-4-hydroxybenzylidene)-2-thioxothiazolidin-4-one	C18H14FNO3S2	Enterococcus faecalis	F317	N/A	19651903
3-(3-fluorophenyl)-5-(3-ethoxy-4-hydroxybenzylidene)-2-thioxothiazolidin-4-one	C18H14FNO3S2	Enterococcus faecalis	ATCC 51575	N/A	19651903
3-(3-fluorophenyl)-5-(3-ethoxy-4-hydroxybenzylidene)-2-thioxothiazolidin-4-one	C18H14FNO3S2	Enterococcus faecalis	F177	N/A	19651903
3-(3-fluorophenyl)-5-(3-ethoxy-4-hydroxybenzylidene)-2-thioxothiazolidin-4-one	C18H14FNO3S2	Enterococcus faecium	EF208	N/A	19651903
3-(3-fluorophenyl)-5-(3-ethoxy-4-hydroxybenzylidene)-2-thioxothiazolidin-4-one	C18H14FNO3S2	Enterococcus faecium	1401	N/A	19651903
3-(3-fluorophenyl)-5-(3-ethoxy-4-hydroxybenzylidene)-2-thioxothiazolidin-4-one	C18H14FNO3S2	Enterococcus faecium	EF1509	N/A	19651903
3-(3-fluorophenyl)-5-(3-ethoxy-4-hydroxybenzylidene)-2-thioxothiazolidin-4-one	C18H14FNO3S2	Enterococcus faecium	F1181	N/A	19651903
3-(3-fluorophenyl)-5-(3-ethoxy-4-hydroxybenzylidene)-2-thioxothiazolidin-4-one	C18H14FNO3S2	Enterococcus gallinarum	2392	N/A	19651903
3-(3-fluorophenyl)-5-(3-ethoxy-4-hydroxybenzylidene)-2-thioxothiazolidin-4-one	C18H14FNO3S2	Escherichia coli	ATCC 25922	N/A	19651903
3-(3-fluorophenyl)-5-(3-ethoxy-4-hydroxybenzylidene)-2-thioxothiazolidin-4-one	C18H14FNO3S2	Pseudomonas aeruginosa	PAO1	N/A	19651903
3-(3-fluorophenyl)-5-(3-ethoxy-4-hydroxybenzylidene)-2-thioxothiazolidin-4-one	C18H14FNO3S2	Staphylococcus aureus	ATCC 35556	N/A	19651903
3-(3-fluorophenyl)-5-(3-ethoxy-4-hydroxybenzylidene)-2-thioxothiazolidin-4-one	C18H14FNO3S2	Staphylococcus aureus	MRSA-47263	N/A	19651903
3-(3-fluorophenyl)-5-(3-ethoxy-4-hydroxybenzylidene)-2-thioxothiazolidin-4-one	C18H14FNO3S2	Staphylococcus aureus	MRSA-58336	N/A	19651903
3-(3-fluorophenyl)-5-(3-ethoxy-4-hydroxybenzylidene)-2-thioxothiazolidin-4-one	C18H14FNO3S2	Staphylococcus aureus	MSSA	N/A	19651903
3-(3-fluorophenyl)-5-(3-ethoxy-4-hydroxybenzylidene)-2-thioxothiazolidin-4-one	C18H14FNO3S2	Staphylococcus aureus	MRSA-27687	N/A	19651903
3-(3-fluorophenyl)-5-(3-ethoxy-4-hydroxybenzylidene)-2-thioxothiazolidin-4-one	C18H14FNO3S2	Staphylococcus aureus	NCTC 8325	N/A	19651903
3-(3-fluorophenyl)-5-(3-ethoxy-4-hydroxybenzylidene)-2-thioxothiazolidin-4-one	C18H14FNO3S2	Staphylococcus aureus	MRSA-14234	N/A	19651903
3-(3-fluorophenyl)-5-(3-ethoxy-4-hydroxybenzylidene)-2-thioxothiazolidin-4-one	C18H14FNO3S2	Staphylococcus aureus	MRSA-24102	N/A	19651903
3-(3-fluorophenyl)-5-(3-ethoxy-4-hydroxybenzylidene)-2-thioxothiazolidin-4-one	C18H14FNO3S2	Staphylococcus aureus	MRSA-33548	N/A	19651903
3-(3-fluorophenyl)-5-(3-ethoxy-4-hydroxybenzylidene)-2-thioxothiazolidin-4-one	C18H14FNO3S2	Staphylococcus aureus	MRSA-35392	N/A	19651903
3-(3-fluorophenyl)-5-(3-ethoxy-4-hydroxybenzylidene)-2-thioxothiazolidin-4-one	C18H14FNO3S2	Staphylococcus aureus	MRSA-43349	N/A	19651903
3-(3-fluorophenyl)-5-(3-ethoxy-4-hydroxybenzylidene)-2-thioxothiazolidin-4-one	C18H14FNO3S2	Staphylococcus aureus	MW2	N/A	19651903
3-(3-fluorophenyl)-5-(3-ethoxy-4-hydroxybenzylidene)-2-thioxothiazolidin-4-one	C18H14FNO3S2	Staphylococcus aureus	MRSA-22733	N/A	19651903
3-(3-fluorophenyl)-5-(3-ethoxy-4-hydroxybenzylidene)-2-thioxothiazolidin-4-one	C18H14FNO3S2	Staphylococcus aureus	MRSA-38230	N/A	19651903
3-(3-fluorophenyl)-5-(3-ethoxy-4-hydroxybenzylidene)-2-thioxothiazolidin-4-one	C18H14FNO3S2	Staphylococcus aureus	MRSA-49404	N/A	19651903
3-(3-fluorophenyl)-5-(3-ethoxy-4-hydroxybenzylidene)-2-thioxothiazolidin-4-one	C18H14FNO3S2	Staphylococcus aureus	MRSA-44081	N/A	19651903
3-(3-fluorophenyl)-5-(3-ethoxy-4-hydroxybenzylidene)-2-thioxothiazolidin-4-one	C18H14FNO3S2	Staphylococcus aureus	MRSA-24209	N/A	19651903
3-(3-fluorophenyl)-5-(3-ethoxy-4-hydroxybenzylidene)-2-thioxothiazolidin-4-one	C18H14FNO3S2	Staphylococcus aureus	MRSA-1094	N/A	19651903
3-(3-fluorophenyl)-5-(3-ethoxy-4-hydroxybenzylidene)-2-thioxothiazolidin-4-one	C18H14FNO3S2	Staphylococcus aureus	MRSA-23542	N/A	19651903
3-(3-fluorophenyl)-5-(3-ethoxy-4-hydroxybenzylidene)-2-thioxothiazolidin-4-one	C18H14FNO3S2	Staphylococcus epidermidis	ATCC 35984	N/A	19651903
3-(3-fluorophenyl)-5-(3-ethoxy-4-hydroxybenzylidene)-2-thioxothiazolidin-4-one	C18H14FNO3S2	Staphylococcus epidermidis	GTC 18972	N/A	19651903
3-(3-fluorophenyl)-5-(3-ethoxy-4-hydroxybenzylidene)-2-thioxothiazolidin-4-one	C18H14FNO3S2	Staphylococcus epidermidis	O-47	N/A	19651903
3-(3-fluorophenyl)-5-(3-ethoxy-4-hydroxybenzylidene)-2-thioxothiazolidin-4-one	C18H14FNO3S2	Staphylococcus epidermidis	WTBF-41 (CoNS)	N/A	19651903
3-(3-fluorophenyl)-5-(3-ethoxy-4-hydroxybenzylidene)-2-thioxothiazolidin-4-one	C18H14FNO3S2	Staphylococcus epidermidis	WTBF-45 (CoNS)	N/A	19651903
3-(3-fluorophenyl)-5-(3-ethoxy-4-hydroxybenzylidene)-2-thioxothiazolidin-4-one	C18H14FNO3S2	Staphylococcus epidermidis	WTBF-48 (CoNS)	N/A	19651903
3-(3-fluorophenyl)-5-(3-ethoxy-4-hydroxybenzylidene)-2-thioxothiazolidin-4-one	C18H14FNO3S2	Staphylococcus epidermidis	WTBF-47 (CoNS)	N/A	19651903
3-(3-fluorophenyl)-5-(3-ethoxy-4-hydroxybenzylidene)-2-thioxothiazolidin-4-one	C18H14FNO3S2	Staphylococcus epidermidis	WTBF-40 (CoNS)	N/A	19651903
3-(3-fluorophenyl)-5-(3-ethoxy-4-hydroxybenzylidene)-2-thioxothiazolidin-4-one	C18H14FNO3S2	Staphylococcus epidermidis	WTBF-46 (CoNS)	N/A	19651903
3-(3-fluorophenyl)-5-(3-ethoxy-4-hydroxybenzylidene)-2-thioxothiazolidin-4-one	C18H14FNO3S2	Staphylococcus epidermidis	1457	N/A	19651903
3-(3-Pyridinyl)alanine	C8H10N2O2	Staphylococcus aureus	SC01	N/A	25658642
3-(3-Pyridinyl)alanine	C8H10N2O2	Staphylococcus aureus	ATCC 25923	N/A	25658642
3-(3-Pyridinyl)alanine	C8H10N2O2	Staphylococcus epidermis	ATCC 12228	N/A	25658642
3-(4-fluorophenyl)-5-(3-(allyloxy)-4-hydroxybenzylidene)-2-thioxothiazolidin-4-one	C19H14FNO3S2	Enterococcus faecalis	ATCC 51299 (VRE)	N/A	19651903
3-(4-fluorophenyl)-5-(3-(allyloxy)-4-hydroxybenzylidene)-2-thioxothiazolidin-4-one	C19H14FNO3S2	Enterococcus faecalis	F217	N/A	19651903
3-(4-fluorophenyl)-5-(3-(allyloxy)-4-hydroxybenzylidene)-2-thioxothiazolidin-4-one	C19H14FNO3S2	Enterococcus faecalis	F317	N/A	19651903
3-(4-fluorophenyl)-5-(3-(allyloxy)-4-hydroxybenzylidene)-2-thioxothiazolidin-4-one	C19H14FNO3S2	Enterococcus faecalis	ATCC 51575	N/A	19651903
3-(4-fluorophenyl)-5-(3-(allyloxy)-4-hydroxybenzylidene)-2-thioxothiazolidin-4-one	C19H14FNO3S2	Enterococcus faecalis	F177	N/A	19651903
3-(4-fluorophenyl)-5-(3-(allyloxy)-4-hydroxybenzylidene)-2-thioxothiazolidin-4-one	C19H14FNO3S2	Enterococcus faecium	EF208	N/A	19651903
3-(4-fluorophenyl)-5-(3-(allyloxy)-4-hydroxybenzylidene)-2-thioxothiazolidin-4-one	C19H14FNO3S2	Enterococcus faecium	1401	N/A	19651903
3-(4-fluorophenyl)-5-(3-(allyloxy)-4-hydroxybenzylidene)-2-thioxothiazolidin-4-one	C19H14FNO3S2	Enterococcus faecium	EF1509	N/A	19651903
3-(4-fluorophenyl)-5-(3-(allyloxy)-4-hydroxybenzylidene)-2-thioxothiazolidin-4-one	C19H14FNO3S2	Enterococcus faecium	F1181	N/A	19651903
3-(4-fluorophenyl)-5-(3-(allyloxy)-4-hydroxybenzylidene)-2-thioxothiazolidin-4-one	C19H14FNO3S2	Enterococcus gallinarum	2392	N/A	19651903
3-(4-fluorophenyl)-5-(3-(allyloxy)-4-hydroxybenzylidene)-2-thioxothiazolidin-4-one	C19H14FNO3S2	Escherichia coli	ATCC 25922	N/A	19651903
3-(4-fluorophenyl)-5-(3-(allyloxy)-4-hydroxybenzylidene)-2-thioxothiazolidin-4-one	C19H14FNO3S2	Pseudomonas aeruginosa	PAO1	N/A	19651903
3-(4-fluorophenyl)-5-(3-(allyloxy)-4-hydroxybenzylidene)-2-thioxothiazolidin-4-one	C19H14FNO3S2	Staphylococcus aureus	ATCC 35556	N/A	19651903
3-(4-fluorophenyl)-5-(3-(allyloxy)-4-hydroxybenzylidene)-2-thioxothiazolidin-4-one	C19H14FNO3S2	Staphylococcus aureus	MRSA-47263	N/A	19651903
3-(4-fluorophenyl)-5-(3-(allyloxy)-4-hydroxybenzylidene)-2-thioxothiazolidin-4-one	C19H14FNO3S2	Staphylococcus aureus	MRSA-58336	N/A	19651903
3-(4-fluorophenyl)-5-(3-(allyloxy)-4-hydroxybenzylidene)-2-thioxothiazolidin-4-one	C19H14FNO3S2	Staphylococcus aureus	MSSA	N/A	19651903
3-(4-fluorophenyl)-5-(3-(allyloxy)-4-hydroxybenzylidene)-2-thioxothiazolidin-4-one	C19H14FNO3S2	Staphylococcus aureus	MRSA-27687	N/A	19651903
3-(4-fluorophenyl)-5-(3-(allyloxy)-4-hydroxybenzylidene)-2-thioxothiazolidin-4-one	C19H14FNO3S2	Staphylococcus aureus	NCTC 8325	N/A	19651903
3-(4-fluorophenyl)-5-(3-(allyloxy)-4-hydroxybenzylidene)-2-thioxothiazolidin-4-one	C19H14FNO3S2	Staphylococcus aureus	MRSA-14234	N/A	19651903
3-(4-fluorophenyl)-5-(3-(allyloxy)-4-hydroxybenzylidene)-2-thioxothiazolidin-4-one	C19H14FNO3S2	Staphylococcus aureus	MRSA-24102	N/A	19651903
3-(4-fluorophenyl)-5-(3-(allyloxy)-4-hydroxybenzylidene)-2-thioxothiazolidin-4-one	C19H14FNO3S2	Staphylococcus aureus	MRSA-33548	N/A	19651903
3-(4-fluorophenyl)-5-(3-(allyloxy)-4-hydroxybenzylidene)-2-thioxothiazolidin-4-one	C19H14FNO3S2	Staphylococcus aureus	MRSA-35392	N/A	19651903
3-(4-fluorophenyl)-5-(3-(allyloxy)-4-hydroxybenzylidene)-2-thioxothiazolidin-4-one	C19H14FNO3S2	Staphylococcus aureus	MRSA-23542	N/A	19651903
3-(4-fluorophenyl)-5-(3-(allyloxy)-4-hydroxybenzylidene)-2-thioxothiazolidin-4-one	C19H14FNO3S2	Staphylococcus aureus	MRSA-43349	N/A	19651903
3-(4-fluorophenyl)-5-(3-(allyloxy)-4-hydroxybenzylidene)-2-thioxothiazolidin-4-one	C19H14FNO3S2	Staphylococcus aureus	MW2	N/A	19651903
3-(4-fluorophenyl)-5-(3-(allyloxy)-4-hydroxybenzylidene)-2-thioxothiazolidin-4-one	C19H14FNO3S2	Staphylococcus aureus	MRSA-22733	N/A	19651903
3-(4-fluorophenyl)-5-(3-(allyloxy)-4-hydroxybenzylidene)-2-thioxothiazolidin-4-one	C19H14FNO3S2	Staphylococcus aureus	MRSA-38230	N/A	19651903
3-(4-fluorophenyl)-5-(3-(allyloxy)-4-hydroxybenzylidene)-2-thioxothiazolidin-4-one	C19H14FNO3S2	Staphylococcus aureus	MRSA-49404	N/A	19651903
3-(4-fluorophenyl)-5-(3-(allyloxy)-4-hydroxybenzylidene)-2-thioxothiazolidin-4-one	C19H14FNO3S2	Staphylococcus aureus	MRSA-44081	N/A	19651903
3-(4-fluorophenyl)-5-(3-(allyloxy)-4-hydroxybenzylidene)-2-thioxothiazolidin-4-one	C19H14FNO3S2	Staphylococcus aureus	MRSA-24209	N/A	19651903
3-(4-fluorophenyl)-5-(3-(allyloxy)-4-hydroxybenzylidene)-2-thioxothiazolidin-4-one	C19H14FNO3S2	Staphylococcus aureus	MRSA-1094	N/A	19651903
3-(4-fluorophenyl)-5-(3-(allyloxy)-4-hydroxybenzylidene)-2-thioxothiazolidin-4-one	C19H14FNO3S2	Staphylococcus epidermidis	ATCC 35984	N/A	19651903
3-(4-fluorophenyl)-5-(3-(allyloxy)-4-hydroxybenzylidene)-2-thioxothiazolidin-4-one	C19H14FNO3S2	Staphylococcus epidermidis	GTC 18972	N/A	19651903
3-(4-fluorophenyl)-5-(3-(allyloxy)-4-hydroxybenzylidene)-2-thioxothiazolidin-4-one	C19H14FNO3S2	Staphylococcus epidermidis	O-47	N/A	19651903
3-(4-fluorophenyl)-5-(3-(allyloxy)-4-hydroxybenzylidene)-2-thioxothiazolidin-4-one	C19H14FNO3S2	Staphylococcus epidermidis	WTBF-41 (CoNS)	N/A	19651903
3-(4-fluorophenyl)-5-(3-(allyloxy)-4-hydroxybenzylidene)-2-thioxothiazolidin-4-one	C19H14FNO3S2	Staphylococcus epidermidis	WTBF-45 (CoNS)	N/A	19651903
3-(4-fluorophenyl)-5-(3-(allyloxy)-4-hydroxybenzylidene)-2-thioxothiazolidin-4-one	C19H14FNO3S2	Staphylococcus epidermidis	WTBF-48 (CoNS)	N/A	19651903
3-(4-fluorophenyl)-5-(3-(allyloxy)-4-hydroxybenzylidene)-2-thioxothiazolidin-4-one	C19H14FNO3S2	Staphylococcus epidermidis	WTBF-47 (CoNS)	N/A	19651903
3-(4-fluorophenyl)-5-(3-(allyloxy)-4-hydroxybenzylidene)-2-thioxothiazolidin-4-one	C19H14FNO3S2	Staphylococcus epidermidis	WTBF-40 (CoNS)	N/A	19651903
3-(4-fluorophenyl)-5-(3-(allyloxy)-4-hydroxybenzylidene)-2-thioxothiazolidin-4-one	C19H14FNO3S2	Staphylococcus epidermidis	WTBF-46 (CoNS)	N/A	19651903
3-(4-fluorophenyl)-5-(3-(allyloxy)-4-hydroxybenzylidene)-2-thioxothiazolidin-4-one	C19H14FNO3S2	Staphylococcus epidermidis	1457	N/A	19651903
3-(4-fluorophenyl)-5-(3-ethoxy- 4-hydroxybenzylidene)-2-thioxothiazolidin-4-one	C18H14FNO3S2	Enterococcus faecalis	ATCC 51299 (VRE)	N/A	19651903
3-(4-fluorophenyl)-5-(3-ethoxy- 4-hydroxybenzylidene)-2-thioxothiazolidin-4-one	C18H14FNO3S2	Enterococcus faecalis	F217	N/A	19651903
3-(4-fluorophenyl)-5-(3-ethoxy- 4-hydroxybenzylidene)-2-thioxothiazolidin-4-one	C18H14FNO3S2	Enterococcus faecalis	F317	N/A	19651903
3-(4-fluorophenyl)-5-(3-ethoxy- 4-hydroxybenzylidene)-2-thioxothiazolidin-4-one	C18H14FNO3S2	Enterococcus faecalis	ATCC 51575	N/A	19651903
3-(4-fluorophenyl)-5-(3-ethoxy- 4-hydroxybenzylidene)-2-thioxothiazolidin-4-one	C18H14FNO3S2	Enterococcus faecalis	F177	N/A	19651903
3-(4-fluorophenyl)-5-(3-ethoxy- 4-hydroxybenzylidene)-2-thioxothiazolidin-4-one	C18H14FNO3S2	Enterococcus faecium	EF208	N/A	19651903
3-(4-fluorophenyl)-5-(3-ethoxy- 4-hydroxybenzylidene)-2-thioxothiazolidin-4-one	C18H14FNO3S2	Enterococcus faecium	1401	N/A	19651903
3-(4-fluorophenyl)-5-(3-ethoxy- 4-hydroxybenzylidene)-2-thioxothiazolidin-4-one	C18H14FNO3S2	Enterococcus faecium	EF1509	N/A	19651903
3-(4-fluorophenyl)-5-(3-ethoxy- 4-hydroxybenzylidene)-2-thioxothiazolidin-4-one	C18H14FNO3S2	Enterococcus faecium	F1181	N/A	19651903
3-(4-fluorophenyl)-5-(3-ethoxy- 4-hydroxybenzylidene)-2-thioxothiazolidin-4-one	C18H14FNO3S2	Enterococcus gallinarum	2392	N/A	19651903
3-(4-fluorophenyl)-5-(3-ethoxy- 4-hydroxybenzylidene)-2-thioxothiazolidin-4-one	C18H14FNO3S2	Escherichia coli	ATCC 25922	N/A	19651903
3-(4-fluorophenyl)-5-(3-ethoxy- 4-hydroxybenzylidene)-2-thioxothiazolidin-4-one	C18H14FNO3S2	Pseudomonas aeruginosa	PAO1	N/A	19651903
3-(4-fluorophenyl)-5-(3-ethoxy- 4-hydroxybenzylidene)-2-thioxothiazolidin-4-one	C18H14FNO3S2	Staphylococcus aureus	ATCC 35556	N/A	19651903
3-(4-fluorophenyl)-5-(3-ethoxy- 4-hydroxybenzylidene)-2-thioxothiazolidin-4-one	C18H14FNO3S2	Staphylococcus aureus	MRSA-47263	N/A	19651903
3-(4-fluorophenyl)-5-(3-ethoxy- 4-hydroxybenzylidene)-2-thioxothiazolidin-4-one	C18H14FNO3S2	Staphylococcus aureus	MRSA-58336	N/A	19651903
3-(4-fluorophenyl)-5-(3-ethoxy- 4-hydroxybenzylidene)-2-thioxothiazolidin-4-one	C18H14FNO3S2	Staphylococcus aureus	MSSA	N/A	19651903
3-(4-fluorophenyl)-5-(3-ethoxy- 4-hydroxybenzylidene)-2-thioxothiazolidin-4-one	C18H14FNO3S2	Staphylococcus aureus	MRSA-27687	N/A	19651903
3-(4-fluorophenyl)-5-(3-ethoxy- 4-hydroxybenzylidene)-2-thioxothiazolidin-4-one	C18H14FNO3S2	Staphylococcus aureus	NCTC 8325	N/A	19651903
3-(4-fluorophenyl)-5-(3-ethoxy- 4-hydroxybenzylidene)-2-thioxothiazolidin-4-one	C18H14FNO3S2	Staphylococcus aureus	MRSA-14234	N/A	19651903
3-(4-fluorophenyl)-5-(3-ethoxy- 4-hydroxybenzylidene)-2-thioxothiazolidin-4-one	C18H14FNO3S2	Staphylococcus aureus	MRSA-24102	N/A	19651903
3-(4-fluorophenyl)-5-(3-ethoxy- 4-hydroxybenzylidene)-2-thioxothiazolidin-4-one	C18H14FNO3S2	Staphylococcus aureus	MRSA-33548	N/A	19651903
3-(4-fluorophenyl)-5-(3-ethoxy- 4-hydroxybenzylidene)-2-thioxothiazolidin-4-one	C18H14FNO3S2	Staphylococcus aureus	MRSA-35392	N/A	19651903
3-(4-fluorophenyl)-5-(3-ethoxy- 4-hydroxybenzylidene)-2-thioxothiazolidin-4-one	C18H14FNO3S2	Staphylococcus aureus	MRSA-23542	N/A	19651903
3-(4-fluorophenyl)-5-(3-ethoxy- 4-hydroxybenzylidene)-2-thioxothiazolidin-4-one	C18H14FNO3S2	Staphylococcus aureus	MRSA-43349	N/A	19651903
3-(4-fluorophenyl)-5-(3-ethoxy- 4-hydroxybenzylidene)-2-thioxothiazolidin-4-one	C18H14FNO3S2	Staphylococcus aureus	MW2	N/A	19651903
3-(4-fluorophenyl)-5-(3-ethoxy- 4-hydroxybenzylidene)-2-thioxothiazolidin-4-one	C18H14FNO3S2	Staphylococcus aureus	MRSA-22733	N/A	19651903
3-(4-fluorophenyl)-5-(3-ethoxy- 4-hydroxybenzylidene)-2-thioxothiazolidin-4-one	C18H14FNO3S2	Staphylococcus aureus	MRSA-38230	N/A	19651903
3-(4-fluorophenyl)-5-(3-ethoxy- 4-hydroxybenzylidene)-2-thioxothiazolidin-4-one	C18H14FNO3S2	Staphylococcus aureus	MRSA-49404	N/A	19651903
3-(4-fluorophenyl)-5-(3-ethoxy- 4-hydroxybenzylidene)-2-thioxothiazolidin-4-one	C18H14FNO3S2	Staphylococcus aureus	MRSA-44081	N/A	19651903
3-(4-fluorophenyl)-5-(3-ethoxy- 4-hydroxybenzylidene)-2-thioxothiazolidin-4-one	C18H14FNO3S2	Staphylococcus aureus	MRSA-24209	N/A	19651903
3-(4-fluorophenyl)-5-(3-ethoxy- 4-hydroxybenzylidene)-2-thioxothiazolidin-4-one	C18H14FNO3S2	Staphylococcus aureus	MRSA-1094	N/A	19651903
3-(4-fluorophenyl)-5-(3-ethoxy- 4-hydroxybenzylidene)-2-thioxothiazolidin-4-one	C18H14FNO3S2	Staphylococcus epidermidis	ATCC 35984	N/A	19651903
3-(4-fluorophenyl)-5-(3-ethoxy- 4-hydroxybenzylidene)-2-thioxothiazolidin-4-one	C18H14FNO3S2	Staphylococcus epidermidis	GTC 18972	N/A	19651903
3-(4-fluorophenyl)-5-(3-ethoxy- 4-hydroxybenzylidene)-2-thioxothiazolidin-4-one	C18H14FNO3S2	Staphylococcus epidermidis	1457	N/A	19651903
3-(4-fluorophenyl)-5-(3-ethoxy- 4-hydroxybenzylidene)-2-thioxothiazolidin-4-one	C18H14FNO3S2	Staphylococcus epidermidis	O-47	N/A	19651903
3-(4-fluorophenyl)-5-(3-ethoxy- 4-hydroxybenzylidene)-2-thioxothiazolidin-4-one	C18H14FNO3S2	Staphylococcus epidermidis	WTBF-41 (CoNS)	N/A	19651903
3-(4-fluorophenyl)-5-(3-ethoxy- 4-hydroxybenzylidene)-2-thioxothiazolidin-4-one	C18H14FNO3S2	Staphylococcus epidermidis	WTBF-45 (CoNS)	N/A	19651903
3-(4-fluorophenyl)-5-(3-ethoxy- 4-hydroxybenzylidene)-2-thioxothiazolidin-4-one	C18H14FNO3S2	Staphylococcus epidermidis	WTBF-48 (CoNS)	N/A	19651903
3-(4-fluorophenyl)-5-(3-ethoxy- 4-hydroxybenzylidene)-2-thioxothiazolidin-4-one	C18H14FNO3S2	Staphylococcus epidermidis	WTBF-47 (CoNS)	N/A	19651903
3-(4-fluorophenyl)-5-(3-ethoxy- 4-hydroxybenzylidene)-2-thioxothiazolidin-4-one	C18H14FNO3S2	Staphylococcus epidermidis	WTBF-40 (CoNS)	N/A	19651903
3-(4-fluorophenyl)-5-(3-ethoxy- 4-hydroxybenzylidene)-2-thioxothiazolidin-4-one	C18H14FNO3S2	Staphylococcus epidermidis	WTBF-46 (CoNS)	N/A	19651903
3-(4-Pyridinyl)alanine	C8H10N2O2	Staphylococcus aureus	ATCC 25923	N/A	25658642
3-(4-Pyridinyl)alanine	C8H10N2O2	Staphylococcus epidermis	ATCC 12228	N/A	25658642
3-(Aminomethyl)-D-phenylalanine	C10H14N2O2	Staphylococcus epidermis	ATCC 12228	N/A	25658642
3-(pyridin-3-yl)-5-(3-ethoxy-4-hydroxybenzylidene)-2-thioxothiazolidin-4-one	C17H14N2O3S2	Enterococcus faecalis	ATCC 51299 (VRE)	N/A	19651903
3-(pyridin-3-yl)-5-(3-ethoxy-4-hydroxybenzylidene)-2-thioxothiazolidin-4-one	C17H14N2O3S2	Enterococcus faecalis	F217	N/A	19651903
3-(pyridin-3-yl)-5-(3-ethoxy-4-hydroxybenzylidene)-2-thioxothiazolidin-4-one	C17H14N2O3S2	Enterococcus faecalis	F317	N/A	19651903
3-(pyridin-3-yl)-5-(3-ethoxy-4-hydroxybenzylidene)-2-thioxothiazolidin-4-one	C17H14N2O3S2	Enterococcus faecalis	ATCC 51575	N/A	19651903
3-(pyridin-3-yl)-5-(3-ethoxy-4-hydroxybenzylidene)-2-thioxothiazolidin-4-one	C17H14N2O3S2	Enterococcus faecalis	F177	N/A	19651903
3-(pyridin-3-yl)-5-(3-ethoxy-4-hydroxybenzylidene)-2-thioxothiazolidin-4-one	C17H14N2O3S2	Enterococcus faecium	EF208	N/A	19651903
3-(pyridin-3-yl)-5-(3-ethoxy-4-hydroxybenzylidene)-2-thioxothiazolidin-4-one	C17H14N2O3S2	Enterococcus faecium	1401	N/A	19651903
3-(pyridin-3-yl)-5-(3-ethoxy-4-hydroxybenzylidene)-2-thioxothiazolidin-4-one	C17H14N2O3S2	Enterococcus faecium	EF1509	N/A	19651903
3-(pyridin-3-yl)-5-(3-ethoxy-4-hydroxybenzylidene)-2-thioxothiazolidin-4-one	C17H14N2O3S2	Enterococcus faecium	F1181	N/A	19651903
3-(pyridin-3-yl)-5-(3-ethoxy-4-hydroxybenzylidene)-2-thioxothiazolidin-4-one	C17H14N2O3S2	Enterococcus gallinarum	2392	N/A	19651903
3-(pyridin-3-yl)-5-(3-ethoxy-4-hydroxybenzylidene)-2-thioxothiazolidin-4-one	C17H14N2O3S2	Escherichia coli	ATCC 25922	N/A	19651903
3-(pyridin-3-yl)-5-(3-ethoxy-4-hydroxybenzylidene)-2-thioxothiazolidin-4-one	C17H14N2O3S2	Pseudomonas aeruginosa	PAO1	N/A	19651903
3-(pyridin-3-yl)-5-(3-ethoxy-4-hydroxybenzylidene)-2-thioxothiazolidin-4-one	C17H14N2O3S2	Staphylococcus aureus	ATCC 35556	N/A	19651903
3-(pyridin-3-yl)-5-(3-ethoxy-4-hydroxybenzylidene)-2-thioxothiazolidin-4-one	C17H14N2O3S2	Staphylococcus aureus	MRSA-47263	N/A	19651903
3-(pyridin-3-yl)-5-(3-ethoxy-4-hydroxybenzylidene)-2-thioxothiazolidin-4-one	C17H14N2O3S2	Staphylococcus aureus	MRSA-58336	N/A	19651903
3-(pyridin-3-yl)-5-(3-ethoxy-4-hydroxybenzylidene)-2-thioxothiazolidin-4-one	C17H14N2O3S2	Staphylococcus aureus	MSSA	N/A	19651903
3-(pyridin-3-yl)-5-(3-ethoxy-4-hydroxybenzylidene)-2-thioxothiazolidin-4-one	C17H14N2O3S2	Staphylococcus aureus	MRSA-27687	N/A	19651903
3-(pyridin-3-yl)-5-(3-ethoxy-4-hydroxybenzylidene)-2-thioxothiazolidin-4-one	C17H14N2O3S2	Staphylococcus aureus	NCTC 8325	N/A	19651903
3-(pyridin-3-yl)-5-(3-ethoxy-4-hydroxybenzylidene)-2-thioxothiazolidin-4-one	C17H14N2O3S2	Staphylococcus aureus	MRSA-14234	N/A	19651903
3-(pyridin-3-yl)-5-(3-ethoxy-4-hydroxybenzylidene)-2-thioxothiazolidin-4-one	C17H14N2O3S2	Staphylococcus aureus	MRSA-24102	N/A	19651903
3-(pyridin-3-yl)-5-(3-ethoxy-4-hydroxybenzylidene)-2-thioxothiazolidin-4-one	C17H14N2O3S2	Staphylococcus aureus	MRSA-33548	N/A	19651903
3-(pyridin-3-yl)-5-(3-ethoxy-4-hydroxybenzylidene)-2-thioxothiazolidin-4-one	C17H14N2O3S2	Staphylococcus aureus	MRSA-35392	N/A	19651903
3-(pyridin-3-yl)-5-(3-ethoxy-4-hydroxybenzylidene)-2-thioxothiazolidin-4-one	C17H14N2O3S2	Staphylococcus aureus	MRSA-23542	N/A	19651903
3-(pyridin-3-yl)-5-(3-ethoxy-4-hydroxybenzylidene)-2-thioxothiazolidin-4-one	C17H14N2O3S2	Staphylococcus aureus	MRSA-43349	N/A	19651903
3-(pyridin-3-yl)-5-(3-ethoxy-4-hydroxybenzylidene)-2-thioxothiazolidin-4-one	C17H14N2O3S2	Staphylococcus aureus	MW2	N/A	19651903
3-(pyridin-3-yl)-5-(3-ethoxy-4-hydroxybenzylidene)-2-thioxothiazolidin-4-one	C17H14N2O3S2	Staphylococcus aureus	MRSA-22733	N/A	19651903
3-(pyridin-3-yl)-5-(3-ethoxy-4-hydroxybenzylidene)-2-thioxothiazolidin-4-one	C17H14N2O3S2	Staphylococcus aureus	MRSA-38230	N/A	19651903
3-(pyridin-3-yl)-5-(3-ethoxy-4-hydroxybenzylidene)-2-thioxothiazolidin-4-one	C17H14N2O3S2	Staphylococcus aureus	MRSA-49404	N/A	19651903
3-(pyridin-3-yl)-5-(3-ethoxy-4-hydroxybenzylidene)-2-thioxothiazolidin-4-one	C17H14N2O3S2	Staphylococcus aureus	MRSA-44081	N/A	19651903
3-(pyridin-3-yl)-5-(3-ethoxy-4-hydroxybenzylidene)-2-thioxothiazolidin-4-one	C17H14N2O3S2	Staphylococcus aureus	MRSA-24209	N/A	19651903
3-(pyridin-3-yl)-5-(3-ethoxy-4-hydroxybenzylidene)-2-thioxothiazolidin-4-one	C17H14N2O3S2	Staphylococcus aureus	MRSA-1094	N/A	19651903
3-(pyridin-3-yl)-5-(3-ethoxy-4-hydroxybenzylidene)-2-thioxothiazolidin-4-one	C17H14N2O3S2	Staphylococcus epidermidis	ATCC 35984	N/A	19651903
3-(pyridin-3-yl)-5-(3-ethoxy-4-hydroxybenzylidene)-2-thioxothiazolidin-4-one	C17H14N2O3S2	Staphylococcus epidermidis	GTC 18972	N/A	19651903
3-(pyridin-3-yl)-5-(3-ethoxy-4-hydroxybenzylidene)-2-thioxothiazolidin-4-one	C17H14N2O3S2	Staphylococcus epidermidis	O-47	N/A	19651903
3-(pyridin-3-yl)-5-(3-ethoxy-4-hydroxybenzylidene)-2-thioxothiazolidin-4-one	C17H14N2O3S2	Staphylococcus epidermidis	WTBF-41 (CoNS)	N/A	19651903
3-(pyridin-3-yl)-5-(3-ethoxy-4-hydroxybenzylidene)-2-thioxothiazolidin-4-one	C17H14N2O3S2	Staphylococcus epidermidis	WTBF-45 (CoNS)	N/A	19651903
3-(pyridin-3-yl)-5-(3-ethoxy-4-hydroxybenzylidene)-2-thioxothiazolidin-4-one	C17H14N2O3S2	Staphylococcus epidermidis	WTBF-48 (CoNS)	N/A	19651903
3-(pyridin-3-yl)-5-(3-ethoxy-4-hydroxybenzylidene)-2-thioxothiazolidin-4-one	C17H14N2O3S2	Staphylococcus epidermidis	WTBF-47 (CoNS)	N/A	19651903
3-(pyridin-3-yl)-5-(3-ethoxy-4-hydroxybenzylidene)-2-thioxothiazolidin-4-one	C17H14N2O3S2	Staphylococcus epidermidis	WTBF-40 (CoNS)	N/A	19651903
3-(pyridin-3-yl)-5-(3-ethoxy-4-hydroxybenzylidene)-2-thioxothiazolidin-4-one	C17H14N2O3S2	Staphylococcus epidermidis	WTBF-46 (CoNS)	N/A	19651903
3-(pyridin-3-yl)-5-(3-ethoxy-4-hydroxybenzylidene)-2-thioxothiazolidin-4-one	C17H14N2O3S2	Staphylococcus epidermidis	1457	N/A	19651903
3-(Trifluoromethyl)phenylalanine	C10H10F3NO2	Staphylococcus aureus	SC01	N/A	25658642
3-(Trifluoromethyl)phenylalanine	C10H10F3NO2	Staphylococcus epidermis	ATCC 12228	N/A	25658642
3,3-dimethyl-13-{[1,2,3,4]tetrazolo[1,5-a]quinolin-4-yl}-2H,4H,13H-indazolo[1,2-b]phthalazine-1,6,11-trione	C26H20N6O3	Candida albicans	NCIM-3471	N/A	26923699
3,3-dimethyl-13-{[1,2,3,4]tetrazolo[1,5-a]quinolin-4-yl}-2H,4H,13H-indazolo[1,2-b]phthalazine-1,6,11-trione	C26H20N6O3	Pseudomonas aeruginosa	NCIM-2036	N/A	26923699
3,3-dimethyl-13-{7-methyl-[1,2,3,4]tetrazolo[1,5-a]quinolin-4-yl}-1H,2H,3H,4H,6H,11H,13H-indazolo[1,2-b]phthalazine-1,6,11-trione	C27H22N6O3	Candida albicans	NCIM-3471	N/A	26923699
3,3-dimethyl-13-{7-methyl-[1,2,3,4]tetrazolo[1,5-a]quinolin-4-yl}-1H,2H,3H,4H,6H,11H,13H-indazolo[1,2-b]phthalazine-1,6,11-trione	C27H22N6O3	Pseudomonas aeruginosa	NCIM-2036	N/A	26923699
3,3-dimethyl-13-{8-methyl-[1,2,3,4]tetrazolo[1,5-a]quinolin-4-yl}-1H,2H,3H,4H,6H,11H,13H-indazolo[1,2-b]phthalazine-1,6,11-trione	C27H22N6O3	Candida albicans	NCIM-3471	N/A	26923699
3,3-dimethyl-13-{8-methyl-[1,2,3,4]tetrazolo[1,5-a]quinolin-4-yl}-1H,2H,3H,4H,6H,11H,13H-indazolo[1,2-b]phthalazine-1,6,11-trione	C27H22N6O3	Pseudomonas aeruginosa	NCIM-2036	N/A	26923699
3,3-dimethyl-13-{9-methyl-[1,2,3,4]tetrazolo[1,5-a]quinolin-4-yl}-1H,2H,3H,4H,6H,11H,13H-indazolo[1,2-b]phthalazine-1,6,11-trione	C27H22N6O3	Candida albicans	NCIM-3471	N/A	26923699
3,3-dimethyl-13-{9-methyl-[1,2,3,4]tetrazolo[1,5-a]quinolin-4-yl}-1H,2H,3H,4H,6H,11H,13H-indazolo[1,2-b]phthalazine-1,6,11-trione	C27H22N6O3	Pseudomonas aeruginosa	NCIM-2036	N/A	26923699
3,3-Diphenyl-D-alanine	C15H15NO2	Staphylococcus epidermis	ATCC 12228	N/A	25658642
3,4-Dichloro-5-[(1,3-dichloropropan-2-yloxy)]-2(5H)-furanone	C7H6Cl4O3	Bacillus subtilis	168	N/A	25335695
3,4-Dichloro-5-[(4-methylphenylsulfonyl)]-2(5H)-furanone	C11H8Cl2O4S	Bacillus subtilis	168	N/A	25335695
3,4-Dichloro-cinnamaldehyde	C9H6Cl2O	Vibrio cholerae	CIP 106857	N/A	21249192
3,4-Dichloro-cinnamaldehyde	C9H6Cl2O	Vibrio harveyi	BB123	N/A	21249192
3,4-Dichlorophenylalanine	C9H9Cl2NO2	Staphylococcus epidermis	ATCC 12228	N/A	25658642
3,4-Dimethoxychalcone	C17H16O3	Haemophilus influenzae	NU7	N/A	25154700
3,4-Dimethoxychalcone	C17H16O3	Haemophilus influenzae	NU38	N/A	25154700
3,4-Dimethoxychalcone	C17H16O3	Haemophilus influenzae	NU48	N/A	25154700
3,5-dibromotyrosined	C9H9Br2NO3	Staphylococcus epidermis	ATCC 12228	N/A	25658642
3,5-Difluoro-dl-phenylalanine	C9H9F2NO2	Staphylococcus epidermis	ATCC 12228	N/A	25658642
3,5-Diiodotyrosine	C9H9I2NO3	Staphylococcus aureus	SC01	N/A	25658642
3,5-Diiodotyrosine	C9H9I2NO3	Staphylococcus aureus	ATCC 25923	N/A	25658642
3,5-Diiodotyrosine	C9H9I2NO3	Staphylococcus epidermis	ATCC 12228	N/A	25658642
3,5-Dimethyl benzyl dodecyl beta-maltoside	C33H56O12	Pseudomonas aeruginosa	PAO1	N/A	24944053
3,5-dimethylaniline	C8H11N	Pseudomonas aeruginosa	Not Specified	N/A	25537269
3-[(prop-2-ene-1-sulfinyl)sulfanyl]prop-1-ene	C6H10OS2	Streptococcus mutans	UA159	N/A	25081571
3-[(prop-2-ene-1-sulfinyl)sulfanyl]prop-1-ene	C6H10OS2	Streptococcus sanguis	10556	N/A	25081571
3-{2-[(1S,2R,4aR,8aR)-1,2,4a,5-tetramethyl-1,2,3,4,4a,7,8,8a-octahydronaphthalen-1-yl]ethyl}-5-methylidene-N-phenyl-2,5-dihydrofuran-2-amine	C27H37NO	Staphylococcus aureus	ATCC 43300 (MRSA)	N/A	28692914
3-{2-[(1S,2R,4aR,8aR)-1,2,4a,5-tetramethyl-1,2,3,4,4a,7,8,8a-octahydronaphthalen-1-yl]ethyl}-5-methylidene-N-phenyl-2,5-dihydrofuran-2-amine	C27H37NO	Streptococcus mutans	ATCC 25175	N/A	28692914
3-{2-[(1S,2R,4aR,8aR)-1,2,4a,5-tetramethyl-1,2,3,4,4a,7,8,8a-octahydronaphthalen-1-yl]ethyl}-N-(2-fluorophenyl)-5-methylidene-2,5-dihydrofuran-2-amine	C27H36FNO	Proteus mirabilis	ATCC 12453	N/A	28692914
3-{2-[(1S,2R,4aR,8aR)-1,2,4a,5-tetramethyl-1,2,3,4,4a,7,8,8a-octahydronaphthalen-1-yl]ethyl}-N-(2-fluorophenyl)-5-methylidene-2,5-dihydrofuran-2-amine	C27H36FNO	Staphylococcus aureus	ATCC 43300 (MRSA)	N/A	28692914
3-{2-[(1S,2R,4aR,8aR)-1,2,4a,5-tetramethyl-1,2,3,4,4a,7,8,8a-octahydronaphthalen-1-yl]ethyl}-N-(2-fluorophenyl)-5-methylidene-2,5-dihydrofuran-2-amine	C27H36FNO	Streptococcus mutans	ATCC 25175	N/A	28692914
3-{2-[(1S,2R,4aR,8aR)-1,2,4a,5-tetramethyl-1,2,3,4,4a,7,8,8a-octahydronaphthalen-1-yl]ethyl}-N-(3-fluorophenyl)-5-methylidene-2,5-dihydrofuran-2-amine	C27H36FNO	Proteus mirabilis	ATCC 12453	N/A	28692914
3-{2-[(1S,2R,4aR,8aR)-1,2,4a,5-tetramethyl-1,2,3,4,4a,7,8,8a-octahydronaphthalen-1-yl]ethyl}-N-(3-fluorophenyl)-5-methylidene-2,5-dihydrofuran-2-amine	C27H36FNO	Staphylococcus aureus	ATCC 43300 (MRSA)	N/A	28692914
3-{2-[(1S,2R,4aR,8aR)-1,2,4a,5-tetramethyl-1,2,3,4,4a,7,8,8a-octahydronaphthalen-1-yl]ethyl}-N-(3-fluorophenyl)-5-methylidene-2,5-dihydrofuran-2-amine	C27H36FNO	Streptococcus mutans	ATCC 25175	N/A	28692914
3-Amino-4-(2,4-difluorophenyl)-2-butanone	C10H11F2NO	Staphylococcus aureus	SC01	N/A	25658642
3-Amino-4-(2,4-difluorophenyl)-2-butanone	C10H11F2NO	Staphylococcus epidermis	ATCC 12228	N/A	25658642
3beta-Hydroxyolean-12-en-28-al 3-p-coumarate	C39H54O4	Pseudomonas aeruginosa	PAO1	N/A	26186595
3-bromo-5-methoxy-4-[(4-methylphenylsulfanyl)]-2(5H)-furanone	C12H11BrO3S	Bacillus subtilis	168	N/A	25335695
3-Bromophenylalanine	C9H10BrNO2	Staphylococcus epidermis	ATCC 12228	N/A	25658642
3-Carbamoylphenylalanine	C10H12N2O3	Staphylococcus aureus	ATCC 25923	N/A	25658642
3-Carbamoylphenylalanine	C10H12N2O3	Staphylococcus epidermis	ATCC 12228	N/A	25658642
3-Chloro-5-[(2-chloroethoxy)]-4-[(4-methylphenylsulfanyl)]-2(5H)-furanone	C13H12Cl2O3S	Bacillus subtilis	168	N/A	25335695
3-chloro-5-hydroxy-4-[(4-methylphenylsulfanyl)]-2(5H)-furanone	C11H9ClO3S	Bacillus subtilis	168	N/A	25335695
3-chloro-5-hydroxy-4-[(4-methylphenylsulfonyl)]-2(5H)-furanone	C11H9ClO5S	Bacillus subtilis	168	N/A	25335695
3-Chlorotyrosine	C9H10ClNO3	Staphylococcus aureus	ATCC 25923	N/A	25658642
3-Chlorotyrosine	C9H10ClNO3	Staphylococcus epidermis	ATCC 12228	N/A	25658642
3-fluoroaniline	C6H6FN	Pseudomonas aeruginosa	Not Specified	N/A	25537269
3-Fluoro-DL-phenylalanine	C9H10FNO2	Staphylococcus aureus	SC01	N/A	25658642
3-Fluoro-DL-phenylalanine	C9H10FNO2	Staphylococcus epidermis	ATCC 12228	N/A	25658642
3-geranyl-1-(2-methylbutanoyl)phloroglucinol	C21H30O4	Staphylococcus aureus	ATCC 35556	N/A	22170780
3-geranyl-1-(2-methylbutanoyl)phloroglucinol	C21H30O4	Staphylococcus aureus	L32 (MRSA)	N/A	22170780
3-geranyl-1-(2-methylbutanoyl)phloroglucinol	C21H30O4	Staphylococcus epidermidis	ATCC 35984	N/A	22170780
3-geranyl-1-(2-methylpropanoyl)phloroglucinol	C20H28O4	Staphylococcus aureus	ATCC 35556	N/A	22170780
3-geranyl-1-(2-methylpropanoyl)phloroglucinol	C20H28O4	Staphylococcus aureus	L32 (MRSA)	N/A	22170780
3-geranyl-1-(2-methylpropanoyl)phloroglucinol	C20H28O4	Staphylococcus epidermidis	ATCC 35984	N/A	22170780
3-hexyl-4-bromo-5-methylene-2(5H)-furanone	C11H15BrO2	Salmonella enterica	Serovar Typhimurium ATCC14028	N/A	20580562
3-hexyl-5-bromomethylene-2(5H)-furanone	C11H15BrO2	Salmonella enterica	Serovar Typhimurium ATCC14028	N/A	20580562
3-hydroxychalcone	C15H12O2	Haemophilus influenzae	NU7	N/A	25154700
3-hydroxychalcone	C15H12O2	Haemophilus influenzae	NU38	N/A	25154700
3-hydroxychalcone	C15H12O2	Haemophilus influenzae	NU48	N/A	25154700
3-Hydroxyphenylalanine	C9H11NO3	Staphylococcus aureus	SC01	N/A	25658642
3-Hydroxyphenylalanine	C9H11NO3	Staphylococcus aureus	ATCC 25923	N/A	25658642
3-Hydroxyphenylalanine	C9H11NO3	Staphylococcus epidermis	ATCC 12228	N/A	25658642
3-Hydroxytyrosine	C9H11NO4	Staphylococcus aureus	ATCC 25923	N/A	25658642
3-indolylacetonitrile	C10H8N2	Pseudomonas aeruginosa	PAO1	N/A	22251040
3-Iodotyrosine	C9H10INO3	Staphylococcus aureus	ATCC 25923	N/A	25658642
3-Iodotyrosine	C9H10INO3	Staphylococcus epidermis	ATCC 12228	N/A	25658642
3-Methoxychalcone	C16H14O2	Haemophilus influenzae	NU7	N/A	25154700
3-Methoxychalcone	C16H14O2	Haemophilus influenzae	NU38	N/A	25154700
3-Methoxychalcone	C16H14O2	Haemophilus influenzae	NU48	N/A	25154700
3-Methoxy-D-Phenylalanine	C10H13NO3	Staphylococcus aureus	ATCC 25923	N/A	25658642
3-Methoxy-D-Phenylalanine	C10H13NO3	Staphylococcus epidermis	ATCC 12228	N/A	25658642
3-Methyl-D-phenylalanine	C10H13NO2	Staphylococcus aureus	SC01	N/A	25658642
3-Methyl-D-phenylalanine	C10H13NO2	Staphylococcus aureus	ATCC 25923	N/A	25658642
3-Methyl-D-phenylalanine	C10H13NO2	Staphylococcus epidermis	ATCC 12228	N/A	25658642
3-Nitro-D-tyrosine	C9H10N2O5	Staphylococcus aureus	SC01	N/A	25658642
3-Nitro-D-tyrosine	C9H10N2O5	Staphylococcus aureus	ATCC 25923	N/A	25658642
3-Nitro-D-tyrosine	C9H10N2O5	Staphylococcus epidermis	ATCC 12228	N/A	25658642
3-Nitrophenylalanine	C9H10N2O4	Staphylococcus aureus	SC01	N/A	25658642
3-Nitrophenylalanine	C9H10N2O4	Staphylococcus aureus	ATCC 25923	N/A	25658642
3-Nitrophenylalanine	C9H10N2O4	Staphylococcus epidermis	ATCC 12228	N/A	25658642
3-oxo-C6-HSL	C10H15NO4	Aeromonas sobria	B1	N/A	27118073
3-oxo-C6-HSL	C10H15NO4	Serratia liquefaciens	A2	N/A	27118073
3-oxo-C8-HSL	C12H19NO4	Hafnia alvei	H4	N/A	28379194
3-tetra- decanoyltetronic	C18H30O4	Staphylococcus aureus	MRSA-USA300	N/A	27999062
3-tetra- decanoyltetronic	C18H30O4	Staphylococcus aureus	MRSA-BH1CC	N/A	27999062
3-tetra- decanoyltetronic	C18H30O4	Staphylococcus aureus	MSSA-BH48	N/A	27999062
3-tetra- decanoyltetronic	C18H30O4	Staphylococcus aureus	MSSA-SH1000	N/A	27999062
3-tetradecanoylthiotetronic	C18H30O3S	Staphylococcus aureus	MRSA-USA300	N/A	27999062
3-tetradecanoylthiotetronic	C18H30O3S	Staphylococcus aureus	MRSA-BH1CC	N/A	27999062
3-tetradecanoylthiotetronic	C18H30O3S	Staphylococcus aureus	MSSA-BH48	N/A	27999062
3-tetradecanoylthiotetronic	C18H30O3S	Staphylococcus aureus	MSSA-SH1000	N/A	27999062
4 alpha, 5 alpha-epoxy-10 alpha, 14H-1-epi-inuviscolide	C15H20O3	Candida albicans	SC5314	N/A	26394911
4-(2-(5-(4,5-dibromo-1-methyl-1H-pyrrol-2-yl)-1,3,4-oxadiazol-2-yl)vinyl)-2-methoxyphenol	C16H13Br2N3O3	Pseudomonas aeruginosa	ATCC 27853	N/A	26125599
4-(2-(5-(4,5-dibromo-1-methyl-1H-pyrrol-2-yl)-1,3,4-oxadiazol-2-yl)vinyl)-2-methoxyphenol	C16H13Br2N3O3	Staphylococcus aureus	ATCC 35556	N/A	26125599
4-(2-(5-(4,5-dibromo-1-methyl-1H-pyrrol-2-yl)-1,3,4-oxadiazol-2-yl)vinyl)-2-methoxyphenol	C16H13Br2N3O3	Staphylococcus aureus	ATCC 43866 (MRSA)	N/A	26125599
4-(2-(5-(4,5-dibromo-1-methyl-1H-pyrrol-2-yl)-1,3,4-oxadiazol-2-yl)vinyl)-2-methoxyphenol	C16H13Br2N3O3	Streptococcus epidermidis	ATCC 35984	N/A	26125599
4-(2-methybutyryl)-4H-tomentosin	C20H30O4	Candida albicans	SC5314	N/A	26394911
4-(5-(4,5-dibromo-1-methyl-1H-pyrrol-2-yl)-1,3,4-oxadiazole-2-yl)aniline	C13H10Br2N4O	Pseudomonas aeruginosa	ATCC 27853	N/A	26125599
4-(5-(4,5-dibromo-1-methyl-1H-pyrrol-2-yl)-1,3,4-oxadiazole-2-yl)aniline	C13H10Br2N4O	Staphylococcus aureus	ATCC 35556	N/A	26125599
4-(5-(4,5-dibromo-1-methyl-1H-pyrrol-2-yl)-1,3,4-oxadiazole-2-yl)aniline	C13H10Br2N4O	Staphylococcus aureus	ATCC 43866 (MRSA)	N/A	26125599
4-(5-(4,5-dibromo-1-methyl-1H-pyrrol-2-yl)-1,3,4-oxadiazole-2-yl)aniline	C13H10Br2N4O	Streptococcus epidermidis	ATCC 35984	N/A	26125599
4-(Aminomethyl)-D-phenylalanine	C10H14N2O2	Staphylococcus aureus	SC01	N/A	25658642
4-(Aminomethyl)-D-phenylalanine	C10H14N2O2	Staphylococcus epidermis	ATCC 12228	N/A	25658642
4-(Trifluoromethyl)-D-phenylalanine	C10H10F3NO2	Staphylococcus epidermis	ATCC 12228	N/A	25658642
4,5-dihydroxy-2,3-pentanedione	C5H8O4	Bacillus cereus	407	N/A	17169556
4,5-dihydroxy-2,3-pentanedione	C5H8O4	Candida albicans	SC5314	N/A	25101248
4-Acetamido-D-phenylalanine	C11H14N2O3	Staphylococcus aureus	SC01	N/A	25658642
4-Acetamido-D-phenylalanine	C11H14N2O3	Staphylococcus epidermis	ATCC 12228	N/A	25658642
4-Amino-D-phenylalanine	C9H12N2O2	Staphylococcus aureus	SC01	N/A	25658642
4-Amino-D-phenylalanine	C9H12N2O2	Staphylococcus epidermis	ATCC 12228	N/A	25658642
4-Benzoylphenylalanine	C16H15NO3	Staphylococcus aureus	ATCC 25923	N/A	25658642
4-Benzoylphenylalanine	C16H15NO3	Staphylococcus epidermis	ATCC 12228	N/A	25658642
4-Benzyl-sulfonyl-5-hydroxy-3-chloro-2(5H)-furanone	C11H9ClO3S	Bacillus subtilis	168	N/A	26085951
4-bromo-5-(bromomethylene)-3-(1-( 2-propynyloxy)butyl)-2(5H)-furanone	C12H12Br2O3	Staphylococcus epidermidis	1457	N/A	19620329
4-bromo-5-(bromomethylene)-3-(1-(2-(2-(2-azidoethoxy)ethoxy)ethoxy)butyl)-2(5H)-furanone	C15H21Br2N3O5	Staphylococcus epidermidis	1457	N/A	19620329
4-bromo-5-(bromomethylene)-3-(1-acetoxybutyl)-2(5H)-furanone	C11H12Br2O4	Salmonella enterica	Serovar Typhimurium ATCC14028	N/A	20580562
4-bromo-5-(bromomethylene)-3-(1-bromobutyl)-2(5H)-furanone	C9H9Br3O2	Staphylococcus epidermidis	1457	N/A	19620329
4-bromo-5-(bromomethylene)-3-butyl-2(5H)- furanone	C9H10Br2O2	Bacillus subtilis	Not Specified	N/A	19620329
4-bromo-5-(bromomethylene)-3-butyl-2(5H)- furanone	C9H10Br2O2	Staphylococcus aureus	SA113	N/A	19620329
4-bromo-5-(bromomethylene)-3-butyl-2(5H)- furanone	C9H10Br2O2	Staphylococcus aureus	Newman	N/A	19620329
4-bromo-5-(bromomethylene)-3-butyl-2(5H)- furanone	C9H10Br2O2	Staphylococcus epidermidis	1457	N/A	19620329
4-bromo-5-(bromomethylene)-3-butyl-2(5H)- furanone	C9H10Br2O2	Staphylococcus epidermidis	1457 (��ica)	N/A	19620329
4-bromo-5-(bromomethylene)-3-butyl-2(5H)- furanone	C9H10Br2O2	Staphylococcus epidermidis	47	N/A	19620329
4-bromo-5-(bromomethylene)-3-butyl-2(5H)- furanone	C9H10Br2O2	Staphylococcus epidermidis	47 (��ica)	N/A	19620329
4-bromo-5-(dibromomethylene)-3-(1-acetoxyoethyl)-2(5H)-furanone	C9H6Br4O4	Salmonella enterica	Serovar Typhimurium ATCC14028	N/A	20580562
4-bromo-5-(dibromomethylene)-3-(1-bromoethyl)-2(5H)-furanone	C7H4Br4O2	Salmonella enterica	Serovar Typhimurium ATCC14028	N/A	20580562
4-bromo-5-(dibromomethylene)-3-ethyl-2(5H)-furanone	C7H5Br3O2	Salmonella enterica	Serovar Typhimurium ATCC14028	N/A	20580562
4-bromoaniline	C6H6BrN	Pseudomonas aeruginosa	Not Specified	N/A	25537269
4-Bromo-D-phenylalanine	C9H10BrNO2	Staphylococcus aureus	SC01	N/A	20580562
4-Bromo-D-phenylalanine	C9H10BrNO2	Staphylococcus epidermis	ATCC 12228	N/A	20580562
4-Br-PHL	C12H12BrNO3	Pseudomonas aeruginosa	PAO1	N/A	19585989
4-Chloro-2-fluoro-DL-phenylalanine	C9H9ClFNO2	Staphylococcus aureus	SC01	N/A	25658642
4-Chloro-2-fluoro-DL-phenylalanine	C9H9ClFNO2	Staphylococcus epidermis	ATCC 12228	N/A	25658642
4-chloro-7-(trifluoromethyl)quinoline	C10H5ClF3N	Pseudomonas aeruginosa	PAO1	N/A	28350449
4-chloroaniline	C6H6ClN	Pseudomonas aeruginosa	Not Specified	N/A	25537269
4-Chlorochalcone	C15H11ClO	Haemophilus influenzae	NU7	N/A	25154700
4-Chlorochalcone	C15H11ClO	Haemophilus influenzae	NU38	N/A	25154700
4-Chlorochalcone	C15H11ClO	Haemophilus influenzae	NU48	N/A	25154700
4-chloroquinoline	C9H6ClN	Serratia marcescens	ATCC 27117	N/A	28350449
4-Cyanophenylalanine	C10H10N2O2	Staphylococcus aureus	ATCC 25923	N/A	25658642
4-Cyanophenylalanine	C10H10N2O2	Staphylococcus epidermis	ATCC 12228	N/A	25658642
4-dimethyl-amino-cinnamaldehyde	C11H13NO	Vibrio anguillarum	LMG 4411	N/A	18793453
4-dimethyl-amino-cinnamaldehyde	C11H13NO	Vibrio vulnificus	LMG 16867	N/A	18793453
4-Ethylcatechol	C8H10O2	Escherichia coli	O157:H7	N/A	27808174
4-Ethylguaiacol	C9H12O2	Escherichia coli	O157:H7	N/A	27808174
4-Fluoro-(S)-4,5-Dihydroxypentane-2,3-dione	C5H7FO3	Vibrio harveyi	BB170	N/A	24637781
4-Fluoro-2-methyl-D-phenylalanine	C10H12FNO2	Staphylococcus aureus	SC01	N/A	25658642
4-Fluoro-2-methyl-D-phenylalanine	C10H12FNO2	Staphylococcus epidermis	ATCC 12228	N/A	25658642
4-Fluoro-D-phenylalanine	C9H10FNO2	Staphylococcus aureus	SC01	N/A	25658642
4-Fluoro-D-phenylalanine	C9H10FNO2	Staphylococcus epidermis	ATCC 12228	N/A	25658642
4-fluoroindole	C8H6FN	Pseudomonas aeruginosa	PAO1	N/A	22251040
4H-tomentosin	C15H22O3	Candida albicans	SC5314	N/A	26394911
4-Hydroxy benzoate	C7H5O3	Escherichia coli	O157:H7 (ATCC 43895)	N/A	24067082
4-hydroxy coumarin	C9H6O3	Escherichia coli	O157:H7	N/A	25027570
4-Hydroxy-2,5-dimethyl-3(2H)-furanone	C6H8O3	Pseudomonas aeruginosa	PAO1	N/A	25085732
4-Hydroxychalcone	C15H12O2	Haemophilus influenzae	NU7	N/A	25154700
4-Hydroxychalcone	C15H12O2	Haemophilus influenzae	NU38	N/A	25154700
4-Hydroxychalcone	C15H12O2	Haemophilus influenzae	NU48	N/A	25154700
4-Iodo-d-phenylalanine	C9H10INO2	Staphylococcus aureus	ATCC 25923	N/A	25658642
4-Iodo-d-phenylalanine	C9H10INO2	Staphylococcus epidermis	ATCC 12228	N/A	25658642
4-methanesulfonylaniline	C7H9NO2S	Pseudomonas aeruginosa	PAO1	N/A	19855933
4-Methoxycarbonylphenylboronic acid	C8H9BO4	Vibrio anguillarum	LMG4411	N/A	19778962
4-Methoxycarbonylphenylboronic acid	C8H9BO4	Vibrio campbellii	LMG21363	N/A	19778962
4-Methoxycarbonylphenylboronic acid	C8H9BO4	Vibrio cholerae	NCTC8457	N/A	19778962
4-Methoxycarbonylphenylboronic acid	C8H9BO4	Vibrio vulnificus	LMG 16867	N/A	19778962
4-Methoxychalcone	C16H14O2	Haemophilus influenzae	NU7	N/A	25154700
4-Methoxychalcone	C16H14O2	Haemophilus influenzae	NU38	N/A	25154700
4-Methoxychalcone	C16H14O2	Haemophilus influenzae	NU48	N/A	25154700
4-methoxy-cinnamaldehyde	C10H10O2	Vibrio anguillarum	LMG 4411	N/A	18793453
4-methoxy-cinnamaldehyde	C10H10O2	Vibrio vulnificus	LMG 16867	N/A	18793453
4-Methyl benzyl dodecyl beta-maltoside	C32H54O12	Pseudomonas aeruginosa	PAO1	N/A	24944053
4-Methylphenylalanine	C10H13NO2	Staphylococcus aureus	SC01	N/A	25658642
4-Methylphenylalanine	C10H13NO2	Staphylococcus aureus	ATCC 25923	N/A	25658642
4-Methylphenylalanine	C10H13NO2	Staphylococcus epidermis	ATCC 12228	N/A	25658642
4-nitro-cinnamaldehyde	C9H7NO3	Vibrio vulnificus	LMG 16867	N/A	18793453
4-Nitro-D-phenylalanine	C9H10N2O4	Staphylococcus aureus	ATCC 25923	N/A	25658642
4-Nitro-D-phenylalanine	C9H10N2O4	Staphylococcus epidermis	ATCC 12228	N/A	25658642
4-nitropyridine N -oxide	C5H4N2O3	Burkholderia cenocepacia	LMG 18828	N/A	19146953
4-nitropyridine N -oxide	C5H4N2O3	Burkholderia cenocepacia	LMG 16656	N/A	19146953
4-nitropyridine N -oxide	C5H4N2O3	Burkholderia multivorans	LMG 13010	N/A	19146953
4-nitropyridine N -oxide	C5H4N2O3	Burkholderia multivorans	LMG 17588	N/A	19146953
4-Phenyl-N-((2R,3R,4S,5S,6R)-2,4,5-trihydroxy-6-(hydroxymethyl)tetrahydro-2H-pyran-3-yl)butanamide	C15H21NO6	Pseudomonas aeruginosa	PA14	N/A	28049617
4-tertiary butyl benzyl decyl beta-maltoside	C33H56O12	Pseudomonas aeruginosa	PAO1	N/A	24944053
4-tertiary butyl benzyl dodecyl beta-maltoside	C35H60O12	Pseudomonas aeruginosa	PAO1	N/A	24944053
5 alpha-Epoxyalantolactone	C15H20O3	Candida albicans	SC5314	N/A	26394911
5- hydroxyethyl-3-tetradecanoyltetramic acid	C20H35NO4	Staphylococcus aureus	MRSA-USA300	N/A	27999062
5- hydroxyethyl-3-tetradecanoyltetramic acid	C20H35NO4	Staphylococcus aureus	MRSA-BH1CC	N/A	27999062
5- hydroxyethyl-3-tetradecanoyltetramic acid	C20H35NO4	Staphylococcus aureus	MSSA-BH48	N/A	27999062
5- hydroxyethyl-3-tetradecanoyltetramic acid	C20H35NO4	Staphylococcus aureus	MSSA-SH1000	N/A	27999062
5-(4,5-dibromo-1-methyl-1H-pyrrol-2-yl)-1,3,4-oxadiazole-2-thiol	C7H5Br2N3OS	Pseudomonas aeruginosa	ATCC 27853	N/A	26125599
5-(4,5-dibromo-1-methyl-1H-pyrrol-2-yl)-1,3,4-oxadiazole-2-thiol	C7H5Br2N3OS	Staphylococcus aureus	ATCC 35556	N/A	26125599
5-(4,5-dibromo-1-methyl-1H-pyrrol-2-yl)-1,3,4-oxadiazole-2-thiol	C7H5Br2N3OS	Staphylococcus aureus	ATCC 43866 (MRSA)	N/A	26125599
5-(4,5-dibromo-1-methyl-1H-pyrrol-2-yl)-1,3,4-oxadiazole-2-thiol	C7H5Br2N3OS	Streptococcus epidermidis	ATCC 35984	N/A	26125599
5-(dibromomethylene)-3-(1-acetoxyethyl)-2(5H)-furanone	C9H8Br2O4	Salmonella enterica	Serovar Typhimurium ATCC14028	N/A	20580562
5-(dibromomethylene)-3-(1-bromobutyl)-2(5H)-furanone	C9H9Br3O2	Salmonella enterica	Serovar Typhimurium ATCC14028	N/A	20580562
5-(dibromomethylene)-3-(1-bromoethyl)-2(5H)-furanone	C7H5Br3O2	Salmonella enterica	Serovar Typhimurium ATCC14028	N/A	20580562
5-(dibromomethylene)-3-butyl-2(5H)-furanone	C9H10Br2O2	Salmonella enterica	Serovar Typhimurium ATCC14028	N/A	20580562
5-(dibromomethylene)-3-ethyl-2(5H)-furanone	C7H6Br2O2	Salmonella enterica	Serovar Typhimurium ATCC14028	N/A	20580562
5-(dibromomethylene)-3-hexyl-2(5H)-furanone	C11H14Br2O2	Salmonella enterica	Serovar Typhimurium ATCC14028	N/A	20580562
5,7,8,4-Tetramethoxyflavone	C19H18O6	Vibrio harveyi	BB120	N/A	26140409
5,8,11,14-Eicosatetraynoic acid	C20H24O2	Candida albicans	BWP17	N/A	21903824
5,8,11,14-Eicosatetraynoic acid	C20H24O2	Candida albicans	Ca-115	N/A	21903824
5,8,11,14-Eicosatetraynoic acid	C20H24O2	Candida albicans	Ca-116	N/A	21903824
5,8,11,14-Eicosatetraynoic acid	C20H24O2	Candida albicans	Ca-117	N/A	21903824
5,8,11,14-Eicosatetraynoic acid	C20H24O2	Candida albicans	Ca-119	N/A	21903824
5,8,11,14-Eicosatetraynoic acid	C20H24O2	Candida albicans	Ca-120	N/A	21903824
5,8,11,14-Eicosatetraynoic acid	C20H24O2	Candida albicans	Ca-121	N/A	21903824
5,8,11,14-Eicosatetraynoic acid	C20H24O2	Candida albicans	Ca-122	N/A	21903824
5,8,11,14-Eicosatetraynoic acid	C20H24O2	Candida albicans	Ca-125	N/A	21903824
5,8,11,14-Eicosatetraynoic acid	C20H24O2	Candida albicans	Ca-126	N/A	21903824
5,8,11,14-Eicosatetraynoic acid	C20H24O2	Candida albicans	Ca-127	N/A	21903824
5,8,11,14-Eicosatetraynoic acid	C20H24O2	Candida albicans	Ca-137	N/A	21903824
5-Bicyclic brominated furanones	C7H5BrO2	Pseudomonas aeruginosa	PAO1	N/A	24485124
5-Bromo-1-(2-chloroacetyl)indoline-2,3-dione	C10H5BrClNO3	Pseudomonas aeruginosa	MH602	N/A	28654117
5-Bromoindole	C8H6BrN	Pseudomonas aeruginosa	Not Specified	N/A	25287229
5-bromomethylene-2 (5H)-furanone	C5H3BrO2	Aeromonas sobria	B1	N/A	27118073
5-bromomethylene-2 (5H)-furanone	C5H3BrO2	Serratia liquefaciens	A2	N/A	27118073
5-Chloro-1-(2-chloroacetyl)indoline-2,3-dione	C10H5Cl2NO3	Pseudomonas aeruginosa	MH602	N/A	28654117
5-Chloroindole	C8H6ClN	Pseudomonas aeruginosa	Not Specified	N/A	25287229
5-decyl-1,3-thiazolidine-2,4-dione	C13H23NO2S	Candida albicans	ATCC 90028	N/A	24078467
5-Fluorocytosine	C4H4FN3O	Candida albicans	SC5314	N/A	23689719
5-fluoroindole	C8H6FN	Pseudomonas aeruginosa	PAO1	N/A	22251040
5-fluorooxiindole	C8H6FNO	Pseudomonas aeruginosa	PAO1	N/A	22251040
5-Fluorouracil	C4H3FN2O2	Pseudomonas aeruginosa	PA14	N/A	28261183
5-Fluorouracil	C4H3FN2O2	Pseudomonas aeruginosa	PAO1	N/A	28261183
5-Fluorouracil	C4H3FN2O2	Pseudomonas aeruginosa	Clinical isolate (A5)	N/A	28261183
5-Fluorouracil	C4H3FN2O2	Pseudomonas aeruginosa	Clinical isolate (A11)	N/A	28261183
5-Fluorouracil	C4H3FN2O2	Pseudomonas aeruginosa	Clinical isolate (B2)	N/A	28261183
5-Fluorouracil	C4H3FN2O2	Pseudomonas aeruginosa	Clinical isolate (B3)	N/A	28261183
5-Fluorouracil	C4H3FN2O2	Pseudomonas aeruginosa	Clinical isolate (B8)	N/A	28261183
5-Fluorouracil	C4H3FN2O2	Pseudomonas aeruginosa	Clinical isolate (B11)	N/A	28261183
5-Fluorouracil	C4H3FN2O2	Pseudomonas aeruginosa	Clinical isolate (C5)	N/A	28261183
5-Fluorouracil	C4H3FN2O2	Pseudomonas aeruginosa	Clinical isolate (D7)	N/A	28261183
5-Fluorouracil	C4H3FN2O2	Pseudomonas aeruginosa	Clinical isolate (D10)	N/A	28261183
5-Fluorouracil	C4H3FN2O2	Pseudomonas aeruginosa	Clinical isolate (E9)	N/A	28261183
5-Fluorouracil	C4H3FN2O2	Pseudomonas aeruginosa	Clinical isolate (F3)	N/A	28261183
5-Fluorouracil	C4H3FN2O2	Pseudomonas aeruginosa	Clinical isolate (F5)	N/A	28261183
5-Fluorouracil	C4H3FN2O2	Pseudomonas aeruginosa	Clinical isolate (A1)	N/A	28261183
5-Fluorouracil	C4H3FN2O2	Pseudomonas aeruginosa	Clinical isolate (A8)	N/A	28261183
5-Fluorouracil	C4H3FN2O2	Pseudomonas aeruginosa	Clinical isolate (A9)	N/A	28261183
5-Fluorouracil	C4H3FN2O2	Pseudomonas aeruginosa	Clinical isolate (B4)	N/A	28261183
5-Fluorouracil	C4H3FN2O2	Pseudomonas aeruginosa	Clinical isolate (B6)	N/A	28261183
5-Fluorouracil	C4H3FN2O2	Pseudomonas aeruginosa	Clinical isolate (B7)	N/A	28261183
5-Fluorouracil	C4H3FN2O2	Pseudomonas aeruginosa	Clinical isolate (B10)	N/A	28261183
5-Fluorouracil	C4H3FN2O2	Pseudomonas aeruginosa	Clinical isolate (C1)	N/A	28261183
5-Fluorouracil	C4H3FN2O2	Pseudomonas aeruginosa	Clinical isolate (C2)	N/A	28261183
5-Fluorouracil	C4H3FN2O2	Pseudomonas aeruginosa	Clinical isolate (C3)	N/A	28261183
5-Fluorouracil	C4H3FN2O2	Pseudomonas aeruginosa	Clinical isolate (C4)	N/A	28261183
5-Fluorouracil	C4H3FN2O2	Pseudomonas aeruginosa	Clinical isolate (C6)	N/A	28261183
5-Fluorouracil	C4H3FN2O2	Pseudomonas aeruginosa	Clinical isolate (C8)	N/A	28261183
5-Fluorouracil	C4H3FN2O2	Pseudomonas aeruginosa	Clinical isolate (C9)	N/A	28261183
5-Fluorouracil	C4H3FN2O2	Pseudomonas aeruginosa	Clinical isolate (C11)	N/A	28261183
5-Fluorouracil	C4H3FN2O2	Pseudomonas aeruginosa	Clinical isolate (C12	N/A	28261183
5-Fluorouracil	C4H3FN2O2	Pseudomonas aeruginosa	Clinical isolate (D5)	N/A	28261183
5-Fluorouracil	C4H3FN2O2	Pseudomonas aeruginosa	Clinical isolate (D6)	N/A	28261183
5-Fluorouracil	C4H3FN2O2	Pseudomonas aeruginosa	Clinical isolate (D8)	N/A	28261183
5-Fluorouracil	C4H3FN2O2	Pseudomonas aeruginosa	Clinical isolate (D11)	N/A	28261183
5-Fluorouracil	C4H3FN2O2	Pseudomonas aeruginosa	Clinical isolate (D12)	N/A	28261183
5-Fluorouracil	C4H3FN2O2	Pseudomonas aeruginosa	Clinical isolate (E2)	N/A	28261183
5-Fluorouracil	C4H3FN2O2	Pseudomonas aeruginosa	Clinical isolate (E3)	N/A	28261183
5-Fluorouracil	C4H3FN2O2	Pseudomonas aeruginosa	Clinical isolate (E5)	N/A	28261183
5-Fluorouracil	C4H3FN2O2	Pseudomonas aeruginosa	Clinical isolate (E6)	N/A	28261183
5-Fluorouracil	C4H3FN2O2	Pseudomonas aeruginosa	Clinical isolate (E8)	N/A	28261183
5-Fluorouracil	C4H3FN2O2	Pseudomonas aeruginosa	Clinical isolate (E10)	N/A	28261183
5-Fluorouracil	C4H3FN2O2	Pseudomonas aeruginosa	Clinical isolate (E11)	N/A	28261183
5-Fluorouracil	C4H3FN2O2	Pseudomonas aeruginosa	Clinical isolate (F7)	N/A	28261183
5-Hydroxy-4-[(4-methylphenyl)sulfonyl]-3-chloro-2(5H)-furanone	C11H9ClO3S	Bacillus subtilis	168	N/A	26085951
5-octyl-1,3-thiazolidine-2,4-dione	C11H19NO2S	Candida albicans	ATCC 90028	N/A	24078467
6-(4-chlorophenyl)-1,3-dimethyl-5-[3-(4-methylphenyl)-1-phenyl-1H-pyrazol-4-yl]-1H,2H,3H,4H,5H,6H-pyrimido[4,5-d][1,3]diazine-2,4-dione	C30H25ClN6O2	Bacillus subtilis	MTCC 121	N/A	28209374
6-(4-chlorophenyl)-1,3-dimethyl-5-[3-(4-methylphenyl)-1-phenyl-1H-pyrazol-4-yl]-1H,2H,3H,4H,5H,6H-pyrimido[4,5-d][1,3]diazine-2,4-dione	C30H25ClN6O2	Micrococcus luteus	MTCC 2470	N/A	28209374
6-(4-chlorophenyl)-1,3-dimethyl-5-[3-(4-methylphenyl)-1-phenyl-1H-pyrazol-4-yl]-1H,2H,3H,4H,5H,6H-pyrimido[4,5-d][1,3]diazine-2,4-dione	C30H25ClN6O2	Staphylococcus aureus	MTCC 96	N/A	28209374
6-(4-chlorophenyl)-1,3-dimethyl-5-[3-(4-methylphenyl)-1-phenyl-1H-pyrazol-4-yl]-1H,2H,3H,4H,5H,6H-pyrimido[4,5-d][1,3]diazine-2,4-dione	C30H25ClN6O2	Staphylococcus aureus	MLS16 MTCC 2940	N/A	28209374
6-Amino Penicillinic acid	C8H12N2O3S	Klebsiella pneumoniae	ATCC 13882	N/A	28692914
6-Amino Penicillinic acid	C8H12N2O3S	Proteus mirabilis	ATCC 12453	N/A	28692914
6-Amino Penicillinic acid	C8H12N2O3S	Staphylococcus aureus	ATCC 43300 (MRSA)	N/A	28692914
6-Amino Penicillinic acid	C8H12N2O3S	Streptococcus mutans	ATCC 25175	N/A	28692914
6-Aminoflavone	C15H11NO2	Escherichia coli	O157:H7 (ATCC 43895)	N/A	21930760
6-Bicyclic brominated furanones	C8H7BrO2	Pseudomonas aeruginosa	PAO1	N/A	24485124
6-Chloroindole	C8H6ClN	Pseudomonas aeruginosa	Not Specified	N/A	25287229
6-Chlorooxindole	C8H6ClNO	Pseudomonas aeruginosa	Not Specified	N/A	25287229
6-fluoroindole	C8H6FN	Pseudomonas aeruginosa	PAO1	N/A	22251040
6-Gingerol	C17H26O4	Pseudomonas aeruginosa	Not Specified	N/A	25728862
6-hydroxyflavone	C15H10O3	Escherichia coli	O157:H7 (ATCC 43895)	N/A	21930760
6-MO-LF11-215	C56H91N21O9	Pseudomonas aeruginosa	PAO1	N/A	26149536
6-MO-LF11-227	C64H88N22O9	Pseudomonas aeruginosa	PAO1	N/A	26149536
6-MO-LF11-322	C61H98N22O10	Pseudomonas aeruginosa	PAO1	N/A	26149536
7-Bicyclic brominated furanones	C9H9BrO2	Pseudomonas aeruginosa	PAO1	N/A	24485124
7-bromoindole	C8H6BrN	Pseudomonas aeruginosa	PAO1	N/A	22251040
7-chloroindole	C8H6ClN	Pseudomonas aeruginosa	PAO1	N/A	22251040
7-chloroquinolin-4-ol	C9H6ClNO	Serratia marcescens	ATCC 27117	N/A	28350449
7-fluoroindole	C8H6FN	Pseudomonas aeruginosa	PAO1	N/A	22251040
7-fluoroindoline-2,3-dione	C8H4FNO2	Pseudomonas aeruginosa	PAO1	N/A	22251040
7-formylindole	C9H7NO	Pseudomonas aeruginosa	PAO1	N/A	22251040
7-hydroxyindole	C8H7NO	Pseudomonas aeruginosa	PAO1	N/A	22251040
7-methoxyindole	C9H9NO	Pseudomonas aeruginosa	PAO1	N/A	22251040
7-methylindole	C9H9N	Pseudomonas aeruginosa	PAO1	N/A	22251040
7-nitroindole	C8H6N2O2	Pseudomonas aeruginosa	PAO1	N/A	22251040
7P-AC	C44H64N10O11	Staphylococcus aureus	ATCC 29213	N/A	26571297
7P-AC	C44H64N10O11	Staphylococcus aureus	XJ75302 (MRSA)	N/A	26571297
7P-AC	C44H64N10O11	Staphylococcus epidermidis	ATCC 14990	N/A	26571297
7P-AC	C44H64N10O11	Staphylococcus epidermidis	XJ75284 (MRSE)	N/A	26571297
8-fluoroquinoline	C9H6FN	Pseudomonas aeruginosa	PAO1	N/A	22251040
9-hydroxy-2-propyl-4H-pyrido[1,2-a]pyrimidin-4-one	C11H12N2O2	Porphyromonas gingivalis	381	N/A	19778324
A-3	C12H13ClN2O2S	Candida albicans	BWP17	N/A	21903824
AAP2	C108H116N26O15	Streptococcus mutans	JM11	N/A	19878192
Abacavir	C14H18N6O	Human immunodeficiency virus 1	Not Specified	Reverse transcriptase	8760340
Abacavir	C14H18N6O	Human immunodeficiency virus 1	Not Specified	Reverse transcriptase/RNaseH	9145876
Abacavir	C14H18N6O	Human immunodeficiency virus 1	Not Specified	Reverse transcriptase/RNaseH	11667311
Abacavir	C14H18N6O	Human immunodeficiency virus 1	Not Specified	Reverse transcriptase	12369088
Abacavir	C14H18N6O	Human immunodeficiency virus 1	Not Specified	Reverse transcriptase/RNaseH	12369088
Aceroside VIII	C30H42O12	Pseudomonas aeruginosa	PAO1	N/A	27220074
Acetohydroxamic Acid	C2H5NO2	Proteus mirabilis	NSM6	N/A	9760002
Acetohydroxamic Acid	C2H5NO2	Enterobacter aerogenes	Not Specified	Urease subunit alpha	11101668
Acetohydroxamic Acid	C2H5NO2	Enterobacter aerogenes	Not Specified	Urease subunit alpha	11752352
Acetohydroxamic Acid	C2H5NO2	Enterobacter aerogenes	Not Specified	Urease subunit alpha	17016423
Acetohydroxamic Acid	C2H5NO2	Enterobacter aerogenes	Not Specified	Urease subunit alpha	17139284
Acetycholine	C7H16NO2+	Candida albicans	SC5314	N/A	26092919
Aciclovir	C8H11N5O3	Human herpesvirus 1	17	Thymidine kinase	9989588
Aciclovir	C8H11N5O3	Human herpesvirus 1	17	DNA polymerase catalytic subunit	16638752
Aciclovir	C8H11N5O3	Varicella-zoster virus	Dumas	DNA polymerase catalytic subunit	16638752
Aciclovir	C8H11N5O3	Human herpesvirus 1	17	DNA polymerase catalytic subunit	16797734
Aciclovir	C8H11N5O3	Varicella-zoster virus	Dumas	DNA polymerase catalytic subunit	16797734
Aciclovir	C8H11N5O3	Human herpesvirus 1	17	DNA polymerase catalytic subunit	17016423
Aciclovir	C8H11N5O3	Varicella-zoster virus	Dumas	DNA polymerase catalytic subunit	17016423
Aciclovir	C8H11N5O3	Human herpesvirus 1	17	DNA polymerase catalytic subunit	17139284
Aciclovir	C8H11N5O3	Varicella-zoster virus	Dumas	DNA polymerase catalytic subunit	17139284
Aciclovir	C8H11N5O3	Human herpesvirus 1	17	DNA polymerase catalytic subunit	17913252
Aciclovir	C8H11N5O3	Varicella-zoster virus	Dumas	DNA polymerase catalytic subunit	17913252
Adamantane dodecyl beta-maltoside	C36H64O12	Pseudomonas aeruginosa	PAO1	N/A	24944053
Adefovir Dipivoxil	C20H32N5O8P	Hepatitis B virus D	Not Specified	Protein P	14647052
Adefovir Dipivoxil	C20H32N5O8P	Hepatitis B virus D	Not Specified	Protein P	17016423
Adefovir Dipivoxil	C20H32N5O8P	Hepatitis B virus D	Not Specified	Protein P	17139284
Adefovir Dipivoxil	C20H32N5O8P	Hepatitis B virus D	Not Specified	Protein P	19187868
AFP1	C49H80N14O17S3	Candida tropicalis	Not Specified	N/A	21736910
Ajoene	C9H14OS3	Pseudomonas aeruginosa	PAO1	N/A	22314537
Ajoene	C9H14OS3	Pseudomonas aeruginosa	CF438	N/A	22314537
Albendazole	12H15N3O2S	Shewanella oneidensis	MR-1	Fumarate reductase flavoprotein subunit	6518278
Alexidine dihydrochloride	C26H58Cl2N10	Candida albicans	SC5314	N/A	23689719
Allicin	C6H10OS2	Candida albicans	14053	N/A	21924600
Allicin	C6H10OS2	Pseudomonas aeruginosa	PAO1	N/A	24459829
Allicin	C6H10OS2	Proteus mirabilis	ATCC 12453	N/A	25837813
Allicin	C6H10OS2	Proteus mirabilis	Clinical isolate 1	N/A	25837813
Allicin	C6H10OS2	Proteus mirabilis	Clinical isolate 2	N/A	25837813
Aloe Vera Gel	N/A	Actinobacillus actinomycetemcomitans	Not Specified	N/A	28050502
Aloe Vera Gel	N/A	Clostridium bacilli	Not Specified	N/A	28050502
Aloe Vera Gel	N/A	Staphlococcus aureus	Not Specified	N/A	28050502
Aloe Vera Gel	N/A	Streptococcus mutans	Not Specified	N/A	28050502
Aloe-emodin	C15H10O5	Streptococcus mutans	LMG 14558	N/A	17220400
alpha-costic acid	C15H22O2	Candida albicans	SC5314	N/A	26394911
alpha-Defensin-3	C151H228N44O40S6	Cryptococcus neoformans	B3501	N/A	17057089
alpha-Humulene	C15H24	Candida albicans	DAY185	N/A	2815533
alpha-Longipinene	C15H24	Candida albicans	DAY185	N/A	28155334
alpha-mangostin	C24H26O6	Staphylococcus epidermidis	RP62A	N/A	2834324
alpha-Pinene	C10H16	Bacillus cereus	var. mycoides 0042	N/A	23789847
alpha-Pinene	C10H16	Escherichia coli	582	N/A	23789847
alpha-pinene	C10H16	Pichia anomala	8061Mo	N/A	23789847
alpha-Pinene	C10H16	Candida albicans	DAY185	N/A	28155334
alpha-tocopherol	C29H50O2	Staphylococcus aureus	ATCC 6538P	N/A	28869803
alpha-tocopherol	C29H50O2	Staphylococcus aureus	ATCC 43300	N/A	28869803
alpha-tocopherol	C29H50O2	Staphylococcus aureus	ATCC 33591	N/A	28869803
alpha-tocopherol	C29H50O2	Staphylococcus aureus	ATCC 29213	N/A	28869803
Amantadine	C10H17N	Influenza A virus	A	Matrix protein 2	7688826
Amantadine	C10H17N	Influenza A virus	Ann Arbor	Matrix protein 2	7688826
Amantadine	C10H17N	Influenza A virus	6	Matrix protein 2	7688826
Amantadine	C10H17N	Influenza A virus	1960 H2N2	Matrix protein 2	7688826
Amantadine	C10H17N	Influenza A virus	A	Matrix protein 2	11087364
Amantadine	C10H17N	Influenza A virus	Ann Arbor	Matrix protein 2	11087364
Amantadine	C10H17N	Influenza A virus	6	Matrix protein 2	11087364
Amantadine	C10H17N	Influenza A virus	1960 H2N2	Matrix protein 2	11087364
Amantadine	C10H17N	Influenza A virus	A	Matrix protein 2	12972146
Amantadine	C10H17N	Influenza A virus	Ann Arbor	Matrix protein 2	12972146
Amantadine	C10H17N	Influenza A virus	6	Matrix protein 2	12972146
Amantadine	C10H17N	Influenza A virus	1960 H2N2	Matrix protein 2	12972146
Amantadine	C10H17N	Influenza A virus	A	Matrix protein 2	18328578
Amantadine	C10H17N	Influenza A virus	Ann Arbor	Matrix protein 2	18328578
Amantadine	C10H17N	Influenza A virus	6	Matrix protein 2	18328578
Amantadine	C10H17N	Influenza A virus	1960 H2N2	Matrix protein 2	18328578
Amantadine	C10H17N	Influenza A virus	A	Matrix protein 2	18669647
Amantadine	C10H17N	Influenza A virus	Ann Arbor	Matrix protein 2	18669647
Amantadine	C10H17N	Influenza A virus	6	Matrix protein 2	18669647
Amantadine	C10H17N	Influenza A virus	1960 H2N2	Matrix protein 2	18669647
Amantadine	C10H17N	Influenza A virus	A	Matrix protein 2	19469531
Amantadine	C10H17N	Influenza A virus	Ann Arbor	Matrix protein 2	19469531
Amantadine	C10H17N	Influenza A virus	6	Matrix protein 2	19469531
Amantadine	C10H17N	Influenza A virus	1960 H2N2	Matrix protein 2	19469531
Amikacin	C22H43N5O13	Escherichia coli	K12	30S ribosomal protein S12	10702385
Amikacin	C22H43N5O13	Escherichia coli	ER20477	N/A	15528892
Amikacin	C22H43N5O13	Escherichia coli	ER14169	N/A	15528892
Amikacin	C22H43N5O13	Morganella morganii	ER14229	N/A	15528892
Amikacin	C22H43N5O13	Proteus vulgaris	ER35441	N/A	15528892
Amikacin	C22H43N5O13	Providencia stuartii	ER21870	N/A	15528892
Amikacin	C22H43N5O13	Providencia stuartii	ER08274	N/A	15528892
Amikacin	C22H43N5O13	Enteric bacteria and other eubacteria	Not Specified	16S rRNA	17016423
Amikacin	C22H43N5O13	Escherichia coli	K12	30S ribosomal protein S12	17016423
Amikacin	C22H43N5O13	Enteric bacteria and other eubacteria	Not Specified	16S rRNA	17043119
Amikacin	C22H43N5O13	Enteric bacteria and other eubacteria	Not Specified	16S rRNA	17139284
Amikacin	C22H43N5O13	Escherichia coli	K12	30S ribosomal protein S12	17139284
Amikacin	C22H43N5O13	Enteric bacteria and other eubacteria	Not Specified	16S rRNA	17158944
Amikacin	C22H43N5O13	Enteric bacteria and other eubacteria	Not Specified	16S rRNA	17224412
Amikacin disulfate salt	C22H47N5O21S2	Escherichia coli	8	N/A	24159313
Amikacin disulfate salt	C22H47N5O21S2	Escherichia coli	9	N/A	24159313
Amikacin disulfate salt	C22H47N5O21S2	Escherichia coli	10	N/A	24159313
Amikacin disulfate salt	C22H47N5O21S2	Escherichia coli	31	N/A	24159313
Amikacin disulfate salt	C22H47N5O21S2	Escherichia coli	1583	N/A	24159313
Aminocyclopropane	C3H7N	Pseudomonas aeruginosa	Not Specified	N/A	25537269
Aminosalicylic Acid	C7H7NO3	Mycobacterium tuberculosis	Not Specified	2-amino-4-hydroxy-6-hydroxymethyldihydropteridine pyrophosphokinase	17016423
Aminosalicylic Acid	C7H7NO3	Mycobacterium tuberculosis	Not Specified	2-amino-4-hydroxy-6-hydroxymethyldihydropteridine pyrophosphokinase	17139284
Amlodipine	C20H25ClN2O5	Bacillus subtilis	ATCC 39087	N/A	25038633
Amoxicillin	C16H19N3O5S	Clostridium perfringens	13	Penicillin-binding protein 1A	12461003
Amoxicillin	C16H19N3O5S	Clostridium perfringens	Type A	Penicillin-binding protein 1A	12461003
Amoxicillin	C16H19N3O5S	Clostridium perfringens	13	Penicillin-binding protein 1A	17016423
Amoxicillin	C16H19N3O5S	Clostridium perfringens	Type A	Penicillin-binding protein 1A	17016423
Amoxicillin	C16H19N3O5S	Clostridium perfringens	13	Penicillin-binding protein 1A	17139284
Amoxicillin	C16H19N3O5S	Clostridium perfringens	Type A	Penicillin-binding protein 1A	17139284
Amoxicillin	C16H19N3O5S	Bacillus subtilis	ATCC 39087	N/A	25038633
Amoxicillin	C16H19N3O5S	Listeria monocytogenes	568	N/A	25136010
Amoxicillin	C16H19N3O5S	Listeria monocytogenes	EGD-e	N/A	25136010
Amoxicillin	C16H19N3O5S	Listeria monocytogenes	1/2a	N/A	25136010
Amoxicillin	C16H19N3O5S	Listeria monocytogenes	1/2b	N/A	25136010
Amphotericin B	C68H106N16O10	Candida albicans	Not Specified	Ergosterol	16086075
Amphotericin B	C68H106N16O10	Candida albicans	Not Specified	Ergosterol	19689243
Amphotericin B	C68H106N16O10	Candida albicans	Not Specified	Ergosterol	19836985
Amphotericin B	C68H106N16O10	Candida albicans	SC5314	N/A	23689719
Amphotericin B	C68H106N16O10	Candida albicans	ATCC SC5314	N/A	24195531
Amphotericin B	C68H106N16O10	Candida albicans	Not Specified	N/A	28155565
Ampicillin	C16H19N3O4S	Streptococcus pneumoniae	Not Specified	Penicillin-binding protein 3	7447421
Ampicillin	C16H19N3O4S	Streptococcus pneumoniae	ATCC BAA-255	Penicillin-binding protein 2B	7447421
Ampicillin	C16H19N3O4S	Streptococcus pneumoniae	ATCC BAA-255	Penicillin-binding protein 1b	7447421
Ampicillin	C16H19N3O4S	Streptococcus pneumoniae	ATCC BAA-255	Penicillin-binding protein 2a	7447421
Ampicillin	C16H19N3O4S	Streptococcus pneumoniae	ATCC BAA-255	Penicillin-binding protein 1A	7447421
Ampicillin	C16H19N3O4S	Streptococcus pneumoniae	R6	Penicillin-binding protein 2B	7447421
Ampicillin	C16H19N3O4S	Streptococcus pneumoniae	R6	Penicillin-binding protein 1b	7447421
Ampicillin	C16H19N3O4S	Streptococcus pneumoniae	R6	Penicillin-binding protein 2a	7447421
Ampicillin	C16H19N3O4S	Streptococcus pneumoniae	R6	Penicillin-binding protein 1A	7447421
Ampicillin	C16H19N3O4S	Streptococcus pneumoniae	Not Specified	Penicillin-binding protein 3	10564841
Ampicillin	C16H19N3O4S	Streptococcus pneumoniae	ATCC BAA-255	Penicillin-binding protein 1b	16627568
Ampicillin	C16H19N3O4S	Streptococcus pneumoniae	R6	Penicillin-binding protein 1b	16627568
Ampicillin	C16H19N3O4S	Pseudomonas aeruginosa	PAO1	N/A	24705563
Ampicillin	C16H19N3O4S	Bacillus subtilis	ATCC 39087	N/A	25038633
Ampicillin	C16H19N3O4S	Listeria monocytogenes	568	N/A	25136010
Ampicillin	C16H19N3O4S	Listeria monocytogenes	EGD-e	N/A	25136010
Ampicillin	C16H19N3O4S	Listeria monocytogenes	1/2a	N/A	25136010
Ampicillin	C16H19N3O4S	Listeria monocytogenes	1/2b	N/A	25136010
Ampicillin	C16H19N3O4S	Staphylococcus aureus	ATCC 43300 (MRSA)	N/A	25764489
Ampicillin	C16H19N3O4S	Pseudomonas aeruginosa	PAO1	N/A	27539815
Amprenavir	C25H35N3O6S	Human immunodeficiency virus 1	Not Specified	Pol polyprotein	10390223
Amprenavir	C25H35N3O6S	Human immunodeficiency virus 1	Not Specified	Pol polyprotein	10436772
Amprenavir	C25H35N3O6S	Human immunodeficiency virus 1	Not Specified	Pol polyprotein	17638694
Amprenavir	C25H35N3O6S	Human immunodeficiency virus 1	Not Specified	Pol polyprotein	17849388
Anidulafungin	C58H73N7O17	Aspergillus niger	CBS 513.88	1,3-beta-glucan synthase component FKS1	16960253
Anidulafungin	C58H73N7O17	Aspergillus niger	FGSC A1513	1,3-beta-glucan synthase component FKS1	16960253
Anidulafungin	C58H73N7O17	Aspergillus niger	CBS 513.88	1,3-beta-glucan synthase component FKS1	16990627
Anidulafungin	C58H73N7O17	Aspergillus niger	FGSC A1513	1,3-beta-glucan synthase component FKS1	16990627
Anidulafungin	C58H73N7O17	Aspergillus niger	CBS 513.88	1,3-beta-glucan synthase component FKS1	18473501
Anidulafungin	C58H73N7O17	Aspergillus niger	FGSC A1513	1,3-beta-glucan synthase component FKS1	18473501
Anidulafungin	C58H73N7O17	Aspergillus niger	CBS 513.88	1,3-beta-glucan synthase component FKS1	19463275
Anidulafungin	C58H73N7O17	Aspergillus niger	FGSC A1513	1,3-beta-glucan synthase component FKS1	19463275
Anidulafungin	C58H73N7O17	Aspergillus niger	CBS 513.88	1,3-beta-glucan synthase component FKS1	19724014
Anidulafungin	C58H73N7O17	Aspergillus niger	FGSC A1513	1,3-beta-glucan synthase component FKS1	19724014
Aniline	C6H7N	Pseudomonas aeruginosa	Not Specified	N/A	25537269
Anthraflavic acid	C14H8O4	Streptococcus mutans	LMG 14558	N/A	17220400
Anthranilate	C7H6NO2	Bacillus subtilis	ATCC 6051	N/A	28819217
Anthranilate	C7H6NO2	Pseudomonas aeruginosa	PAO1	N/A	28819217
Anthranilate	C7H6NO2	Salmonella enterica	serovar Typhimurium SL1344	N/A	28819217
Anthranilate	C7H6NO2	Vibrio vulnificus	M06-24/O	N/A	28819217
Apigenin	C15H10O5	Escherichia coli	O157:H7	N/A	20163489
Apigenin	C15H10O5	Vibrio harveyi	BB120	N/A	20163489
Apigenin	C15H10O5	Escherichia coli	O157:H7 (ATCC 43895)	N/A	21930760
Apramycin	C21H41N5O11	Enteric bacteria and other eubacteria	Not Specified	16S rRNA	1915283
Apramycin	C21H41N5O11	Enteric bacteria and other eubacteria	Not Specified	16S rRNA	17150729
Arbekacin	C21H41N5O11	Escherichia coli	K12	30S ribosomal protein S12	320034
Arbekacin	C21H41N5O11	Escherichia coli	K12	30S ribosomal protein S12	1014183
Arbekacin	C21H41N5O11	Escherichia coli	K12	30S ribosomal protein S12	17016423
Arbekacin	C21H41N5O11	Escherichia coli	K12	30S ribosomal protein S12	17139284?
Asperdiol	C20H32O3	Pseudomonas aeruginosa	ATCC 27853	N/A	22905751
Asperdiol	C20H32O3	Staphylococcus aureus	ATCC 25923	N/A	22905751
Asperdiol	C20H32O3	Vibrio harveyi	PHY-2A	N/A	22905751
Asperdiol acetate	C22H34O4	Pseudomonas aeruginosa	ATCC 27853	N/A	22905751
Asperdiol acetate	C22H34O4	Staphylococcus aureus	ATCC 25923	N/A	22905751
Asperdiol acetate	C22H34O4	Vibrio harveyi	PHY-2A	N/A	22905751
Aspirin	C9H8O4	Candida albicans	GDH 2346	N/A	14693516
Atazanavir	C38H52N6O7	Human immunodeficiency virus 1	Not Specified	Pol polyprotein	11752352
Atazanavir	C38H52N6O7	Human immunodeficiency virus	Not Specified	HIV-1 protease	15585441
Atazanavir	C38H52N6O7	Human immunodeficiency virus 1	Not Specified	Pol polyprotein	15585441
Atazanavir	C38H52N6O7	Human immunodeficiency virus	Not Specified	HIV-1 protease	16176117
Atazanavir	C38H52N6O7	Human immunodeficiency virus 1	Not Specified	Pol polyprotein	16176117
Atazanavir	C38H52N6O7	Human immunodeficiency virus 1	Not Specified	Pol polyprotein	17638694
Atazanavir	C38H52N6O7	Human immunodeficiency virus 1	Not Specified	Pol polyprotein	17928344
Atazanavir	C38H52N6O7	Human immunodeficiency virus	Not Specified	HIV-1 protease	18006837
Atazanavir	C38H52N6O7	Human immunodeficiency virus 1	Not Specified	Pol polyprotein	18006837
Atazanavir	C38H52N6O7	Human immunodeficiency virus	Not Specified	HIV-1 protease	18054799
Atazanavir	C38H52N6O7	Human immunodeficiency virus 1	Not Specified	Pol polyprotein	18054799
Atazanavir	C38H52N6O7	Human immunodeficiency virus	Not Specified	HIV-1 protease	19053892
Atazanavir	C38H52N6O7	Human immunodeficiency virus 1	Not Specified	Pol polyprotein	19053892
Atazanavir	C38H52N6O7	Human immunodeficiency virus	Not Specified	HIV-1 protease	20116610
Atazanavir	C38H52N6O7	Human immunodeficiency virus 1	Not Specified	Pol polyprotein	20116610
Atovaquone	C22H19ClO3	Plasmodium falciparum	isolate 3D7	Dihydroorotate dehydrogenase (quinone), mitochondrial	7726490
Atovaquone	C22H19ClO3	Plasmodium falciparum	isolate 3D7	Dihydroorotate dehydrogenase (quinone), mitochondrial	7909690
Atovaquone	C22H19ClO3	Plasmodium falciparum	Not Specified	Cytochrome b	10447880
Atovaquone	C22H19ClO3	Plasmodium falciparum	Not Specified	Cytochrome b	10593174
Atovaquone	C22H19ClO3	Plasmodium falciparum	Not Specified	Cytochrome b	10681344
Atovaquone	C22H19ClO3	Plasmodium falciparum	isolate 3D7	Dihydroorotate dehydrogenase (quinone), mitochondrial	10681344
Atovaquone	C22H19ClO3	Plasmodium falciparum	Not Specified	Cytochrome b	10802314
Atovaquone	C22H19ClO3	Plasmodium falciparum	Not Specified	Cytochrome b	11181161
Atovaquone	C22H19ClO3	Plasmodium falciparum	isolate 3D7	Dihydroorotate dehydrogenase (quinone), mitochondrial	11752352
Atovaquone	C22H19ClO3	Plasmodium falciparum	Not Specified	Cytochrome b	11906048
Atovaquone	C22H19ClO3	Plasmodium falciparum	Not Specified	Cytochrome b	11991686
Atovaquone	C22H19ClO3	Plasmodium falciparum	Not Specified	Cytochrome b	12791689
Atovaquone	C22H19ClO3	Plasmodium falciparum	Not Specified	Cytochrome b	15718226
Atovaquone	C22H19ClO3	Plasmodium falciparum	Not Specified	Cytochrome b	18082162
Auranofin	C20H35AuO9PS	Candida albicans	SC5314	N/A	23689719
Autoinducer-2	C5H10BO7-	Staphylococcus epidermidis	1457	N/A	16369005
Avermectin B1a	C48H72O14	Candida albicans	SC5314	N/A	23689719
Avibactam	C7H11N3O6S	Enterobacter cloacae	Not Specified	Beta-lactamase	22041508
Avibactam	C7H11N3O6S	Escherichia coli	Not Specified	Beta-lactamase SHV-2	22041508
Avibactam	C7H11N3O6S	Escherichia coli	Not Specified	Beta-lactamase SHV-1	22041508
Avibactam	C7H11N3O6S	Escherichia coli	Not Specified	Beta-lactamase UOE-1	22041508
Avibactam	C7H11N3O6S	Escherichia coli	Not Specified	Beta-lactamase CTX-M	22041508
Avibactam	C7H11N3O6S	Klebsiella pneumoniae	Not Specified	Class D OXA-48 carbapenemase	22041508
Avibactam	C7H11N3O6S	Klebsiella pneumoniae	Not Specified	Beta-lactamase SHV-1	22041508
Avibactam	C7H11N3O6S	Klebsiella pneumoniae	Not Specified	Carbapenem-hydrolyzing beta-lactamase KPC	22041508
Avibactam	C7H11N3O6S	Pseudomonas aeruginosa	Not Specified	Extended-spectrum beta-lactamase PER-1	22041508
Avibactam	C7H11N3O6S	Escherichia coli	Not Specified	Beta-lactamase TEM	22753474
Azidocillin	C16H17N5O4S	Streptococcus pneumoniae	Not Specified	Penicillin-binding protein 3	7447421
Azidocillin	C16H17N5O4S	Streptococcus pneumoniae	ATCC BAA-255	Penicillin-binding protein 2B	7447421
Azidocillin	C16H17N5O4S	Streptococcus pneumoniae	ATCC BAA-255	Penicillin-binding protein 1b	7447421
Azidocillin	C16H17N5O4S	Streptococcus pneumoniae	ATCC BAA-255	Penicillin-binding protein 2a	7447421
Azidocillin	C16H17N5O4S	Streptococcus pneumoniae	ATCC BAA-255	Penicillin-binding protein 1A	7447421
Azidocillin	C16H17N5O4S	Streptococcus pneumoniae	R6	Penicillin-binding protein 2B	7447421
Azidocillin	C16H17N5O4S	Streptococcus pneumoniae	R6	Penicillin-binding protein 1b	7447421
Azidocillin	C16H17N5O4S	Streptococcus pneumoniae	R6	Penicillin-binding protein 2a	7447421
Azidocillin	C16H17N5O4S	Streptococcus pneumoniae	R6	Penicillin-binding protein 1A	7447421
Azithromycin	C38H72N2O12	Pseudomonas aeruginosa	OMU 91008	N/A	8983885
Azithromycin	C38H72N2O12	Pseudomonas aeruginosa	PAO 2001-2	N/A	8983885
Azithromycin	C38H72N2O12	Escherichia coli	O157:H7	50S ribosomal protein L4	12000992
Azithromycin	C38H72N2O12	Escherichia coli	O157:H7	50S ribosomal protein L22	12000992
Azithromycin	C38H72N2O12	Enteric bacteria and other eubacteria	Not Specified	23S rRNA	12183262
Azithromycin	C38H72N2O12	Escherichia coli	O157:H7	50S ribosomal protein L4	12623020
Azithromycin	C38H72N2O12	Escherichia coli	O157:H7	50S ribosomal protein L22	12623020
Azithromycin	C38H72N2O12	Enteric bacteria and other eubacteria	Not Specified	23S rRNA	15128458
Azithromycin	C38H72N2O12	Mycobacterium avium	101	N/A	15561879
Azithromycin	C38H72N2O12	Mycobacterium avium	104	N/A	15561879
Azithromycin	C38H72N2O12	Mycobacterium avium	109	N/A	15561879
Azithromycin	C38H72N2O12	Mycobacterium avium	A5	N/A	15561879
Azithromycin	C38H72N2O12	Escherichia coli	O157:H7	50S ribosomal protein L4	15851032
Azithromycin	C38H72N2O12	Escherichia coli	O157:H7	50S ribosomal protein L22	15851032
Azithromycin	C38H72N2O12	Enteric bacteria and other eubacteria	Not Specified	23S rRNA	16464889
Azithromycin	C38H72N2O12	Escherichia coli	O157:H7	50S ribosomal protein L4	17014718
Azithromycin	C38H72N2O12	Escherichia coli	O157:H7	50S ribosomal protein L22	17014718
Azithromycin	C38H72N2O12	Escherichia coli	O157:H7	50S ribosomal protein L4	19071138
Azithromycin	C38H72N2O12	Escherichia coli	O157:H7	50S ribosomal protein L22	19071138
Azithromycin	C38H72N2O12	Burkholderia cenocepacia	LMG 18828	N/A	19146953
Azithromycin	C38H72N2O12	Burkholderia cenocepacia	LMG 16656	N/A	19146953
Azithromycin	C38H72N2O12	Burkholderia multivorans	LMG 13010	N/A	19146953
Azithromycin	C38H72N2O12	Burkholderia multivorans	LMG 17588	N/A	19146953
Azithromycin	C38H72N2O12	Pseudomonas aeruginosa	PA1	N/A	21127154
Azithromycin	C38H72N2O12	Pseudomonas aeruginosa	PA2	N/A	21127154
Azithromycin	C38H72N2O12	Pseudomonas aeruginosa	PAO1	N/A	21127154
Azithromycin	C38H72N2O12	Staphylococcus aureus	ATCC 43300	N/A	23070152
Azithromycin	C38H72N2O12	Staphylococcus aureus	MRSA 10	N/A	24426177
Azithromycin	C38H72N2O12	Staphylococcus aureus	MRSA 21	N/A	24426177
Azithromycin	C38H72N2O12	Pseudomonas aeruginosa	MTCC 2488	N/A	27000525
Azlocillin	C20H23N5O6S	Clostridium perfringens	13	Penicillin-binding protein 1A	10090000
Azlocillin	C20H23N5O6S	Clostridium perfringens	Type A	Penicillin-binding protein 1A	10090000
Azlocillin	C20H23N5O6S	Clostridium perfringens	13	Penicillin-binding protein 1A	17016423
Azlocillin	C20H23N5O6S	Clostridium perfringens	Type A	Penicillin-binding protein 1A	17016423
Azlocillin	C20H23N5O6S	Clostridium perfringens	13	Penicillin-binding protein 1A	17139284
Azlocillin	C20H23N5O6S	Clostridium perfringens	Type A	Penicillin-binding protein 1A	17139284
Azlocillin	C20H23N5O6S	Listeria monocytogenes	568	N/A	25136010
Azlocillin	C20H23N5O6S	Listeria monocytogenes	EGD-e	N/A	25136010
Azlocillin	C20H23N5O6S	Listeria monocytogenes	1/2a	N/A	25136010
Azlocillin	C20H23N5O6S	Listeria monocytogenes	1/2b	N/A	25136010
Aztreonam	C13H17N5O8S2	Bacillus subtilis	168	Penicillin-binding protein 3	2244291
Aztreonam	C13H17N5O8S2	Bacillus subtilis	168	Penicillin-binding protein 3	7487468
Aztreonam	C13H17N5O8S2	Bacillus subtilis	168	Penicillin-binding protein 3	9145861
Aztreonam	C13H17N5O8S2	Citrobacter freundii	Not Specified	Beta-lactamase	16048994
Aztreonam	C13H17N5O8S2	Citrobacter freundii	Not Specified	Beta-lactamase	16401074
Aztreonam	C13H17N5O8S2	Citrobacter freundii	Not Specified	Beta-lactamase	16792938
Aztreonam	C13H17N5O8S2	Bacillus subtilis	168	Penicillin-binding protein 3	17016423
Aztreonam	C13H17N5O8S2	Citrobacter freundii	Not Specified	Beta-lactamase	17016423
Aztreonam	C13H17N5O8S2	Bacillus subtilis	168	Penicillin-binding protein 3	17139284
Aztreonam	C13H17N5O8S2	Citrobacter freundii	Not Specified	Beta-lactamase	17139284
Bac8C	C57H90N20O8	Lactobacillus fermenti	ATCC 9338	N/A	24309076
Bac8C	C57H90N20O8	Streptococcus mutans	UA159	N/A	24309076
Bacalin hydrate	C21H20O12	Burkholderia cenocepacia	LMG 18828	N/A	19146953
Bacalin hydrate	C21H20O12	Burkholderia cenocepacia	LMG 16656	N/A	19146953
Bacalin hydrate	C21H20O12	Burkholderia multivorans	LMG 13010	N/A	19146953
Bacalin hydrate	C21H20O12	Burkholderia multivorans	LMG 17588	N/A	19146953
Bacampicillin	C21H27N3O7S	Clostridium perfringens	13	Penicillin-binding protein 1A	17016423
Bacampicillin	C21H27N3O7S	Clostridium perfringens	Type A	Penicillin-binding protein 1A	17016423
Bacampicillin	C21H27N3O7S	Clostridium perfringens	13	Penicillin-binding protein 1A	17139284
Bacampicillin	C21H27N3O7S	Clostridium perfringens	Type A	Penicillin-binding protein 1A	17139284
Bacitracin	C66H103N17O16S	Candida albicans	SC5314	N/A	23689719
Bactenecin	C63H120N24O13S2	Burkholderia pseudomallei	H777	N/A	23785532
Baicalein	C15H10O5	Pseudomonas aeruginosa	PAO1	N/A	18330563
Baicalein	C15H10O5	Burkholderia cenocepacia	LMG 18828	N/A	19146953
Baicalein	C15H10O5	Burkholderia cenocepacia	LMG 16656	N/A	19146953
Baicalein	C15H10O5	Burkholderia multivorans	LMG 13010	N/A	19146953
Baicalein	C15H10O5	Burkholderia multivorans	LMG 17588	N/A	19146953
Baicalein	C15H10O5	Pseudomonas aeruginosa	PAO1	N/A	26792984
Baicalein	C15H10O5	Staphylococcus aureus	17413	N/A	27128436
Baicalein	C15H10O5	Staphylococcus aureus	17546	N/A	27128436
Baicalein	C15H10O5	Staphylococcus aureus	17624	N/A	27128436
Baicalein	C15H10O5	Staphylococcus aureus	18558	N/A	27128436
Baicalein	C15H10O5	Staphylococcus aureus	18565	N/A	27128436
Baicalein	C15H10O5	Staphylococcus aureus	18791	N/A	27128436
Baicalin	C21H18O11	Pseudomonas aeruginosa	PAO1	N/A	18330563
Bedaquiline	C32H31BrN2O2	Mycobacterium tuberculosis	Not Specified	ATP synthase subunit c	17496888
Benzalacetone	C10H10O	Vibrio cholerae	CIP 106858	N/A	21249192
Benzalacetone	C10H10O	Vibrio harveyi	BB124	N/A	21249192
Benzathine benzylpenicillin	C48H56N6O8S2	Neisseria gonorrhoeae	Not Specified	Penicillin-binding protein 2	3245263
Benzathine Benzylpenicillin	C48H56N6O8S2	Listeria monocytogenes	568	N/A	25136010
Benzathine Benzylpenicillin	C48H56N6O8S2	Listeria monocytogenes	EGD-e	N/A	25136010
Benzathine Benzylpenicillin	C48H56N6O8S2	Listeria monocytogenes	1/2a	N/A	25136010
Benzathine Benzylpenicillin	C48H56N6O8S2	Listeria monocytogenes	1/2b	N/A	25136010
Benzbromarone	C17H12Br2O3	Candida albicans	SC5314	N/A	23689719
Benzenesul-fonamide,4-amino-N-methyl-N-[3-(3,4,7,8-tetrahydro-2,4-dioxo-2H-thiopyrano[4,3-d]pyrimidin-1(5H)-yl)propyl	C18H24N4O4S2	Acinetobacter baumannii	Not Specified	N/A	24117391
Benzenesul-fonamide,4-amino-N-methyl-N-[3-(3,4,7,8-tetrahydro-2,4-dioxo-2H-thiopyrano[4,3-d]pyrimidin-1(5H)-yl)propyl	C18H24N4O4S2	Pseudomonas aeruginosa	PAO1	N/A	24117391
Benzethonium chloride	C27H42ClNO2	Candida albicans	SC5314	N/A	23689719
Benzocaine	C9H11NO2	Pseudomonas aeruginosa	Not Specified	N/A	25537269
Benzophenonyl decyl beta-maltoside	C36H52O13	Pseudomonas aeruginosa	PAO1	N/A	24944053
Benzoylperoxide	C7H6O3	Propionibacterium acnes	LMG 16711	N/A	24251377
Benzoylperoxide	C7H6O3	Propionibacterium acnes	LMG 16712	N/A	24251377
Benzoylperoxide	C7H6O3	Propionibacterium acnes	LMG 16715	N/A	24251377
Benzyl decyl beta-maltoside	C29H48O12	Pseudomonas aeruginosa	PAO1	N/A	24944053
Benzylpenicillin	C16H18N2O4S	Staphylococcus aureus	USA300	Penicillin-binding protein 3	3245263
Benzylpenicillin	C16H18N2O4S	Escherichia coli	Not Specified	Beta-lactamase TEM	3257523
Bergamottin	C21H22O4	Escherichia coli	O157:H7 (ATCC 43895)	N/A	23891936
Besifloxacin	C19H21ClFN3O3	Haemophilus influenzae	ATCC 51907	DNA gyrase subunit A	20030427
Besifloxacin	C19H21ClFN3O3	Haemophilus influenzae	ATCC 51907	DNA topoisomerase 4 subunit A	20030427
Besifloxacin	C19H21ClFN3O3	Haemophilus influenzae	DSM 11121	DNA gyrase subunit A	20030427
Besifloxacin	C19H21ClFN3O3	Haemophilus influenzae	DSM 11121	DNA topoisomerase 4 subunit A	20030427
Besifloxacin	C19H21ClFN3O3	Haemophilus influenzae	KW20	DNA gyrase subunit A	20030427
Besifloxacin	C19H21ClFN3O3	Haemophilus influenzae	KW20	DNA topoisomerase 4 subunit A	20030427
Besifloxacin	C19H21ClFN3O3	Haemophilus influenzae	Rd	DNA gyrase subunit A	20030427
Besifloxacin	C19H21ClFN3O3	Haemophilus influenzae	Rd	DNA topoisomerase 4 subunit A	20030427
Besifloxacin	C19H21ClFN3O3	Streptococcus pneumoniae serotype 4	ATCC BAA-334	DNA gyrase subunit A	20030427
Besifloxacin	C19H21ClFN3O3	Streptococcus pneumoniae serotype 4	ATCC BAA-334	DNA topoisomerase 4 subunit A	20030427
Besifloxacin	C19H21ClFN3O3	Streptococcus pneumoniae serotype 4	TIGR4	DNA gyrase subunit A	20030427
Besifloxacin	C19H21ClFN3O3	Streptococcus pneumoniae serotype 4	TIGR4	DNA topoisomerase 4 subunit A	20030427
beta-6-20-G3K6	C117H191N39O33	Staphylococcus epidermidis	RP62A	N/A	22318906
beta-Caryophyllene	C15H24	Candida albicans	DAY185	N/A	28155334
beta-Defensin-1	C167H262N48O50S6	Cryptococcus neoformans	B3501	N/A	17057089
beta-Defensin-3	C216H377N75O59S6	Cryptococcus neoformans	B3501	N/A	17057089
beta-Pinene	C10H16	Candida albicans	DAY185	N/A	28155334
beta-sitosterol glucoside	C35H60O6	Escherichia coli	O157:H7 (ATCC 43895)	N/A	23891936
Betulin	C30H50O2	Acinetobacter sp.	VTT E-022166	N/A	24944110
Betulin	C30H50O2	Bacillus amyloliquefaciens	VTT E-052804	N/A	24944110
Betulin	C30H50O2	Hafnia paralvei	VTT E-113185	N/A	24944110
Betulin	C30H50O2	Obesumbacterium proteus	VTT E-113187	N/A	24944110
Betulin	C30H50O2	Pseudomonas aeruginosa	VTT E-082794	N/A	24944110
Betulin	C30H50O2	Pseudomonas libaniensis	VTT E-052840	N/A	24944110
Betulin	C30H50O2	Serratia marcescens	VTT E-031888	N/A	24944110
Betulinic acid	C30H48O3	Escherichia coli	O157:H7 (ATCC 43895)	N/A	24067082
Bevirimat	C36H56O6	Human immunodeficiency virus 1	Not Specified	Gag-Pol polyprotein	18043758
Bifonazole	C32H58O10	Candida albicans	SC5314	N/A	25302529
Biphenyl	C12H10	Staphylococcus aureus	ATCC 6538	N/A	25007234
Bis[(4-methylphenyl)methyl] disulfide	C16H18S2	Pseudomonas aeruginosa	PAO1	N/A	22715388
BisEDT-RIP	C45H56N10O11	Staphylococcus aureus	MRSA	N/A	15572191
BisEDT-RIP	C45H56N10O11	Staphylococcus epidermidis	MRSE	N/A	15572191
Bismuth oxide nanoparticle	Bi2O3	Candida albicans	No 90029	N/A	23637533
Bis-O-acetyl-4,5-dihydroxy-2,3-pentanedione	C9H12O6	Bacillus cereus	407	N/A	17169556
BMAP-18	C121H192N38O20	Burkholderia pseudomallei	H777	N/A	23785532
BMAP-27	C158H263N45O27	Pseudomonas aeruginosa	Pa5	N/A	21849157
BMAP-27	C158H263N45O27	Pseudomonas aeruginosa	Pa9	N/A	21849157
BMAP-27	C158H263N45O27	Staphylococcus aureus	Sa7	N/A	21849157
BMAP-27	C158H263N45O27	Stenotrophomonas maltophilia	Sm109	N/A	21849157
BMAP-27	C158H263N45O27	Stenotrophomonas maltophilia	Sm143	N/A	21849157
BMAP-28	C145H250N44O29	Staphylococcus aureus	Smith diffuse (SD)	N/A	16621147
BMAP-28	C145H250N44O29	Enterococcus faecalis	ATCC 29212	N/A	18430491
BMAP-28	C145H250N44O29	Staphylococcus aureus	ATCC 43300	N/A	18430491
BMAP-28	C145H250N44O29	Pseudomonas aeruginosa	Pa5	N/A	21849157
BMAP-28	C145H250N44O29	Pseudomonas aeruginosa	Pa9	N/A	21849157
BMAP-28	C145H250N44O29	Staphylococcus aureus	Sa4	N/A	21849157
BMAP-28	C145H250N44O29	Staphylococcus aureus	Sa7	N/A	21849157
BMAP-28	C145H250N44O29	Stenotrophomonas maltophilia	Sm109	N/A	21849157
BMAP-28	C145H250N44O29	Stenotrophomonas maltophilia	Sm143	N/A	21849157
BMAP-28	C145H250N44O29	Candida albicans	SC5314	N/A	26238597
BMAP-28	C145H250N44O29	Candida albicans	CA-5	N/A	26238597
BMAP-28	C145H250N44O29	Candida albicans	CA-6	N/A	26238597
BMAP-28	C145H250N44O29	Candida glabrata	CG-4	N/A	26238597
BMAP-28	C145H250N44O29	Candida krusei	CK-1	N/A	26238597
BMAP-28	C145H250N44O29	Candida krusei	CK-2	N/A	26238597
Brecanavir	C33H41N3O10S2	Human immunodeficiency virus 1	Not Specified	Pol polyprotein	16723584
Brecanavir	C33H41N3O10S2	Human immunodeficiency virus 1	Not Specified	Pol polyprotein	17261626
Brecanavir	C33H41N3O10S2	Human immunodeficiency virus 1	Not Specified	Pol polyprotein	17620375
Bromohexylmaleic anhydride	C10H13BrO3	Salmonella enterica	Serovar Typhimurium ATCC14028	N/A	20580562
Bromophenyl AHL	C12H12BrNO3	Pseudomonas aeruginosa	PAO1	N/A	16159245
BS-34	C18H24ClNO3	Candida albicans	BWP17-DPP3-GFP	N/A	22174935
Butane-1,4-diamine	C4H12N2	Serratia marcescens	ATCC 27117	N/A	28350449
Butanol	C4H10O	Candida albicans	ATCC 90028	N/A	24688528
Butein	C15H12O5	Haemophilus influenzae	NU7	N/A	25154700
Butein	C15H12O5	Haemophilus influenzae	NU38	N/A	25154700
Butein	C15H12O5	Haemophilus influenzae	NU48	N/A	25154700
Butenafine hydrochloride	C23H28ClN	Candida albicans	SC5314	N/A	23689719
Butoconazole	C19H17Cl3N2S	Candida albicans	Not Specified	Ergosterol	2184984
Butoconazole nitrate	C19H17Cl3N2S	Candida albicans	SC5314	N/A	23689719
Butyl gallate	C11H14O5	Pseudomonas aeruginosa	ATCC 25923	N/A	2401679
Butyl gallate	C11H14O5	Enterococcus faecalis	ATCC 19433	N/A	24016798
Butyl gallate	C11H14O5	Staphylococcus aureus	ATCC 25923	N/A	24016798
Butyl gallate	C11H14O5	Staphylococcus epidermidis	ATCC 35547	N/A	24016798
Butyl gallate	C11H14O5	Streptococcus mutans	ATCC 25175	N/A	24016798
C12HSL	C16H29NO3	Trueperella pyogenes	TP8	N/A	28144921
C16-33	C182H273N57O38	Streptococcus mutans	UA159	N/A	17060534
C16-33	C182H273N57O38	Streptococcus sanguinis	NY101	N/A	17060534
C16G2	C190H309N57O43	Streptococcus gordonii	Challis (DL1)	N/A	17060534
C16G2	C190H309N57O43	Streptococcus mutans	UA159	N/A	17060534
C16G2	C190H309N57O43	Streptococcus sanguinis	NY101	N/A	17060534
C16G2	C190H309N57O43	Streptococcus mutans	UA140	N/A	21860239
C4-HSL	C8H13NO3	Aeromonas sobria	B1	N/A	27118073
C4-HSL	C8H13NO3	Serratia liquefaciens	A2	N/A	27118073
C4-HSL	C8H13NO3	Hafnia alvei	H4	N/A	28379194
C6-HSL	C10H17NO3	Pseudomonas chlororaphis	30-84R	N/A	16897305
C6-HSL	C10H17NO3	Pseudomonas chlororaphis	30-84Z	N/A	16897305
C6-HSL	C10H17NO3	Aeromonas sobria	B1	N/A	27118073
C6-HSL	C10H17NO3	Serratia liquefaciens	A2	N/A	27118073
C6-HSL	C10H17NO3	Hafnia alvei	H4	N/A	28379194
C8-HSL	C12H21NO3	Trueperella pyogenes	TP8	N/A	28144921
Cadmium Ion	Cd+2	Pseudomonas aeruginosa	PAO1	N/A	24958247
Caffeic Acid	C9H8O4	Staphylococcus aureus	UAMS-1	N/A	22242149
Caffeic Acid	C9H8O4	Escherichia coli	O157:H7 (ATCC 43895)	N/A	24067082
Caffeic Acid	C9H8O4	Pseudomonas aeruginosa	ATCC 9027	N/A	26370951
Caffeine	C8H10N4O2	Pseudomonas aeruginosa	PAO1	N/A	26000026
Calanolide A	C22H26O5	Human immunodeficiency virus 1	Not Specified	Gag-Pol polyprotein	11366704
Calanolide A	C22H26O5	Human immunodeficiency virus 1	Not Specified	Gag-Pol polyprotein	12501127
Calcium chloride	CaCl2	Pseudomonas fluorescens	H2S	N/A	2624463
CAMA	[H]N[C@@H](CCCCN)C(=O)N[C@@H](CC1=CNC2=C1C=CC=C2)C(=O)N[C@@H](CCCCN)C(=O)N[C@@H](CC(C)C)C(=O)N[C@@H](CC1=CC=CC=C1)C(=O)N[C@@H](CCCCN)C(=O)N[C@@H](CCCCN)C(=O)N[C@@H]([C@@H](C)CC)C(=O)NCC(=O)N[C@@H]([C@@H](C)CC)C(=O)NCC(=O)N[C@@H](CCCCN)C(=O)N[C@@H](CC1=CC=CC=C1)C(=O)N[C@@H](CC(C)C)C(=O)N[C@@H](CC1=CNC=N1)C(=O)N[C@@H](CO)C(=O)N[C@@H](C)C(=O)N[C@@H](CCCCN)C(=O)N[C@@H](CCCCN)C(=O)N[C@@H](CC1=CC=CC=C1…	Staphylococcus aureus	ATCC 43300	N/A	23070152
Camphene	C10H16	Candida albicans	DAY185	N/A	28155334
Capreomycin	C50H88N28O15	Mycobacterium tuberculosis	Not Specified	70S ribosome	16857584
Capreomycin	C50H88N28O15	Mycobacterium tuberculosis	Not Specified	70S ribosome	20154709
Carabrol	C15H22O3	Candida albicans	SC5314	N/A	26394911
Carabrone	C15H20O3	Candida albicans	SC5314	N/A	26394911
Carbonyl cyanide m-chlorophenylhydrazone	C9H5ClN4	Escherichia coli	MG1655	N/A	24176982
Carbonyl cyanide m-chlorophenylhydrazone	C9H5ClN4	Pseudomonas aeruginosa	PAO1	N/A	24176982
Carbonyl cyanide m-chlorophenylhydrazone	C9H5ClN4	Staphylococcus aureus	NCTC strain 8532	N/A	24176982
Carboxymethyl chitosan	C20H37N3O14	Burkholderia cepacia	ATCC 17759	N/A	28756196
Carboxymethyl chitosan	C20H37N3O14	Escherichia coli	ATCC 25312	N/A	28756196
Carboxymethyl chitosan	C20H37N3O14	Kocuria rhizophila	ATCC 9341	N/A	28756196
Carboxymethyl chitosan	C20H37N3O14	Pseudomonas aeruginosa	ATCC 9027	N/A	28756196
Carboxymethyl chitosan	C20H37N3O14	Staphylococcus aureus	ATCC 6538	N/A	28756196
Carboxymethyl chitosan	C20H37N3O14	Staphylococcus epidermidis	ATCC 12228	N/A	28756196
Carminic acid	C22H20O13	Streptococcus mutans	LMG 14558	N/A	17220400
Carnitine hydrochloride	C7H16ClNO3	Actinomyces oris	MG1	N/A	25081571
Carnitine hydrochloride	C7H16ClNO3	Streptococcus mutans	UA159	N/A	25081571
Carnitine hydrochloride	C7H16ClNO3	Streptococcus sanguis	10556	N/A	25081571
Carolacton	C25H40O8	Streptococcus mutans	UA159	N/A	24094824
Carvacrol	C10H14O	Chromobacterium violaceum	ATCC 12472	N/A	24691035
Carvacrol	C10H14O	Pseudomonas aeruginosa	Not Specified	N/A	24691035
Carvacrol	C10H14O	Salmonella enterica	Serovar Typhimurium DT104	N/A	24691035
Carvacrol	C10H14O	Staphylococcus aureus	BMA/FR/032/0074	N/A	24691035
Carvacrol	C10H14O	Escherichia coli	O157:H7	N/A	27808174
Carvacrol	C10H14O	Streptococcus mutans	ATCC 25175	N/A	28233286
Caspofungin	C52H88N10O15	Candida albicans	3153A	N/A	12384370
cat-AGE-RK1	C70H118N28O11	Candida albicans	ATCC 10231	N/A	24056098
cat-AGE-RK1	C70H118N28O11	Escherichia coli	ATCC 8739	N/A	24056098
cat-AGE-RK1	C70H118N28O11	Staphylococcus aureus	ATCC 6538	N/A	24056098
cat-AGE-RK2	C70H118N28O11	Candida albicans	ATCC 10231	N/A	24056098
cat-AGE-RK2	C70H118N28O11	Escherichia coli	ATCC 8739	N/A	24056098
cat-AGE-RK2	C70H118N28O11	Staphylococcus aureus	ATCC 6538	N/A	24056098
Catechin	C15H14O6	Burkholderia cenocepacia	LMG 18828	N/A	19146953
Catechin	C15H14O6	Burkholderia cenocepacia	LMG 16656	N/A	19146953
Catechin	C15H14O6	Burkholderia multivorans	LMG 13010	N/A	19146953
Catechin	C15H14O6	Burkholderia multivorans	LMG 17588	N/A	19146953
Catechin	C15H14O6	Pseudomonas aeruginosa	PAO1	N/A	19854927
Catechin	C15H14O6	Eikenella corrodens	1073	N/A	21150103
Catechin gallate	C22H18O10	Eikenella corrodens	1073	N/A	21150103
Cathelicidin	C205H340N60O53	Pseudomonas aeruginosa	PAO1	N/A	18591225
Cathelicidin	C205H340N60O53	Staphylococcus epidermidis	ATCC 35984	N/A	20002576
Cathelicidin	C205H340N60O53	Aggregatibacter actinomycetemcomitans	JP2	N/A	23836819
Cathelicidin	C205H340N60O53	Aggregatibacter actinomycetemcomitans	Y4	N/A	23836819
Cathelicidin	C205H340N60O53	Aggregatibacter actinomycetemcomitans	VT726	N/A	23836819
Cathelicidin	C205H340N60O53	Aggregatibacter actinomycetemcomitans	ATCC 29532	N/A	23836819
Cathelicidin	C205H340N60O53	Aggregatibacter actinomycetemcomitans	ATCC 33384	N/A	23836819
Cathelicidin	C205H340N60O53	Aggregatibacter actinomycetemcomitans	VT726?ltx-	N/A	23836819
Cecropin (1-7)-melittin A (2-9) amide	C89H152N22O15	Staphylococcus aureus	ATCC 43300	N/A	23070152
Cecropin B	C176H302N52O41S	Pseudomonas aeruginosa	Not Specified	N/A	23732798
Cefacetrile	C13H13N3O6S	Escherichia coli	K12	Penicillin-binding protein 1A	2722720
Cefacetrile	C13H13N3O6S	Escherichia coli	K12	Penicillin-binding protein 1B	2722720
Cefacetrile	C13H13N3O6S	Escherichia coli	K12	Penicillin-binding protein 1A	3266730
Cefacetrile	C13H13N3O6S	Escherichia coli	K12	Penicillin-binding protein 1B	3266730
Cefaclor	C15H14ClN3O4S	Clostridium perfringens	13	Penicillin-binding protein 1A	1622180
Cefaclor	C15H14ClN3O4S	Clostridium perfringens	Type A	Penicillin-binding protein 1A	1622180
Cefaclor	C15H14ClN3O4S	Streptococcus pneumoniae	Not Specified	Penicillin-binding protein 3	1622180
Cefaclor	C15H14ClN3O4S	Clostridium perfringens	13	Penicillin-binding protein 1A	16434549
Cefaclor	C15H14ClN3O4S	Clostridium perfringens	Type A	Penicillin-binding protein 1A	16434549
Cefaclor	C15H14ClN3O4S	Clostridium perfringens	13	Penicillin-binding protein 1A	17016423
Cefaclor	C15H14ClN3O4S	Clostridium perfringens	Type A	Penicillin-binding protein 1A	17016423
Cefaclor	C15H14ClN3O4S	Clostridium perfringens	13	Penicillin-binding protein 1A	17139284
Cefaclor	C15H14ClN3O4S	Clostridium perfringens	Type A	Penicillin-binding protein 1A	17139284
Cefaclor	C15H14ClN3O4S	Listeria monocytogenes	568	N/A	25136010
Cefaclor	C15H14ClN3O4S	Listeria monocytogenes	EGD-e	N/A	25136010
Cefaclor	C15H14ClN3O4S	Listeria monocytogenes	1/2a	N/A	25136010
Cefaclor	C15H14ClN3O4S	Listeria monocytogenes	1/2b	N/A	25136010
Cefadroxil	C15H14ClN3O4S	Streptococcus pneumoniae	Not Specified	Penicillin-binding protein 3	7447421
Cefadroxil	C15H14ClN3O4S	Streptococcus pneumoniae	ATCC BAA-255	Penicillin-binding protein 2B	7447421
Cefadroxil	C15H14ClN3O4S	Streptococcus pneumoniae	ATCC BAA-255	Penicillin-binding protein 1b	7447421
Cefadroxil	C15H14ClN3O4S	Streptococcus pneumoniae	ATCC BAA-255	Penicillin-binding protein 1A	7447421
Cefadroxil	C15H14ClN3O4S	Streptococcus pneumoniae	R6	Penicillin-binding protein 2B	7447421
Cefadroxil	C15H14ClN3O4S	Streptococcus pneumoniae	R6	Penicillin-binding protein 1b	7447421
Cefadroxil	C15H14ClN3O4S	Streptococcus pneumoniae	R6	Penicillin-binding protein 1A	7447421
Cefadroxil	C15H14ClN3O4S	Streptococcus pneumoniae	ATCC BAA-255	Penicillin-binding protein 2B	14600253
Cefadroxil	C15H14ClN3O4S	Streptococcus pneumoniae	R6	Penicillin-binding protein 2B	14600253
Cefalonium	C20H18N4O5S2	Listeria monocytogenes	568	N/A	25136010
Cefalonium	C20H18N4O5S2	Listeria monocytogenes	EGD-e	N/A	25136010
Cefalonium	C20H18N4O5S2	Listeria monocytogenes	1/2a	N/A	25136010
Cefalonium	C20H18N4O5S2	Listeria monocytogenes	1/2b	N/A	25136010
Cefalonium	C20H18N4O5S2	Staphylococcus aureus	Mu50	N/A	26828772
Cefalotin	C16H16N2O6S2	Streptomyces sp.	R61	D-alanyl-D-alanine carboxypeptidase	105727
Cefalotin	C16H16N2O6S2	Streptomyces sp.	R61	D-alanyl-D-alanine carboxypeptidase	3717943
Cefalotin	C16H16N2O6S2	Clostridium perfringens	13	Penicillin-binding protein 1A	7027927
Cefalotin	C16H16N2O6S2	Clostridium perfringens	Type A	Penicillin-binding protein 1A	7027927
Cefalotin	C16H16N2O6S2	Streptococcus pneumoniae	Not Specified	Penicillin-binding protein 3	7447421
Cefalotin	C16H16N2O6S2	Streptococcus pneumoniae	ATCC BAA-255	Penicillin-binding protein 2B	7447421
Cefalotin	C16H16N2O6S2	Streptococcus pneumoniae	ATCC BAA-255	Penicillin-binding protein 1b	7447421
Cefalotin	C16H16N2O6S2	Streptococcus pneumoniae	ATCC BAA-255	Penicillin-binding protein 2a	7447421
Cefalotin	C16H16N2O6S2	Streptococcus pneumoniae	ATCC BAA-255	Penicillin-binding protein 1A	7447421
Cefalotin	C16H16N2O6S2	Streptococcus pneumoniae	R6	Penicillin-binding protein 2B	7447421
Cefalotin	C16H16N2O6S2	Streptococcus pneumoniae	R6	Penicillin-binding protein 1b	7447421
Cefalotin	C16H16N2O6S2	Streptococcus pneumoniae	R6	Penicillin-binding protein 2a	7447421
Cefalotin	C16H16N2O6S2	Streptococcus pneumoniae	R6	Penicillin-binding protein 1A	7447421
Cefalotin	C16H16N2O6S2	Streptomyces sp.	R61	D-alanyl-D-alanine carboxypeptidase	7626623
Cefalotin	C16H16N2O6S2	Escherichia coli	K12	Beta-lactamase	15689162
Cefalotin	C16H16N2O6S2	Escherichia coli	K12	Beta-lactamase	15722450
Cefalotin	C16H16N2O6S2	Escherichia coli	K12	Beta-lactamase	16982784
Cefalotin	C16H16N2O6S2	Clostridium perfringens	13	Penicillin-binding protein 1A	17016423
Cefalotin	C16H16N2O6S2	Clostridium perfringens	Type A	Penicillin-binding protein 1A	17016423
Cefalotin	C16H16N2O6S2	Escherichia coli	K12	Beta-lactamase	17016423
Cefalotin	C16H16N2O6S2	Streptomyces sp.	R61	D-alanyl-D-alanine carboxypeptidase	17016423
Cefalotin	C16H16N2O6S2	Clostridium perfringens	13	Penicillin-binding protein 1A	17139284
Cefalotin	C16H16N2O6S2	Clostridium perfringens	Type A	Penicillin-binding protein 1A	17139284
Cefalotin	C16H16N2O6S2	Escherichia coli	K12	Beta-lactamase	17139284
Cefalotin	C16H16N2O6S2	Streptomyces sp.	R61	D-alanyl-D-alanine carboxypeptidase	17139284
Cefamandole	C18H18N6O5S2	Bacteroides fragilis	Not Specified	Penicillin-binding protein 2	3266730
Cefapirin	C17H17N3O6S2	Clostridium perfringens	13	Penicillin-binding protein 1A	808545
Cefapirin	C17H17N3O6S2	Clostridium perfringens	Type A	Penicillin-binding protein 1A	808545
Cefapirin	C17H17N3O6S2	Clostridium perfringens	13	Penicillin-binding protein 1A	17016423
Cefapirin	C17H17N3O6S2	Clostridium perfringens	Type A	Penicillin-binding protein 1A	17016423
Cefapirin	C17H17N3O6S2	Clostridium perfringens	13	Penicillin-binding protein 1A	17139284
Cefapirin	C17H17N3O6S2	Clostridium perfringens	Type A	Penicillin-binding protein 1A	17139284
Cefazolin	C14H14N8O4S3	Escherichia coli	K12	Penicillin-binding protein 1A	2722720
Cefazolin	C14H14N8O4S3	Escherichia coli	K12	Penicillin-binding protein 1B	2722720
Cefazolin	C14H14N8O4S3	Escherichia coli	K12	Penicillin-binding protein 2	2722720
Cefazolin	C14H14N8O4S3	Escherichia coli	K12	Peptidoglycan synthase FtsI	2722720
Cefazolin	C14H14N8O4S3	Escherichia coli	K12	Penicillin-binding protein 1C	2722720
Cefazolin	C14H14N8O4S3	Escherichia coli	K12	Penicillin-binding protein 1A	3266730
Cefazolin	C14H14N8O4S3	Escherichia coli	K12	Penicillin-binding protein 1B	3266730
Cefazolin	C14H14N8O4S3	Escherichia coli	K12	Penicillin-binding protein 2	3266730
Cefazolin	C14H14N8O4S3	Escherichia coli	K12	Peptidoglycan synthase FtsI	3266730
Cefazolin	C14H14N8O4S3	Escherichia coli	K12	Penicillin-binding protein 1C	3266730
Cefazolin	C14H14N8O4S3	Staphylococcus aureus	Mu50	N/A	26828772
Cefditoren	C19H18N6O5S3	Clostridium perfringens	13	Penicillin-binding protein 1A	15308278
Cefditoren	C19H18N6O5S3	Clostridium perfringens	Type A	Penicillin-binding protein 1A	15308278
Cefditoren	C19H18N6O5S3	Clostridium perfringens	13	Penicillin-binding protein 1A	17016423
Cefditoren	C19H18N6O5S3	Clostridium perfringens	Type A	Penicillin-binding protein 1A	17016423
Cefditoren	C19H18N6O5S3	Clostridium perfringens	13	Penicillin-binding protein 1A	17139284
Cefditoren	C19H18N6O5S3	Clostridium perfringens	Type A	Penicillin-binding protein 1A	17139284
Cefditoren	C19H18N6O5S3	Streptococcus pneumoniae	ATCC BAA-255	Penicillin-binding protein 2B	17724158
Cefditoren	C19H18N6O5S3	Streptococcus pneumoniae	R6	Penicillin-binding protein 2B	17724158
Cefepime	C19H24N6O5S2	Pseudomonas aeruginosa	Not Specified	Penicillin-binding protein 3	8150771
Cefepime	C19H24N6O5S2	Pseudomonas aeruginosa	Not Specified	Penicillin-binding protein 2	8150771
Cefepime	C19H24N6O5S2	Candida spp.	Not Specified	N/A	25631674
Cefepime?	C19H24N6O5S2	Escherichia coli	K12	Penicillin-binding protein 2	8150771
Cefepime?	C19H24N6O5S2	Escherichia coli	K12	Peptidoglycan synthase FtsI	8150771
Cefixime	C16H15N5O7S2	Haemophilus influenzae	ATCC 51907	Penicillin-binding protein 2	16940068
Cefixime	C16H15N5O7S2	Haemophilus influenzae	DSM 11121	Penicillin-binding protein 2	16940068
Cefixime	C16H15N5O7S2	Haemophilus influenzae	KW20	Penicillin-binding protein 2	16940068
Cefixime	C16H15N5O7S2	Haemophilus influenzae	Rd	Penicillin-binding protein 2	16940068
Cefixime	C16H15N5O7S2	Haemophilus influenzae	ATCC 51907	Penicillin-binding protein 2	19528266
Cefixime	C16H15N5O7S2	Haemophilus influenzae	DSM 11121	Penicillin-binding protein 2	19528266
Cefixime	C16H15N5O7S2	Haemophilus influenzae	KW20	Penicillin-binding protein 2	19528266
Cefixime	C16H15N5O7S2	Haemophilus influenzae	Rd	Penicillin-binding protein 2	19528266
Cefixime	C16H15N5O7S2	Bacillus subtilis	ATCC 39087	N/A	25038633
Cefixime	C16H15N5O7S2	Listeria monocytogenes	568	N/A	25136010
Cefixime	C16H15N5O7S2	Listeria monocytogenes	EGD-e	N/A	25136010
Cefixime	C16H15N5O7S2	Listeria monocytogenes	1/2a	N/A	25136010
Cefixime	C16H15N5O7S2	Listeria monocytogenes	1/2b	N/A	25136010
Cefixime	C16H15N5O7S2	Klebsiella pneumoniae	ATCC 13882	N/A	28692914
Cefixime	C16H15N5O7S2	Proteus mirabilis	ATCC 12453	N/A	28692914
Cefixime	C16H15N5O7S2	Staphylococcus aureus	ATCC 43300 (MRSA)	N/A	28692914
Cefixime	C16H15N5O7S2	Streptococcus mutans	ATCC 25175	N/A	28692914
Cefmenoxime	C16H17N9O5S3	Clostridium perfringens	13	Penicillin-binding protein 1A	6941742
Cefmenoxime	C16H17N9O5S3	Clostridium perfringens	Type A	Penicillin-binding protein 1A	6941742
Cefmenoxime	C16H17N9O5S3	Escherichia coli	K12	Peptidoglycan synthase FtsI	6941742
Cefmenoxime	C16H17N9O5S3	Clostridium perfringens	13	Penicillin-binding protein 1A	17016423
Cefmenoxime	C16H17N9O5S3	Clostridium perfringens	Type A	Penicillin-binding protein 1A	17016423
Cefmenoxime	C16H17N9O5S3	Clostridium perfringens	13	Penicillin-binding protein 1A	17139284
Cefmenoxime	C16H17N9O5S3	Clostridium perfringens	Type A	Penicillin-binding protein 1A	17139284
Cefmetazole	C15H17N7O5S3	Escherichia coli	K12	Penicillin-binding protein 1A	3898066
Cefmetazole	C15H17N7O5S3	Escherichia coli	K12	Penicillin-binding protein 1B	3898066
Cefmetazole	C15H17N7O5S3	Escherichia coli	K12	D-alanyl-D-alanine carboxypeptidase DacC	3898066
Cefmetazole	C15H17N7O5S3	Escherichia coli	K12	Peptidoglycan synthase FtsI	3898066
Cefmetazole	C15H17N7O5S3	Escherichia coli	K12	D-alanyl-D-alanine carboxypeptidase DacA	3898066
Cefmetazole	C15H17N7O5S3	Staphylococcus aureus	Not Specified	Penicillin binding protein 2a	3915273
Cefmetazole	C15H17N7O5S3	Listeria monocytogenes	568	N/A	25136010
Cefmetazole	C15H17N7O5S3	Listeria monocytogenes	EGD-e	N/A	25136010
Cefmetazole	C15H17N7O5S3	Listeria monocytogenes	1/2a	N/A	25136010
Cefmetazole	C15H17N7O5S3	Listeria monocytogenes	1/2b	N/A	25136010
Cefonicid	C18H18N6O8S3	Escherichia coli	K12	Penicillin-binding protein 1A	6376452
Cefonicid	C18H18N6O8S3	Escherichia coli	K12	Penicillin-binding protein 1B	6376452
Cefonicid	C18H18N6O8S3	Escherichia coli	K12	Penicillin-binding protein 2	6376452
Cefonicid	C18H18N6O8S3	Escherichia coli	K12	Peptidoglycan synthase FtsI	6376452
Cefonicid	C18H18N6O8S3	Escherichia coli	K12	D-alanyl-D-alanine carboxypeptidase DacB	6376452
Cefoperazone	C25H27N9O8S2	Escherichia coli	K12	Penicillin-binding protein 1A	6448021
Cefoperazone	C25H27N9O8S2	Escherichia coli	K12	Penicillin-binding protein 1B	6448021
Cefoperazone	C25H27N9O8S2	Escherichia coli	K12	D-alanyl-D-alanine carboxypeptidase DacC	6448021
Cefoperazone	C25H27N9O8S2	Escherichia coli	K12	Penicillin-binding protein 2	6448021
Cefoperazone	C25H27N9O8S2	Escherichia coli	K12	Peptidoglycan synthase FtsI	6448021
Cefoperazone	C25H27N9O8S2	Escherichia coli	K12	D-alanyl-D-alanine carboxypeptidase DacA	6448021
Cefoperazone	C25H27N9O8S2	Escherichia coli	K12	D-alanyl-D-alanine carboxypeptidase DacB	6448021
Cefoperazone	C25H27N9O8S2	Pseudomonas aeruginosa	Not Specified	Penicillin-binding protein 1B	6448021
Cefoperazone	C25H27N9O8S2	Pseudomonas aeruginosa	ATCC 15692	Penicillin-binding protein 1A	6448021
Cefoperazone	C25H27N9O8S2	Pseudomonas aeruginosa	PAO1	Penicillin-binding protein 1A	6448021
Cefoperazone	C25H27N9O8S2	Pseudomonas aeruginosa	1C	Penicillin-binding protein 1A	6448021
Cefoperazone	C25H27N9O8S2	Pseudomonas aeruginosa	PRS 101	Penicillin-binding protein 1A	6448021
Cefoperazone	C25H27N9O8S2	Pseudomonas aeruginosa	LMG 12228	Penicillin-binding protein 1A	6448021
Ceforanide	C20H21N7O6S2	Bacteroides fragilis	Not Specified	Penicillin-binding protein 2	3266730
Ceforanide	C20H21N7O6S2	Bacteroides fragilis	Not Specified	Penicillin-binding protein 2	6762529
Cefotaxime	C16H17N5O7S2	Bacillus subtilis	168	Penicillin-binding protein 3	6338822
Cefotaxime	C16H17N5O7S2	Streptococcus pneumoniae	ATCC BAA-255	Penicillin-binding protein 2B	7447421
Cefotaxime	C16H17N5O7S2	Streptococcus pneumoniae	ATCC BAA-255	Penicillin-binding protein 1b	7447421
Cefotaxime	C16H17N5O7S2	Streptococcus pneumoniae	ATCC BAA-255	Penicillin-binding protein 2a	7447421
Cefotaxime	C16H17N5O7S2	Streptococcus pneumoniae	ATCC BAA-255	Penicillin-binding protein 1A	7447421
Cefotaxime	C16H17N5O7S2	Streptococcus pneumoniae	R6	Penicillin-binding protein 2B	7447421
Cefotaxime	C16H17N5O7S2	Streptococcus pneumoniae	R6	Penicillin-binding protein 1b	7447421
Cefotaxime	C16H17N5O7S2	Streptococcus pneumoniae	R6	Penicillin-binding protein 2a	7447421
Cefotaxime	C16H17N5O7S2	Streptococcus pneumoniae	R6	Penicillin-binding protein 1A	7447421
Cefotaxime	C16H17N5O7S2	Bacillus subtilis	168	Penicillin-binding protein 3	8510666
Cefotaxime	C16H17N5O7S2	Bacillus subtilis	168	Penicillin-binding protein 3	9145848
Cefotaxime	C16H17N5O7S2	Bacillus subtilis	168	Penicillin-binding protein 3	17016423
Cefotaxime	C16H17N5O7S2	Bacillus subtilis	168	Penicillin-binding protein 3	17139284
Cefotaxime	C16H17N5O7S2	Acinetobacter baumannii	Not Specified	Beta-lactamase	20547808
Cefotaxime	C16H17N5O7S2	Listeria monocytogenes	568	N/A	25136010
Cefotaxime	C16H17N5O7S2	Listeria monocytogenes	EGD-e	N/A	25136010
Cefotaxime	C16H17N5O7S2	Listeria monocytogenes	1/2a	N/A	25136010
Cefotaxime	C16H17N5O7S2	Listeria monocytogenes	1/2b	N/A	25136010
Cefotetan	C18H23N9O4S3	Streptococcus pneumoniae	Not Specified	Penicillin-binding protein 3	6573313
Cefotiam	C18H23N9O4S3	Clostridium perfringens	13	Penicillin-binding protein 1A	8592992
Cefotiam	C18H23N9O4S3	Clostridium perfringens	Type A	Penicillin-binding protein 1A	8592992
Cefotiam	C18H23N9O4S3	Clostridium perfringens	13	Penicillin-binding protein 1A	17016423
Cefotiam	C18H23N9O4S3	Clostridium perfringens	Type A	Penicillin-binding protein 1A	17016423
Cefotiam	C18H23N9O4S3	Clostridium perfringens	13	Penicillin-binding protein 1A	17139284
Cefotiam	C18H23N9O4S3	Clostridium perfringens	Type A	Penicillin-binding protein 1A	17139284
Cefotiam	C18H23N9O4S3	Listeria monocytogenes	568	N/A	25136010
Cefotiam	C18H23N9O4S3	Listeria monocytogenes	EGD-e	N/A	25136010
Cefotiam	C18H23N9O4S3	Listeria monocytogenes	1/2a	N/A	25136010
Cefotiam	C18H23N9O4S3	Listeria monocytogenes	1/2b	N/A	25136010
Cefoxitin	C16H17N3O7S2	Escherichia coli	K12	Penicillin-binding protein 1A	368000
Cefoxitin	C16H17N3O7S2	Escherichia coli	K12	Penicillin-binding protein 1B	368000
Cefoxitin	C16H17N3O7S2	Escherichia coli	K12	D-alanyl-D-alanine carboxypeptidase DacC	368000
Cefoxitin	C16H17N3O7S2	Escherichia coli	K12	Peptidoglycan synthase FtsI	368000
Cefoxitin	C16H17N3O7S2	Escherichia coli	K12	D-alanyl-D-alanine carboxypeptidase DacA	368000
Cefoxitin	C16H17N3O7S2	Escherichia coli	K12	D-alanyl-D-alanine endopeptidase	368000
Cefoxitin	C16H17N3O7S2	Escherichia coli	K12	D-alanyl-D-alanine carboxypeptidase DacB	368000
Cefoxitin	C16H17N3O7S2	Streptococcus pneumoniae	Not Specified	Penicillin-binding protein 3	7447421
Cefoxitin	C16H17N3O7S2	Streptococcus pneumoniae	ATCC BAA-255	Penicillin-binding protein 2B	7447421
Cefoxitin	C16H17N3O7S2	Streptococcus pneumoniae	ATCC BAA-255	Penicillin-binding protein 1b	7447421
Cefoxitin	C16H17N3O7S2	Streptococcus pneumoniae	ATCC BAA-255	Penicillin-binding protein 2a	7447421
Cefoxitin	C16H17N3O7S2	Streptococcus pneumoniae	ATCC BAA-255	Penicillin-binding protein 1A	7447421
Cefoxitin	C16H17N3O7S2	Streptococcus pneumoniae	R6	Penicillin-binding protein 2B	7447421
Cefoxitin	C16H17N3O7S2	Streptococcus pneumoniae	R6	Penicillin-binding protein 1b	7447421
Cefoxitin	C16H17N3O7S2	Streptococcus pneumoniae	R6	Penicillin-binding protein 2a	7447421
Cefoxitin	C16H17N3O7S2	Streptococcus pneumoniae	R6	Penicillin-binding protein 1A	7447421
Cefoxitin	C16H17N3O7S2	Listeria monocytogenes	568	N/A	25136010
Cefoxitin	C16H17N3O7S2	Listeria monocytogenes	EGD-e	N/A	25136010
Cefoxitin	C16H17N3O7S2	Listeria monocytogenes	1/2a	N/A	25136010
Cefoxitin	C16H17N3O7S2	Listeria monocytogenes	1/2b	N/A	25136010
Cefoxitin	C16H17N3O7S2	Staphylococcus aureus	Mu50	N/A	26828772
Cefpiramide	C25H24N8O7S2	Staphylococcus aureus	Not Specified	Penicillin binding protein 2a	1864279
Cefpiramide	C25H24N8O7S2	Escherichia coli	K12	Penicillin-binding protein 1A	3943292
Cefpiramide	C25H24N8O7S2	Escherichia coli	K12	D-alanyl-D-alanine carboxypeptidase DacC	3943292
Cefpiramide	C25H24N8O7S2	Escherichia coli	K12	Peptidoglycan synthase FtsI	3943292
Cefpiramide	C25H24N8O7S2	Pseudomonas aeruginosa	Not Specified	Penicillin-binding protein 1B	3943292
Cefpiramide	C25H24N8O7S2	Pseudomonas aeruginosa	ATCC 15692	Penicillin-binding protein 1A	3943292
Cefpiramide	C25H24N8O7S2	Pseudomonas aeruginosa	PAO1	Penicillin-binding protein 1A	3943292
Cefpiramide	C25H24N8O7S2	Pseudomonas aeruginosa	1C	Penicillin-binding protein 1A	3943292
Cefpiramide	C25H24N8O7S2	Pseudomonas aeruginosa	PRS 101	Penicillin-binding protein 1A	3943292
Cefpiramide	C25H24N8O7S2	Pseudomonas aeruginosa	LMG 12228	Penicillin-binding protein 1A	3943292
Cefpiramide	C25H24N8O7S2	Staphylococcus aureus	Not Specified	Penicillin-binding protein 1B	3943292
Cefpiramide	C25H24N8O7S2	Escherichia coli	K12	Penicillin-binding protein 1A	6426381
Cefpiramide	C25H24N8O7S2	Escherichia coli	K12	D-alanyl-D-alanine carboxypeptidase DacC	6426381
Cefpiramide	C25H24N8O7S2	Pseudomonas aeruginosa	Not Specified	Penicillin-binding protein 1B	6426381
Cefpiramide	C25H24N8O7S2	Pseudomonas aeruginosa	ATCC 15692	Penicillin-binding protein 1A	6426381
Cefpiramide	C25H24N8O7S2	Pseudomonas aeruginosa	PAO1	Penicillin-binding protein 1A	6426381
Cefpiramide	C25H24N8O7S2	Pseudomonas aeruginosa	1C	Penicillin-binding protein 1A	6426381
Cefpiramide	C25H24N8O7S2	Pseudomonas aeruginosa	PRS 101	Penicillin-binding protein 1A	6426381
Cefpiramide	C25H24N8O7S2	Pseudomonas aeruginosa	LMG 12228	Penicillin-binding protein 1A	6426381
Cefpiramide	C25H24N8O7S2	Escherichia coli	K12	Penicillin-binding protein 1A	6448021
Cefpiramide	C25H24N8O7S2	Escherichia coli	K12	D-alanyl-D-alanine carboxypeptidase DacC	6448021
Cefpiramide	C25H24N8O7S2	Escherichia coli	K12	Peptidoglycan synthase FtsI	6448021
Cefpiramide	C25H24N8O7S2	Pseudomonas aeruginosa	Not Specified	Penicillin-binding protein 1B	6448021
Cefpiramide	C25H24N8O7S2	Pseudomonas aeruginosa	ATCC 15692	Penicillin-binding protein 1A	6448021
Cefpiramide	C25H24N8O7S2	Pseudomonas aeruginosa	PAO1	Penicillin-binding protein 1A	6448021
Cefpiramide	C25H24N8O7S2	Pseudomonas aeruginosa	1C	Penicillin-binding protein 1A	6448021
Cefpiramide	C25H24N8O7S2	Pseudomonas aeruginosa	PRS 101	Penicillin-binding protein 1A	6448021
Cefpiramide	C25H24N8O7S2	Pseudomonas aeruginosa	LMG 12228	Penicillin-binding protein 1A	6448021
Cefpiramide	C25H24N8O7S2	Staphylococcus aureus	Not Specified	Penicillin-binding protein 1B	6448021
Cefpodoxime	C15H17N5O6S2	Escherichia coli	K12	Peptidoglycan synthase FtsI	12041787
Cefprozil	C18H19N3O5S	Streptococcus pneumoniae serotype 4	ATCC BAA-334	Penicillin-binding protein 2B	11959556
Cefprozil	C18H19N3O5S	Streptococcus pneumoniae serotype 4	ATCC BAA-334	Penicillin-binding protein 2x	11959556
Cefprozil	C18H19N3O5S	Streptococcus pneumoniae serotype 4	ATCC BAA-334	Penicillin-binding protein 1A	11959556
Cefprozil	C18H19N3O5S	Streptococcus pneumoniae serotype 4	TIGR4	Penicillin-binding protein 2B	11959556
Cefprozil	C18H19N3O5S	Streptococcus pneumoniae serotype 4	TIGR4	Penicillin-binding protein 2x	11959556
Cefprozil	C18H19N3O5S	Streptococcus pneumoniae serotype 4	TIGR4	Penicillin-binding protein 1A	11959556
Ceftazidime	C22H22N6O7S2	Escherichia coli	K12	Penicillin-binding protein 1A	6413485
Ceftazidime	C22H22N6O7S2	Escherichia coli	K12	Penicillin-binding protein 1B	6413485
Ceftazidime	C22H22N6O7S2	Escherichia coli	K12	Penicillin-binding protein 2	6413485
Ceftazidime	C22H22N6O7S2	Escherichia coli	K12	Peptidoglycan synthase FtsI	6413485
Ceftazidime	C22H22N6O7S2	Pseudomonas aeruginosa	Not Specified	Penicillin-binding protein 2	6413485
Ceftazidime	C22H22N6O7S2	Pseudomonas aeruginosa	Not Specified	Penicillin-binding protein 1B	6413485
Ceftazidime	C22H22N6O7S2	Pseudomonas aeruginosa	ATCC 15692	D-alanyl-D-alanine endopeptidase	6413485
Ceftazidime	C22H22N6O7S2	Pseudomonas aeruginosa	PAO1	D-alanyl-D-alanine endopeptidase	6413485
Ceftazidime	C22H22N6O7S2	Pseudomonas aeruginosa	1C	D-alanyl-D-alanine endopeptidase	6413485
Ceftazidime	C22H22N6O7S2	Pseudomonas aeruginosa	PRS 101	D-alanyl-D-alanine endopeptidase	6413485
Ceftazidime	C22H22N6O7S2	Pseudomonas aeruginosa	LMG 12228	D-alanyl-D-alanine endopeptidase	6413485
Ceftazidime	C22H22N6O7S2	Streptococcus pneumoniae	Not Specified	Penicillin-binding protein 3	6413485
Ceftazidime	C22H22N6O7S2	Streptococcus pneumoniae	ATCC BAA-255	Penicillin-binding protein 1A	6413485
Ceftazidime	C22H22N6O7S2	Streptococcus pneumoniae	R6	Penicillin-binding protein 1A	6413485
Ceftazidime	C22H22N6O7S2	Stenotrophomonas maltophilia	SM33	N/A	14693533
Ceftazidime	C22H22N6O7S2	Escherichia coli	ER20477	N/A	15528892
Ceftazidime	C22H22N6O7S2	Escherichia coli	ER14169	N/A	15528892
Ceftazidime	C22H22N6O7S2	Morganella morganii	ER14229	N/A	15528892
Ceftazidime	C22H22N6O7S2	Morganella morganii	ER89472	N/A	15528892
Ceftazidime	C22H22N6O7S2	Proteus vulgaris	ER35441	N/A	15528892
Ceftazidime	C22H22N6O7S2	Proteus vulgaris	ER50120	N/A	15528892
Ceftazidime	C22H22N6O7S2	Providencia stuartii	ER21870	N/A	15528892
Ceftazidime	C22H22N6O7S2	Providencia stuartii	ER08274	N/A	15528892
Ceftazidime	C22H22N6O7S2	Burkholderia pseudomallei	H777	N/A	23785532
Ceftazidime	C22H22N6O7S2	Escherichia coli	E42	N/A	25189202
Ceftazidime	C22H22N6O7S2	Pseudomonas aeruginosa	ATCC 27853	N/A	25285879
Ceftazidime	C22H22N6O7S2	Pseudomonas aeruginosa	PAO1	N/A	28188589
Ceftazidime hydrate	C22H32N6O12S2	Burkholderia cenocepacia	LMG 18828	N/A	19146953
Ceftazidime hydrate	C22H32N6O12S2	Burkholderia cenocepacia	LMG 16656	N/A	19146953
Ceftazidime hydrate	C22H32N6O12S2	Burkholderia multivorans	LMG 13010	N/A	19146953
Ceftazidime hydrate	C22H32N6O12S2	Burkholderia multivorans	LMG 17588	N/A	19146953
Ceftizoxime	C13H13N5O5S2	Escherichia coli	K12	Penicillin-binding protein 1A	7018389
Ceftizoxime	C13H13N5O5S2	Escherichia coli	K12	Penicillin-binding protein 1B	7018389
Ceftizoxime	C13H13N5O5S2	Escherichia coli	K12	Peptidoglycan synthase FtsI	7018389
Ceftizoxime	C13H13N5O5S2	Staphylococcus aureus	Not Specified	MecA PBP2' (penicillin binding protein 2')	15716453
Ceftobiprole	C20H22N8O6S2	Escherichia coli	K12	Peptidoglycan synthase FtsI	17470659
Ceftobiprole	C20H22N8O6S2	Staphylococcus aureus	Not Specified	MecA	17470659
Ceftobiprole	C20H22N8O6S2	Streptococcus pneumoniae serotype 4	ATCC BAA-334	Penicillin-binding protein 2x	17470659
Ceftobiprole	C20H22N8O6S2	Streptococcus pneumoniae serotype 4	TIGR4	Penicillin-binding protein 2x	17470659
Ceftriaxone	C18H18N8O7S3	Streptococcus pneumoniae	ATCC BAA-255	Penicillin-binding protein 2B	20704258
Ceftriaxone	C18H18N8O7S3	Streptococcus pneumoniae	R6	Penicillin-binding protein 2B	20704258
Cefuroxime	C16H16N4O8S	Clostridium perfringens	13	Penicillin-binding protein 1A	7968655
Cefuroxime	C16H16N4O8S	Clostridium perfringens	Type A	Penicillin-binding protein 1A	7968655
Cefuroxime	C16H16N4O8S	Clostridium perfringens	13	Penicillin-binding protein 1A	17016423
Cefuroxime	C16H16N4O8S	Clostridium perfringens	Type A	Penicillin-binding protein 1A	17016423
Cefuroxime	C16H16N4O8S	Clostridium perfringens	13	Penicillin-binding protein 1A	17139284
Cefuroxime	C16H16N4O8S	Clostridium perfringens	Type A	Penicillin-binding protein 1A	17139284
Cefuroxime	C16H16N4O8S	Listeria monocytogenes	568	N/A	25136010
Cefuroxime	C16H16N4O8S	Listeria monocytogenes	EGD-e	N/A	25136010
Cefuroxime	C16H16N4O8S	Listeria monocytogenes	1/2a	N/A	25136010
Cefuroxime	C16H16N4O8S	Listeria monocytogenes	1/2b	N/A	25136010
Cephalexin	C16H17N3O4S	Streptococcus pneumoniae	Not Specified	Penicillin-binding protein 3	7447421
Cephalexin	C16H17N3O4S	Streptococcus pneumoniae	ATCC BAA-255	Penicillin-binding protein 2B	7447421
Cephalexin	C16H17N3O4S	Streptococcus pneumoniae	ATCC BAA-255	Penicillin-binding protein 1b	7447421
Cephalexin	C16H17N3O4S	Streptococcus pneumoniae	ATCC BAA-255	Penicillin-binding protein 2a	7447421
Cephalexin	C16H17N3O4S	Streptococcus pneumoniae	ATCC BAA-255	Penicillin-binding protein 1A	7447421
Cephalexin	C16H17N3O4S	Streptococcus pneumoniae	R6	Penicillin-binding protein 2B	7447421
Cephalexin	C16H17N3O4S	Streptococcus pneumoniae	R6	Penicillin-binding protein 1b	7447421
Cephalexin	C16H17N3O4S	Streptococcus pneumoniae	R6	Penicillin-binding protein 2a	7447421
Cephalexin	C16H17N3O4S	Streptococcus pneumoniae	R6	Penicillin-binding protein 1A	7447421
Cephalexin	C16H17N3O4S	Streptococcus pneumoniae	ATCC BAA-255	Penicillin-binding protein 2a	17142565
Cephalexin	C16H17N3O4S	Streptococcus pneumoniae	R6	Penicillin-binding protein 2a	17142565
Cephalexin	C16H17N3O4S	Bacillus subtilis	ATCC 39087	N/A	25038633
Cephaloglycin	C18H19N3O6S	Bacillus licheniformis	DSM 13	Penicillin-binding protein 2A	7565098
Cephaloglycin	C18H19N3O6S	Bacillus licheniformis	ATCC 14580	Penicillin-binding protein 2A	7565098
Cerulenin	C12H17NO3	Escherichia coli	K12	3-oxoacyl-[acyl-carrier-protein] synthase 3	791237
Cerulenin	C12H17NO3	Escherichia coli	K12	3-oxoacyl-[acyl-carrier-protein] synthase 2	791237
Cerulenin	C12H17NO3	Escherichia coli	K12	3-oxoacyl-[acyl-carrier-protein] synthase 3	11050088
Cerulenin	C12H17NO3	Escherichia coli	K12	3-oxoacyl-[acyl-carrier-protein] synthase 2	11050088
Cerulenin	C12H17NO3	Escherichia coli	K12	3-oxoacyl-[acyl-carrier-protein] synthase 2	11325930
Cerulenin	C12H17NO3	Escherichia coli	K12	3-oxoacyl-[acyl-carrier-protein] synthase 3	11591436
Cerulenin	C12H17NO3	Escherichia coli	K12	3-oxoacyl-[acyl-carrier-protein] synthase 2	11591436
Cerulenin	C12H17NO3	Escherichia coli	K12	3-oxoacyl-[acyl-carrier-protein] synthase 3	12021787
Cerulenin	C12H17NO3	Escherichia coli	K12	3-oxoacyl-[acyl-carrier-protein] synthase 2	12021787
Cerulenin	C12H17NO3	Escherichia coli	K12	3-oxoacyl-[acyl-carrier-protein] synthase 3	12570782
Cerulenin	C12H17NO3	Escherichia coli	K12	3-oxoacyl-[acyl-carrier-protein] synthase 2	12570782
Cerulenin	C12H17NO3	Escherichia coli	K12	3-oxoacyl-[acyl-carrier-protein] synthase 3	15043388
Cerulenin	C12H17NO3	Escherichia coli	K12	3-oxoacyl-[acyl-carrier-protein] synthase 2	15043388
Cerulenin	C12H17NO3	Escherichia coli	K12	3-oxoacyl-[acyl-carrier-protein] synthase 3	16436705
Cerulenin?	C12H17NO3	Escherichia coli	K12	3-oxoacyl-[acyl-carrier-protein] synthase 1	791237
Cerulenin?	C12H17NO3	Escherichia coli	K12	3-oxoacyl-[acyl-carrier-protein] synthase 1	3076376
Cerulenin?	C12H17NO3	Escherichia coli	K12	3-oxoacyl-[acyl-carrier-protein] synthase 1	9681003
Cerulenin?	C12H17NO3	Escherichia coli	K12	3-oxoacyl-[acyl-carrier-protein] synthase 1	11050088
Cerulenin?	C12H17NO3	Escherichia coli	K12	3-oxoacyl-[acyl-carrier-protein] synthase 1	11591436
Cerulenin?	C12H17NO3	Escherichia coli	K12	3-oxoacyl-[acyl-carrier-protein] synthase 1	12570782
Cerulenin?	C12H17NO3	Escherichia coli	K12	3-oxoacyl-[acyl-carrier-protein] synthase 1	15043388
CGP-37157	C15H11Cl2NOS	Candida albicans	BWP17	N/A	21903824
CGP-37157	C15H11Cl2NOS	Candida albicans	Ca-115	N/A	21903824
CGP-37157	C15H11Cl2NOS	Candida albicans	Ca-116	N/A	21903824
CGP-37157	C15H11Cl2NOS	Candida albicans	Ca-117	N/A	21903824
CGP-37157	C15H11Cl2NOS	Candida albicans	Ca-119	N/A	21903824
CGP-37157	C15H11Cl2NOS	Candida albicans	Ca-120	N/A	21903824
CGP-37157	C15H11Cl2NOS	Candida albicans	Ca-121	N/A	21903824
CGP-37157	C15H11Cl2NOS	Candida albicans	Ca-122	N/A	21903824
CGP-37157	C15H11Cl2NOS	Candida albicans	Ca-125	N/A	21903824
CGP-37157	C15H11Cl2NOS	Candida albicans	Ca-126	N/A	21903824
CGP-37157	C15H11Cl2NOS	Candida albicans	Ca-127	N/A	21903824
CGP-37157	C15H11Cl2NOS	Candida albicans	Ca-137	N/A	21903824
Ch Dhvar5 ads	C90H159N25O16	Staphylococcus aureus	MRSA	N/A	25818458
Ch_GG_Nt-Dhvar5	C97H170N28O19S	Staphylococcus aureus	MRSA	N/A	25818458
Chelerythrine	C21H18NO4+	Staphylococcus aureus	ATCC 6538P	N/A	22182580
Chelerythrine	C21H18NO4+	Staphylococcus epidermidis	ATCC 35984	N/A	22182580
Chitosan	C56H103N9O39	Escherichia coli	K-12 MG 1655	N/A	20089325
Chitosan	C56H103N9O39	Staphylococcus aureus	A7510	N/A	20089325
Chitosan	C56H103N9O39	Aspergillus fumigatus	DBM 4057	N/A	27660214
Chloramphenicol	C11H12Cl2N2O5	Escherichia coli	Not Specified	Dr hemagglutinin structural subunit	1670929
Chloramphenicol	C11H12Cl2N2O5	Escherichia coli	K12	50S ribosomal protein L16	3549294
Chloramphenicol	C11H12Cl2N2O5	Escherichia coli	K12	50S ribosomal protein L16	4365366
Chloramphenicol	C11H12Cl2N2O5	Escherichia coli	K12	50S ribosomal protein L16	7500366
Chloramphenicol	C11H12Cl2N2O5	Campylobacter jejuni	M129	N/A	17259368
Chloramphenicol	C11H12Cl2N2O5	Campylobacter jejuni	F38011	N/A	17259368
Chloramphenicol	C11H12Cl2N2O5	Escherichia coli	Not Specified	N/A	21979074
Chloramphenicol	C11H12Cl2N2O5	Bacillus subtilis	ATCC 39087	N/A	25038633
Chlorhexidine	C22H30Cl2N10	Streptococcus mutans	ATCC 10449	N/A	16595638
Chlorhexidine	C22H30Cl2N10	Streptococcus mutans	LMG 14558	N/A	17220400
Chlorhexidine	C22H30Cl2N10	Streptococcus mutans	UA159	N/A	22281025
Chlorhexidine	C22H30Cl2N10	Candida albicans	SC5314	N/A	23689719
Chlorhexidine acetate	C24H34Cl2N10O2	Staphylococcus aureus	RN1HG	N/A	23490006
Chlorhexidine acetate	C24H34Cl2N10O2	Streptococcus mutans	UA159	N/A	25624759
Chloroxine	C9H5Cl2NO	Candida albicans	SC5314	N/A	23689719
Chlorpromazine	C17H19ClN2S	Escherichia coli	MG1655	N/A	24176982
Chlorpromazine	C17H19ClN2S	Pseudomonas aeruginosa	PAO1	N/A	24176982
Chlorpromazine	C17H19ClN2S	Staphylococcus aureus	NCTC strain 8532	N/A	24176982
Chromate	CrO4-2	Pseudomonas aeruginosa	PAO1	N/A	24958247
Chrysin	C15H10O4	Escherichia coli	O157:H7 (ATCC 43895)	N/A	21930760
Chrysophanol	C15H10O4	Streptococcus mutans	LMG 14558	N/A	17220400
Chrysophanol	C15H10O4	Pseudomonas aeruginosa	PAO1	N/A	21852522
Chrysophanol	C15H10O4	Stenotrophomonas maltophilia	GIMT1.118	N/A	21852522
Chrysophsin-1	C136H211N45O26	Streptococcus mutans	UA159	N/A	22281025
Ciclopirox ethanolamine	C12H17NO2	Candida albicans	SC5314	N/A	23689719
Cidofovir	C8H14N3O6P	Human herpesvirus 5	Not Specified	DNA polymerase catalytic subunit	16048917
Cidofovir	C8H14N3O6P	Human herpesvirus 5	Not Specified	DNA polymerase catalytic subunit	16304146
Cidofovir	C8H14N3O6P	Human herpesvirus 5	Not Specified	DNA polymerase catalytic subunit	17016423
Cidofovir	C8H14N3O6P	Human herpesvirus 5	Not Specified	DNA polymerase catalytic subunit	17139284
Cidofovir	C8H14N3O6P	Human herpesvirus 5	Not Specified	DNA polymerase catalytic subunit	17913252
Cidofovir	C8H14N3O6P	Human herpesvirus 5	Not Specified	DNA polymerase catalytic subunit	19275707
Cinnamaldehyde	C9H8O	Vibrio anguillarum	LMG 4411	N/A	18793453
Cinnamaldehyde	C9H8O	Vibrio vulnificus	LMG 16867	N/A	18793453
Cinnamaldehyde	C9H8O	Burkholderia cenocepacia	LMG 18828	N/A	19146953
Cinnamaldehyde	C9H8O	Burkholderia cenocepacia	LMG 16656	N/A	19146953
Cinnamaldehyde	C9H8O	Burkholderia multivorans	LMG 13010	N/A	19146953
Cinnamaldehyde	C9H8O	Burkholderia multivorans	LMG 17588	N/A	19146953
Cinnamaldehyde	C9H8O	Vibrio cholerae	CIP 106855	N/A	21249192
Cinnamaldehyde	C9H8O	Vibrio harveyi	BB121	N/A	21249192
Cinnamic acid	C9H8O2	Pseudomonas aeruginosa	ATCC 27853	N/A	23210926
Cinnamic Acid	C9H8O2	Candida albicans	ATCC 10231	N/A	27838185
Cinnamon oil	C19H22O2	Pseudomonas aeruginosa	PAO1	N/A	26263486
Cinoxacin	C12H10N2O5	Haemophilus influenzae	ATCC 51907	DNA gyrase subunit A	9293187
Cinoxacin	C12H10N2O5	Haemophilus influenzae	DSM 11121	DNA gyrase subunit A	9293187
Cinoxacin	C12H10N2O5	Haemophilus influenzae	KW20	DNA gyrase subunit A	9293187
Cinoxacin	C12H10N2O5	Haemophilus influenzae	Rd	DNA gyrase subunit A	9293187
Cinoxacin	C12H10N2O5	Haemophilus influenzae	ATCC 51907	DNA gyrase subunit A	10411577
Cinoxacin	C12H10N2O5	Haemophilus influenzae	DSM 11121	DNA gyrase subunit A	10411577
Cinoxacin	C12H10N2O5	Haemophilus influenzae	KW20	DNA gyrase subunit A	10411577
Cinoxacin	C12H10N2O5	Haemophilus influenzae	Rd	DNA gyrase subunit A	10411577
Cinoxacin	C12H10N2O5	Haemophilus influenzae	ATCC 51907	DNA gyrase subunit A	15820884
Cinoxacin	C12H10N2O5	Haemophilus influenzae	DSM 11121	DNA gyrase subunit A	15820884
Cinoxacin	C12H10N2O5	Haemophilus influenzae	KW20	DNA gyrase subunit A	15820884
Cinoxacin	C12H10N2O5	Haemophilus influenzae	Rd	DNA gyrase subunit A	15820884
Cinoxacin	C12H10N2O5	Haemophilus influenzae	ATCC 51907	DNA gyrase subunit A	11960452?
Cinoxacin	C12H10N2O5	Haemophilus influenzae	DSM 11121	DNA gyrase subunit A	11960452?
Cinoxacin	C12H10N2O5	Haemophilus influenzae	KW20	DNA gyrase subunit A	11960452?
Cinoxacin	C12H10N2O5	Haemophilus influenzae	Rd	DNA gyrase subunit A	11960452?
Ciprofloxacin	C17H18FN3O3	Bacillus subtilis	168	DNA topoisomerase 4 subunit B	7074800
Ciprofloxacin	C17H18FN3O3	Pseudomonas aeruginosa	Not Specified	N/A	7574516
Ciprofloxacin	C17H18FN3O3	Haemophilus influenzae	ATCC 51907	DNA gyrase subunit A	9056011
Ciprofloxacin	C17H18FN3O3	Haemophilus influenzae	DSM 11121	DNA gyrase subunit A	9056011
Ciprofloxacin	C17H18FN3O3	Haemophilus influenzae	KW20	DNA gyrase subunit A	9056011
Ciprofloxacin	C17H18FN3O3	Haemophilus influenzae	Rd	DNA gyrase subunit A	9056011
Ciprofloxacin	C17H18FN3O3	Haemophilus influenzae	ATCC 51907	DNA topoisomerase 4 subunit A	9293187
Ciprofloxacin	C17H18FN3O3	Haemophilus influenzae	DSM 11121	DNA topoisomerase 4 subunit A	9293187
Ciprofloxacin	C17H18FN3O3	Haemophilus influenzae	KW20	DNA topoisomerase 4 subunit A	9293187
Ciprofloxacin	C17H18FN3O3	Haemophilus influenzae	Rd	DNA topoisomerase 4 subunit A	9293187
Ciprofloxacin	C17H18FN3O3	Haemophilus influenzae	ATCC 51907	DNA gyrase subunit A	12473806
Ciprofloxacin	C17H18FN3O3	Haemophilus influenzae	ATCC 51907	DNA topoisomerase 4 subunit A	12473806
Ciprofloxacin	C17H18FN3O3	Haemophilus influenzae	DSM 11121	DNA gyrase subunit A	12473806
Ciprofloxacin	C17H18FN3O3	Haemophilus influenzae	DSM 11121	DNA topoisomerase 4 subunit A	12473806
Ciprofloxacin	C17H18FN3O3	Haemophilus influenzae	KW20	DNA gyrase subunit A	12473806
Ciprofloxacin	C17H18FN3O3	Haemophilus influenzae	KW20	DNA topoisomerase 4 subunit A	12473806
Ciprofloxacin	C17H18FN3O3	Haemophilus influenzae	Rd	DNA gyrase subunit A	12473806
Ciprofloxacin	C17H18FN3O3	Haemophilus influenzae	Rd	DNA topoisomerase 4 subunit A	12473806
Ciprofloxacin	C17H18FN3O3	Escherichia coli	K12	DNA gyrase subunit A	14623007
Ciprofloxacin	C17H18FN3O3	Stenotrophomonas maltophilia	SM33	N/A	14693533
Ciprofloxacin	C17H18FN3O3	Escherichia coli	ER20477	N/A	15528892
Ciprofloxacin	C17H18FN3O3	Escherichia coli	ER14169	N/A	15528892
Ciprofloxacin	C17H18FN3O3	Morganella morganii	ER14229	N/A	15528892
Ciprofloxacin	C17H18FN3O3	Proteus vulgaris	ER35441	N/A	15528892
Ciprofloxacin	C17H18FN3O3	Proteus vulgaris	ER50120	N/A	15528892
Ciprofloxacin	C17H18FN3O3	Providencia stuartii	ER08274	N/A	15528892
Ciprofloxacin	C17H18FN3O3	Haemophilus influenzae	ATCC 51907	DNA topoisomerase 4 subunit A	16034208
Ciprofloxacin	C17H18FN3O3	Haemophilus influenzae	DSM 11121	DNA topoisomerase 4 subunit A	16034208
Ciprofloxacin	C17H18FN3O3	Haemophilus influenzae	KW20	DNA topoisomerase 4 subunit A	16034208
Ciprofloxacin	C17H18FN3O3	Haemophilus influenzae	Rd	DNA topoisomerase 4 subunit A	16034208
Ciprofloxacin	C17H18FN3O3	Staphylococcus aureus	Not Specified	DNA topoisomerase 4 subunit A	16337789
Ciprofloxacin	C17H18FN3O3	Haemophilus influenzae	ATCC 51907	DNA topoisomerase 4 subunit A	16517894
Ciprofloxacin	C17H18FN3O3	Haemophilus influenzae	DSM 11121	DNA topoisomerase 4 subunit A	16517894
Ciprofloxacin	C17H18FN3O3	Haemophilus influenzae	KW20	DNA topoisomerase 4 subunit A	16517894
Ciprofloxacin	C17H18FN3O3	Haemophilus influenzae	Rd	DNA topoisomerase 4 subunit A	16517894
Ciprofloxacin	C17H18FN3O3	Haemophilus influenzae	ATCC 51907	DNA gyrase subunit A	17016423
Ciprofloxacin	C17H18FN3O3	Haemophilus influenzae	ATCC 51907	DNA topoisomerase 4 subunit A	17016423
Ciprofloxacin	C17H18FN3O3	Haemophilus influenzae	DSM 11121	DNA gyrase subunit A	17016423
Ciprofloxacin	C17H18FN3O3	Haemophilus influenzae	DSM 11121	DNA topoisomerase 4 subunit A	17016423
Ciprofloxacin	C17H18FN3O3	Haemophilus influenzae	KW20	DNA gyrase subunit A	17016423
Ciprofloxacin	C17H18FN3O3	Haemophilus influenzae	KW20	DNA topoisomerase 4 subunit A	17016423
Ciprofloxacin	C17H18FN3O3	Haemophilus influenzae	Rd	DNA gyrase subunit A	17016423
Ciprofloxacin	C17H18FN3O3	Haemophilus influenzae	Rd	DNA topoisomerase 4 subunit A	17016423
Ciprofloxacin	C17H18FN3O3	Bacillus subtilis	168	DNA gyrase subunit A	17074800
Ciprofloxacin	C17H18FN3O3	Haemophilus influenzae	ATCC 51907	DNA gyrase subunit A	17139284
Ciprofloxacin	C17H18FN3O3	Haemophilus influenzae	ATCC 51907	DNA topoisomerase 4 subunit A	17139284
Ciprofloxacin	C17H18FN3O3	Haemophilus influenzae	DSM 11121	DNA gyrase subunit A	17139284
Ciprofloxacin	C17H18FN3O3	Haemophilus influenzae	DSM 11121	DNA topoisomerase 4 subunit A	17139284
Ciprofloxacin	C17H18FN3O3	Haemophilus influenzae	KW20	DNA gyrase subunit A	17139284
Ciprofloxacin	C17H18FN3O3	Haemophilus influenzae	KW20	DNA topoisomerase 4 subunit A	17139284
Ciprofloxacin	C17H18FN3O3	Haemophilus influenzae	Rd	DNA gyrase subunit A	17139284
Ciprofloxacin	C17H18FN3O3	Haemophilus influenzae	Rd	DNA topoisomerase 4 subunit A	17139284
Ciprofloxacin	C17H18FN3O3	Haemophilus influenzae	ATCC 51907	DNA gyrase subunit A	17378897
Ciprofloxacin	C17H18FN3O3	Haemophilus influenzae	DSM 11121	DNA gyrase subunit A	17378897
Ciprofloxacin	C17H18FN3O3	Haemophilus influenzae	KW20	DNA gyrase subunit A	17378897
Ciprofloxacin	C17H18FN3O3	Haemophilus influenzae	Rd	DNA gyrase subunit A	17378897
Ciprofloxacin	C17H18FN3O3	Escherichia coli	Not Specified	Multidrug resistance protein MdtK	18591276
Ciprofloxacin	C17H18FN3O3	Pseudomonas aeruginosa	PAO1	N/A	22884365
Ciprofloxacin	C17H18FN3O3	Staphylococcus aureus	ATCC 43300	N/A	23070152
Ciprofloxacin	C17H18FN3O3	Mycobacterium tuberculosis	Not Specified	Gyrase A	23275348
Ciprofloxacin	C17H18FN3O3	Staphylococcus aureus	Not Specified	DNA gyrase subunit A	23968485
Ciprofloxacin	C17H18FN3O3	Pseudomonas aeruginosa	ATCC 27853	N/A	25285879
[truncated: 3,056 more rows]
