# Supplementary material for: RNMFMDA: A Microbe-Disease Association Identification Method Based on Reliable Negative Sample Selection and Logistic Matrix Factorization With Neighborhood Regularization
Source: Front Microbiol. 2020 Oct 27;11:592430. doi: 10.3389/fmicb.2020.592430 (PMC7652725; doi:10.3389/fmicb.2020.592430)
Supplement: Supplementary file 1 [file Data_Sheet_1.ZIP › RNMFMDA/data/datadeal.txt]

C16H19ClN2O2	Vibrio harveyi
C25H20O9	Staphylococcus aureus
C25H20O9	Staphylococcus aureus
C25H20O9	Staphylococcus aureus
C6H10OS2	Streptococcus mutans
C20H32O3	Pseudomonas aeruginosa
C20H32O3	Vibrio harveyi
C20H32O3	Pseudomonas aeruginosa
C20H32O3	Staphylococcus aureus
C20H32O3	Vibrio harveyi
C20H34O2	Pseudomonas aeruginosa
C20H34O2	Vibrio harveyi
C20H32O2	Pseudomonas aeruginosa
C20H32O2	Pseudomonas aeruginosa
C8H8OS	Actinomyces oris
C8H8OS	Streptococcus sanguis
C6H10OS2	Actinomyces oris
C6H10OS2	Streptococcus mutans
C6H10OS2	Streptococcus sanguis
C2H4OS	Streptococcus mutans
C2H4OS	Streptococcus sanguis
C16H12ClN3O2	Streptococcus mutans
C16H18OS2	Actinomyces oris
C16H18OS2	Streptococcus mutans
C20H14O3	Enterococcus faecalis
C20H14O3	Pseudomonas aeruginosa
C20H14O3	Staphylococcus aureus
C20H14O3	Staphylococcus epidermidis
C20H14O3	Streptococcus mutans
C19H12ClNO3	Enterococcus faecalis
C19H12ClNO3	Pseudomonas aeruginosa
C19H12ClNO3	Staphylococcus aureus
C19H12ClNO3	Staphylococcus epidermidis
C19H12ClNO3	Streptococcus mutans
C20H13NO6	Enterococcus faecalis
C20H13NO6	Pseudomonas aeruginosa
C20H13NO6	Staphylococcus aureus
C20H13NO6	Staphylococcus epidermidis
C20H13NO6	Streptococcus mutans
C22H20ClNO5	Enterococcus faecalis
C22H20ClNO5	Pseudomonas aeruginosa
C22H20ClNO5	Staphylococcus aureus
C22H20ClNO5	Staphylococcus epidermidis
C22H20ClNO5	Streptococcus mutans
C21H18ClNO4	Enterococcus faecalis
C21H18ClNO4	Pseudomonas aeruginosa
C21H18ClNO4	Staphylococcus aureus
C21H18ClNO4	Staphylococcus epidermidis
C21H18ClNO4	Streptococcus mutans
C22H20O4	Enterococcus faecalis
C22H20O4	Pseudomonas aeruginosa
C22H20O4	Staphylococcus aureus
C22H20O4	Staphylococcus epidermidis
C22H20O4	Streptococcus mutans
C21H18O3	Enterococcus faecalis
C21H18O3	Pseudomonas aeruginosa
C21H18O3	Staphylococcus aureus
C21H18O3	Staphylococcus epidermidis
C21H18O3	Streptococcus mutans
C24H22F3NO3	Enterococcus faecalis
C24H22F3NO3	Pseudomonas aeruginosa
C24H22F3NO3	Staphylococcus aureus
C24H22F3NO3	Staphylococcus epidermidis
C24H22F3NO3	Streptococcus mutans
C22H20O4	Enterococcus faecalis
C22H20O4	Pseudomonas aeruginosa
C22H20O4	Staphylococcus aureus
C22H20O4	Staphylococcus epidermidis
C22H20O4	Streptococcus mutans
C21H18O3	Enterococcus faecalis
C21H18O3	Pseudomonas aeruginosa
C21H18O3	Staphylococcus aureus
C21H18O3	Staphylococcus epidermidis
C21H18O3	Streptococcus mutans
C21H18O3	Enterococcus faecalis
C21H18O3	Pseudomonas aeruginosa
C21H18O3	Staphylococcus aureus
C21H18O3	Staphylococcus epidermidis
C21H18O3	Streptococcus mutans
C20H16O2	Enterococcus faecalis
C20H16O2	Pseudomonas aeruginosa
C20H16O2	Staphylococcus aureus
C20H16O2	Staphylococcus epidermidis
C20H16O2	Streptococcus mutans
C20H16O2	Enterococcus faecalis
C20H16O2	Pseudomonas aeruginosa
C20H16O2	Staphylococcus aureus
C20H16O2	Staphylococcus epidermidis
C20H16O2	Streptococcus mutans
C21H17ClO3S	Enterococcus faecalis
C21H17ClO3S	Pseudomonas aeruginosa
C21H17ClO3S	Staphylococcus aureus
C21H17ClO3S	Staphylococcus epidermidis
C21H17ClO3S	Streptococcus mutans
C22H16N2O	Enterococcus faecalis
C22H16N2O	Pseudomonas aeruginosa
C22H16N2O	Staphylococcus aureus
C22H16N2O	Staphylococcus epidermidis
C22H16N2O	Streptococcus mutans
C26H22N2O3	Enterococcus faecalis
C26H22N2O3	Pseudomonas aeruginosa
C26H22N2O3	Staphylococcus aureus
C26H22N2O3	Staphylococcus epidermidis
C26H22N2O3	Streptococcus mutans
C18H18N4O3	Candida albicans
C19H19N3O3	Candida albicans
C16H14O3	Haemophilus influenzae
C16H14O3	Haemophilus influenzae
C16H14O3	Haemophilus influenzae
C16H14O3	Haemophilus influenzae
C16H14O3	Haemophilus influenzae
C16H14O3	Haemophilus influenzae
C20H30O3	Staphylococcus aureus
C20H30O3	Streptococcus mutans
C17H17BrN2O5	Enterococcus faecalis
C17H17BrN2O5	Pseudomonas aeruginosa
C17H17BrN2O5	Staphylococcus aureus
C17H17BrN2O5	Staphylococcus epidermidis
C17H17BrN2O5	Streptococcus mutans
C16H11N3O3S	Candida albicans
C15H17N3O	Candida albicans
C20H20N2O	Candida albicans
C14H13N3O4	Candida albicans
C12H15NO2	Staphylococcus aureus
C12H15NO2	Staphylococcus aureus
C12H15NO2	Staphylococcus epidermis
C11H15NO3S	Actinomyces oris
C11H15NO3S	Streptococcus mutans
C9H11NO3S	Actinomyces oris
C9H11NO3S	Streptococcus mutans
C9H11NO3S	Streptococcus sanguis
C7H9NO3S2	Actinomyces oris
C7H9NO3S2	Streptococcus mutans
C7H9NO3S2	Streptococcus sanguis
C10H12ClNO3S	Actinomyces oris
C10H12ClNO3S	Streptococcus mutans
C10H12ClNO3S	Streptococcus sanguis
C11H15NO3S	Actinomyces oris
C11H15NO3S	Streptococcus mutans
C11H15NO3S	Streptococcus sanguis
C10H13NO3S	Actinomyces oris
C10H13NO2	Staphylococcus epidermis
C6H13N5O4	Staphylococcus aureus
C6H13N5O4	Staphylococcus epidermis
C8H16N2O3	Staphylococcus aureus
C8H16N2O3	Staphylococcus epidermis
C10H11NO2	Staphylococcus aureus
C10H11NO2	Staphylococcus aureus
C10H11NO2	Staphylococcus epidermis
C6H8N2O2S	Staphylococcus aureus
C6H8N2O2S	Staphylococcus epidermis
C13H19NO2	Staphylococcus epidermis
C7H15NO2S	Staphylococcus aureus
C7H15NO2S	Staphylococcus epidermis
C5H8BrNO2	Staphylococcus aureus
C5H8BrNO2	Staphylococcus aureus
C5H8BrNO2	Staphylococcus epidermis
C23H28N2O10	Pseudomonas aeruginosa
C22H24F3NO10	Pseudomonas aeruginosa
C21H24BrNO10	Pseudomonas aeruginosa
C21H24ClNO10	Pseudomonas aeruginosa
C21H24FNO10	Pseudomonas aeruginosa
C22H27NO11	Pseudomonas aeruginosa
C19H27NO11	Pseudomonas aeruginosa
C21H31NO11	Pseudomonas aeruginosa
C17H25NO10	Pseudomonas aeruginosa
C23H37NO10	Pseudomonas aeruginosa
C25H41NO10	Pseudomonas aeruginosa
C21H33NO10	Pseudomonas aeruginosa
C16H20F3NO2	Staphylococcus aureus
C12H15NO2	Staphylococcus aureus
C12H15NO2	Staphylococcus epidermis
C10H11NO3	Staphylococcus epidermis
C13H21NO2S	Candida albicans
C15H25NO2S	Candida albicans
C9H13NO2S	Candida albicans
C11H17NO2S	Candida albicans
C14H23NO2S	Candida albicans
C14H11NO5	Candida albicans
C31H44O12	Pseudomonas aeruginosa
C19H14Cl2F3NO2	Staphylococcus aureus
C19H14Cl2F3NO2	Staphylococcus aureus
C19H14Cl2F3NO2	Staphylococcus aureus
C19H14Cl2F3NO2	Staphylococcus aureus
C16H19Cl2NO2	Staphylococcus aureus
C17H21Cl2NO3	Staphylococcus aureus
C17H18Cl2F3NO2	Staphylococcus aureus
C17H18Cl2F3NO2	Staphylococcus aureus
C17H18Cl2F3NO2	Staphylococcus aureus
C17H18Cl2F3NO2	Staphylococcus aureus
C20H24Cl2F3NO2	Staphylococcus aureus
C15H10Cl2F3NO2	Staphylococcus aureus
C14H12Cl2F3NO2	Staphylococcus aureus
C16H18F3NO2	Staphylococcus aureus
C15H16F3NO2	Staphylococcus aureus
C9H10Br2O2	Escherichia coli
C18H24N4O4S2	Acinetobacter baumannii
C18H24N4O4S2	Pseudomonas aeruginosa
C10H18O	Vibrio cholerae
C10H18O	Vibrio harveyi
C15H12O	Haemophilus influenzae
C15H12O	Haemophilus influenzae
C15H12O	Haemophilus influenzae
C14H12O3	Candida albicans
C3H8N2O2	Staphylococcus aureus
C3H8N2O2	Staphylococcus epidermis
C15H15NO2	Staphylococcus epidermis
C9H17NO2	Staphylococcus aureus
C9H17NO2	Staphylococcus aureus
C9H17NO2	Staphylococcus epidermis
C8H15NO2	Staphylococcus aureus
C8H15NO2	Staphylococcus aureus
C8H15NO2	Staphylococcus epidermis
C34H47N13O4	Escherichia coli
C51H69N19O6	Escherichia coli
C72H95N25O12	Escherichia coli
C68H91N25O8	Escherichia coli
C9H5BrO2	Staphylococcus epidermidis
C5H2Br2O2	Staphylococcus epidermidis
C9H9Br3O2	Salmonella enterica
C7H5Br3O2	Salmonella enterica
C11H13Br3O2	Salmonella enterica
C9H10Br2O2	Salmonella enterica
C7H6Br2O2	Salmonella enterica
C11H14Br2O2	Salmonella enterica
C6H4Br2O2	Pseudomonas aeruginosa
C7H7BrO2	Staphylococcus epidermidis
C5H3ClO2	Staphylococcus epidermidis
C13H21NO2S	Propionibacterium acnes
C11H17NO2S	Propionibacterium acnes
C4H10OS2	Streptococcus mutans
C20H16Cl2N2O2	Candida albicans
C11H8ClNO3	Escherichia coli
C11H8ClNO3	Pseudomonas aeruginosa
C10H6ClNO3	Escherichia coli
C10H6ClNO3	Pseudomonas aeruginosa
C8H6N2O5	Pseudomonas aeruginosa
C8H9NO2	Pseudomonas aeruginosa
C14H13ClN2O	Streptococcus mutans
C14H13ClN2O	Streptococcus mutans
C14H13ClN2O	Streptococcus mutans
C14H13ClN2O	Streptococcus mutans
C14H13ClN2O	Streptococcus mutans
C15H16N2O2	Streptococcus mutans
C15H16N2O2	Streptococcus mutans
C15H16N2O2	Streptococcus mutans
C15H16N2O2	Streptococcus mutans
C15H16N2O2	Streptococcus mutans
C15H16N2O2	Streptococcus mutans
C15H16N2O2	Streptococcus mutans
C7H8N2O	Pseudomonas aeruginosa
C6H6N2O	Pseudomonas aeruginosa
C7H7NO	Pseudomonas aeruginosa
C29H28O8	Acinetobacter baumannii
C29H28O8	Pseudomonas aeruginosa
C10H11NO2	Staphylococcus epidermis
C17H18Cl6O6S2	Bacillus subtilis
C31H28N6O2	Bacillus subtilis
C31H28N6O2	Micrococcus luteus
C31H28N6O2	Staphylococcus aureus
C31H28N6O2	Staphylococcus aureus
C30H25N7O4	Bacillus subtilis
C30H25N7O4	Micrococcus luteus
C30H25N7O4	Staphylococcus aureus
C30H25N7O4	Staphylococcus aureus
C15H16N2O	Streptococcus mutans
C15H16N2O	Streptococcus mutans
C15H16N2O	Streptococcus mutans
C15H16N2O	Streptococcus mutans
C19H18Cl2N2O5	Enterococcus faecalis
C19H18Cl2N2O5	Pseudomonas aeruginosa
C19H18Cl2N2O5	Staphylococcus aureus
C19H18Cl2N2O5	Staphylococcus epidermidis
C19H18Cl2N2O5	Streptococcus mutans
C16H13N3O4	Enterococcus faecalis
C16H13N3O4	Pseudomonas aeruginosa
C16H13N3O4	Staphylococcus aureus
C16H13N3O4	Staphylococcus epidermidis
C16H13N3O4	Streptococcus mutans
C19H18Cl2N2O5	Enterococcus faecalis
C19H18Cl2N2O5	Pseudomonas aeruginosa
C19H18Cl2N2O5	Staphylococcus aureus
C19H18Cl2N2O5	Staphylococcus epidermidis
C19H18Cl2N2O5	Streptococcus mutans
C20H21BrN2O7	Enterococcus faecalis
C20H21BrN2O7	Pseudomonas aeruginosa
C20H21BrN2O7	Staphylococcus aureus
C20H21BrN2O7	Staphylococcus epidermidis
C20H21BrN2O7	Streptococcus mutans
C23H22N2O5	Enterococcus faecalis
C23H22N2O5	Pseudomonas aeruginosa
C23H22N2O5	Staphylococcus aureus
C23H22N2O5	Staphylococcus epidermidis
C23H22N2O5	Streptococcus mutans
C25H18ClNO	Bacillus subtilis
C25H18ClNO	Escherichia coli
C25H18ClNO	Klebsiella planticola
C25H18ClNO	Micrococcus luteus
C25H18ClNO	Pseudomonas aeruginosa
C25H18ClNO	Staphylococcus aureus
C25H18ClNO	Staphylococcus aureus
C26H21NO3	Bacillus subtilis
C26H21NO3	Escherichia coli
C26H21NO3	Klebsiella planticola
C26H21NO3	Micrococcus luteus
C26H21NO3	Pseudomonas aeruginosa
C26H21NO3	Staphylococcus aureus
C26H21NO3	Staphylococcus aureus
C26H21NO2	Bacillus subtilis
C26H21NO2	Escherichia coli
C26H21NO2	Micrococcus luteus
C26H21NO2	Pseudomonas aeruginosa
C26H21NO2	Staphylococcus aureus
C26H21NO2	Staphylococcus aureus
C27H17F6NO	Bacillus subtilis
C27H17F6NO	Escherichia coli
C27H17F6NO	Klebsiella planticola
C27H17F6NO	Micrococcus luteus
C27H17F6NO	Pseudomonas aeruginosa
C27H17F6NO	Staphylococcus aureus
C27H17F6NO	Staphylococcus aureus
C26H18F3NO2	Bacillus subtilis
C26H18F3NO2	Escherichia coli
C26H18F3NO2	Klebsiella planticola
C26H18F3NO2	Micrococcus luteus
C26H18F3NO2	Pseudomonas aeruginosa
C26H18F3NO2	Staphylococcus aureus
C26H18F3NO2	Staphylococcus aureus
C28H24N2O6	Bacillus subtilis
C28H24N2O6	Escherichia coli
C28H24N2O6	Klebsiella planticola
C28H24N2O6	Micrococcus luteus
C28H24N2O6	Pseudomonas aeruginosa
C28H24N2O6	Staphylococcus aureus
C28H24N2O6	Staphylococcus aureus
C26H17F3N2O4	Bacillus subtilis
C26H17F3N2O4	Escherichia coli
C26H17F3N2O4	Klebsiella planticola
C26H17F3N2O4	Micrococcus luteus
C26H17F3N2O4	Pseudomonas aeruginosa
C26H17F3N2O4	Staphylococcus aureus
C26H17F3N2O4	Staphylococcus aureus
C83H138N30O14S	Pseudomonas aeruginosa
C20H34O3	Pseudomonas aeruginosa
C20H34O3	Staphylococcus aureus
C20H34O3	Vibrio harveyi
C20H36O3	Pseudomonas aeruginosa
C20H36O3	Staphylococcus aureus
C20H36O3	Vibrio harveyi
C22H42O12	Pseudomonas aeruginosa
C15H30O2	Pseudomonas aeruginosa
C27H22ClN3O4	Candida albicans
C27H22ClN3O4	Pseudomonas aeruginosa
C27H22ClN3O3	Candida albicans
C27H22ClN3O3	Pseudomonas aeruginosa
C27H22ClN3O4	Candida albicans
C27H22ClN3O4	Pseudomonas aeruginosa
C27H22ClN3O3	Candida albicans
C27H22ClN3O3	Pseudomonas aeruginosa
C27H24ClN3O3	Candida albicans
C27H24ClN3O3	Pseudomonas aeruginosa
C26H20ClN3O3	Candida albicans
C26H20ClN3O3	Pseudomonas aeruginosa
C27H22N6O4	Candida albicans
C27H22N6O4	Pseudomonas aeruginosa
C27H22N6O4	Candida albicans
C27H22N6O4	Pseudomonas aeruginosa
C15H30O2	Pseudomonas aeruginosa
C26H22N10O6	Pseudomonas aeruginosa
C29H44O5S2	Pseudomonas aeruginosa
C29H38O9	Pseudomonas aeruginosa
C23H37NO5	Pseudomonas aeruginosa
C91H133N21O24	Staphylococcus aureus
C91H133N21O24	Staphylococcus aureus
C91H133N21O24	Staphylococcus epidermidis
C91H133N21O24	Staphylococcus epidermidis
C93H135N21O25	Staphylococcus aureus
C93H135N21O25	Staphylococcus aureus
C93H135N21O25	Staphylococcus epidermidis
C93H135N21O25	Staphylococcus epidermidis
C21H29NO2	Staphylococcus aureus
C21H29NO2	Staphylococcus aureus
C21H29NO2	Staphylococcus aureus
C21H29NO2	Staphylococcus aureus
C21H29NO2	Staphylococcus aureus
C21H29NO2	Staphylococcus aureus
C21H29NO2	Staphylococcus aureus
C21H29NO2	Staphylococcus aureus
C21H29NO2	Staphylococcus epidermidis
C21H29NO2	Staphylococcus epidermidis
C16H17N3O3	Streptococcus mutans
C16H17N3O3	Streptococcus mutans
C8H10O2S	Pseudomonas aeruginosa
C16H18S2	Actinomyces oris
C16H18S2	Streptococcus mutans
C16H18S2	Streptococcus sanguis
C19H30O4	Staphylococcus aureus
C19H30O4	Staphylococcus aureus
C19H30O4	Staphylococcus epidermidis
C11H6Cl2N6O2S	Pseudomonas aeruginosa
C13H10BrN5O3	Pseudomonas aeruginosa
C13H10FN5O3	Pseudomonas aeruginosa
C14H13N5O3	Pseudomonas aeruginosa
C13H10N6O5	Escherichia coli
C13H10N6O5	Pseudomonas aeruginosa
C13H11N5O3	Pseudomonas aeruginosa
C13H10ClFN2O3	Escherichia coli
C13H10ClFN2O3	Pseudomonas aeruginosa
C14H13ClN2O3	Escherichia coli
C14H13ClN2O3	Pseudomonas aeruginosa
C13H10ClN3O5	Escherichia coli
C13H11ClN2O3	Escherichia coli
C13H11ClN2O3	Pseudomonas aeruginosa
C22H18F2N6O2	Candida albicans
C13H7Br2ClFN3O	Pseudomonas aeruginosa
C13H7Br2ClFN3O	Staphylococcus aureus
C13H7Br2ClFN3O	Staphylococcus aureus
C13H7Br2ClFN3O	Streptococcus epidermidis
C6H7NO2S3	Vibrio anguillarum
C6H7NO2S3	Vibrio vulnificus
C13H16BrNO6	Pseudomonas aeruginosa
C13H7Br2Cl2N3O	Pseudomonas aeruginosa
C13H7Br2Cl2N3O	Staphylococcus aureus
C13H7Br2Cl2N3O	Staphylococcus aureus
C13H7Br2Cl2N3O	Streptococcus epidermidis
C14H11Br2N3O2	Pseudomonas aeruginosa
C14H11Br2N3O2	Staphylococcus aureus
C14H11Br2N3O2	Staphylococcus aureus
C14H11Br2N3O2	Streptococcus epidermidis
C13H8Br2N4O3	Pseudomonas aeruginosa
C13H8Br2N4O3	Staphylococcus aureus
C13H8Br2N4O3	Staphylococcus aureus
C13H8Br2N4O3	Streptococcus epidermidis
C9H9Br2N3OS	Pseudomonas aeruginosa
C9H9Br2N3OS	Staphylococcus aureus
C9H9Br2N3OS	Staphylococcus aureus
C9H9Br2N3OS	Streptococcus epidermidis
C8H7Br2N3OS	Pseudomonas aeruginosa
C8H7Br2N3OS	Staphylococcus aureus
C8H7Br2N3OS	Staphylococcus aureus
C8H7Br2N3OS	Streptococcus epidermidis
C13H9Br2N3OS	Pseudomonas aeruginosa
C13H9Br2N3OS	Staphylococcus aureus
C13H9Br2N3OS	Staphylococcus aureus
C13H9Br2N3OS	Streptococcus epidermidis
C12H8Br2N4OS	Pseudomonas aeruginosa
C12H8Br2N4OS	Staphylococcus aureus
C12H8Br2N4OS	Staphylococcus aureus
C12H8Br2N4OS	Streptococcus epidermidis
C13H9Br2N3O	Pseudomonas aeruginosa
C13H9Br2N3O	Staphylococcus aureus
C13H9Br2N3O	Staphylococcus aureus
C13H9Br2N3O	Streptococcus epidermidis
C15H11Br2N3O	Pseudomonas aeruginosa
C15H11Br2N3O	Staphylococcus aureus
C15H11Br2N3O	Staphylococcus aureus
C15H11Br2N3O	Streptococcus epidermidis
C13H16FNO6	Pseudomonas aeruginosa
C13H8Br2ClN3O	Pseudomonas aeruginosa
C13H8Br2ClN3O	Staphylococcus aureus
C13H8Br2ClN3O	Staphylococcus aureus
C13H8Br2ClN3O	Streptococcus epidermidis
C16H22N2O6	Pseudomonas aeruginosa
C15H20N2O6	Pseudomonas aeruginosa
C13H16ClNO6	Pseudomonas aeruginosa
C26H28N4O2	Streptococcus gordonii
C26H28N4O2	Streptococcus mutans
C26H28N4O2	Streptococcus sanguinis
C13H9Br2N3O2	Pseudomonas aeruginosa
C13H9Br2N3O2	Staphylococcus aureus
C13H9Br2N3O2	Staphylococcus aureus
C13H9Br2N3O2	Streptococcus epidermidis
C13H10BrClN2O3	Pseudomonas aeruginosa
C13H10Cl2N2O3	Escherichia coli
C4H4O2	Aeromonas hydrophila
C4H4O2	Hafnia alvei
C4H4O2	Hafnia alvei
C10H14N2O2	Staphylococcus aureus
C10H14N2O2	Staphylococcus epidermis
C12H17N5O2S	Pseudomonas aeruginosa
C10H10F3NO2	Staphylococcus aureus
C10H10F3NO2	Staphylococcus aureus
C10H10F3NO2	Staphylococcus epidermis
C10H8N2	Pseudomonas aeruginosa
C10H8N2	Pseudomonas aeruginosa
C10H8N2	Pseudomonas aeruginosa
C10H8N2	Pseudomonas aeruginosa
C10H8N2	Pseudomonas aeruginosa
C10H8N2	Staphylococcus aureus
C10H8N2	Staphylococcus aureus
C9H6F5NO2	Staphylococcus aureus
C9H6F5NO2	Staphylococcus epidermis
C25H20O10	Staphylococcus aureus
C7H6O4	Staphylococcus aureus
C9H8F3NO2	Staphylococcus aureus
C9H8F3NO2	Staphylococcus epidermis
C9H9Cl2NO2	Staphylococcus epidermis
C9H9F2NO2	Staphylococcus aureus
C9H9F2NO2	Staphylococcus epidermis
C11H15NO2	Staphylococcus aureus
C11H15NO2	Staphylococcus aureus
C11H15NO2	Staphylococcus epidermis
C9H9N3O6	Staphylococcus epidermis
C11H6Br4N4O	Pseudomonas aeruginosa
C11H6Br4N4O	Staphylococcus aureus
C11H6Br4N4O	Staphylococcus aureus
C11H6Br4N4O	Streptococcus epidermidis
C9H10N2O4	Staphylococcus epidermis
C9H10ClNO2	Staphylococcus aureus
C9H10ClNO2	Staphylococcus aureus
C9H10ClNO2	Staphylococcus epidermis
C9H10N2O4	Staphylococcus aureus
C9H10N2O4	Staphylococcus epidermis
C10H13NO3S	Actinomyces oris
C10H13NO3S	Streptococcus mutans
C10H13NO3S	Streptococcus sanguis
C6H11NO3S	Streptococcus mutans
C6H13NO3S	Streptococcus mutans
C7H6ClNO2	Burkholderia cenocepacia
C7H6ClNO2	Burkholderia cenocepacia
C7H6ClNO2	Burkholderia multivorans
C7H6ClNO2	Burkholderia multivorans
C6H11NO4	Staphylococcus aureus
C6H11NO4	Staphylococcus epidermis
C7H6ClNO2	Burkholderia cenocepacia
C7H6ClNO2	Burkholderia cenocepacia
C7H6ClNO2	Burkholderia multivorans
C7H6ClNO2	Burkholderia multivorans
C7H6FNO2	Burkholderia cenocepacia
C7H6FNO2	Burkholderia cenocepacia
C7H6FNO2	Burkholderia multivorans
C7H6FNO2	Burkholderia multivorans
C24H46ClN7O	Streptococcus mutans
C14H11Br2N3O	Pseudomonas aeruginosa
C14H11Br2N3O	Staphylococcus aureus
C14H11Br2N3O	Staphylococcus aureus
C14H11Br2N3O	Streptococcus epidermidis
C12H7Br4NO2	Staphylococcus aureus
C12H7Br4NO2	Staphylococcus epidermidis
C10H19BrO2	Pseudomonas aeruginosa
C10H19BrO2	Pseudomonas aeruginosa
C6H11BrO2	Pseudomonas aeruginosa
C6H11BrO2	Pseudomonas aeruginosa
C8H15BrO2	Pseudomonas aeruginosa
C8H15BrO2	Pseudomonas aeruginosa
C54H65N15O7	Streptococcus mutans
C10H12N2O3	Staphylococcus aureus
C10H12N2O3	Staphylococcus aureus
C10H12N2O3	Staphylococcus epidermis
C9H10ClNO2	Staphylococcus epidermis
C10H10N2O2	Staphylococcus epidermis
C9H10FNO2	Staphylococcus epidermis
C20H28O4	Staphylococcus aureus
C20H28O4	Staphylococcus aureus
C20H28O4	Staphylococcus epidermidis
C23H26O4	Staphylococcus aureus
C23H26O4	Staphylococcus aureus
C23H26O4	Staphylococcus epidermidis
C10H14O3	Salmonella enterica
C15H12O2	Haemophilus influenzae
C15H12O2	Haemophilus influenzae
C15H12O2	Haemophilus influenzae
C10H14O2	Escherichia coli
C10H10O2	Vibrio anguillarum
C10H10O2	Vibrio vulnificus
C10H13NO3	Staphylococcus aureus
C10H13NO3	Staphylococcus aureus
C10H13NO3	Staphylococcus epidermis
C7H8O3	Escherichia coli
C9H7NO3	Vibrio anguillarum
C9H7NO3	Vibrio vulnificus
C9H7NO3	Vibrio cholerae
C9H7NO3	Vibrio harveyi
C8H7NO	Pseudomonas aeruginosa
C8H10OS	Actinomyces oris
C13H13NO2	Staphylococcus aureus
C13H13NO2	Staphylococcus epidermis
C7H9NO3	Staphylococcus aureus
C7H9NO3	Staphylococcus aureus
C7H9NO3	Staphylococcus epidermis
C18H16N4O3S2	Acinetobacter baumannii
C18H16N4O3S2	Pseudomonas aeruginosa
C18H16N4O3S2	Salmonella enterica
C18H16N4O3S2	Salmonella Typhi
C18H16N4O3S2	Staphylococcus aureus
C13H13NO2	Staphylococcus aureus
C13H13NO2	Staphylococcus epidermis
C13H13NO2	Staphylococcus aureus
C13H13NO2	Staphylococcus aureus
C13H13NO2	Staphylococcus epidermis
C8H10N2O2	Staphylococcus aureus
C8H10N2O2	Staphylococcus aureus
C7H9NO2S	Staphylococcus aureus
C7H9NO2S	Staphylococcus aureus
C7H9NO2S	Staphylococcus epidermis
C7H9NO2S	Staphylococcus aureus
C7H9NO2S	Staphylococcus aureus
C7H9NO2S	Staphylococcus epidermis
C18H14FNO3S2	Enterococcus faecalis
C18H14FNO3S2	Enterococcus faecalis
C18H14FNO3S2	Enterococcus faecalis
C18H14FNO3S2	Enterococcus faecalis
C18H14FNO3S2	Enterococcus faecalis
C18H14FNO3S2	Enterococcus faecium
C18H14FNO3S2	Enterococcus faecium
C18H14FNO3S2	Enterococcus faecium
C18H14FNO3S2	Enterococcus faecium
C18H14FNO3S2	Enterococcus gallinarum
C18H14FNO3S2	Escherichia coli
C18H14FNO3S2	Pseudomonas aeruginosa
C18H14FNO3S2	Staphylococcus aureus
C18H14FNO3S2	Staphylococcus aureus
C18H14FNO3S2	Staphylococcus aureus
C18H14FNO3S2	Staphylococcus aureus
C18H14FNO3S2	Staphylococcus aureus
C18H14FNO3S2	Staphylococcus aureus
C18H14FNO3S2	Staphylococcus aureus
C18H14FNO3S2	Staphylococcus aureus
C18H14FNO3S2	Staphylococcus aureus
C18H14FNO3S2	Staphylococcus aureus
C18H14FNO3S2	Staphylococcus aureus
C18H14FNO3S2	Staphylococcus aureus
C18H14FNO3S2	Staphylococcus aureus
C18H14FNO3S2	Staphylococcus aureus
C18H14FNO3S2	Staphylococcus aureus
C18H14FNO3S2	Staphylococcus aureus
C18H14FNO3S2	Staphylococcus aureus
C18H14FNO3S2	Staphylococcus aureus
C18H14FNO3S2	Staphylococcus aureus
C18H14FNO3S2	Staphylococcus epidermidis
C18H14FNO3S2	Staphylococcus epidermidis
C18H14FNO3S2	Staphylococcus epidermidis
C18H14FNO3S2	Staphylococcus epidermidis
C18H14FNO3S2	Staphylococcus epidermidis
C18H14FNO3S2	Staphylococcus epidermidis
C18H14FNO3S2	Staphylococcus epidermidis
C18H14FNO3S2	Staphylococcus epidermidis
C18H14FNO3S2	Staphylococcus epidermidis
C18H14FNO3S2	Staphylococcus epidermidis
C8H10N2O2	Staphylococcus aureus
C8H10N2O2	Staphylococcus aureus
C8H10N2O2	Staphylococcus epidermis
C19H14FNO3S2	Enterococcus faecalis
C19H14FNO3S2	Enterococcus faecalis
C19H14FNO3S2	Enterococcus faecalis
C19H14FNO3S2	Enterococcus faecalis
C19H14FNO3S2	Enterococcus faecalis
C19H14FNO3S2	Enterococcus faecium
C19H14FNO3S2	Enterococcus faecium
C19H14FNO3S2	Enterococcus faecium
C19H14FNO3S2	Enterococcus faecium
C19H14FNO3S2	Enterococcus gallinarum
C19H14FNO3S2	Escherichia coli
C19H14FNO3S2	Pseudomonas aeruginosa
C19H14FNO3S2	Staphylococcus aureus
C19H14FNO3S2	Staphylococcus aureus
C19H14FNO3S2	Staphylococcus aureus
C19H14FNO3S2	Staphylococcus aureus
C19H14FNO3S2	Staphylococcus aureus
C19H14FNO3S2	Staphylococcus aureus
C19H14FNO3S2	Staphylococcus aureus
C19H14FNO3S2	Staphylococcus aureus
C19H14FNO3S2	Staphylococcus aureus
C19H14FNO3S2	Staphylococcus aureus
C19H14FNO3S2	Staphylococcus aureus
C19H14FNO3S2	Staphylococcus aureus
C19H14FNO3S2	Staphylococcus aureus
C19H14FNO3S2	Staphylococcus aureus
C19H14FNO3S2	Staphylococcus aureus
C19H14FNO3S2	Staphylococcus aureus
C19H14FNO3S2	Staphylococcus aureus
C19H14FNO3S2	Staphylococcus aureus
C19H14FNO3S2	Staphylococcus aureus
C19H14FNO3S2	Staphylococcus epidermidis
C19H14FNO3S2	Staphylococcus epidermidis
C19H14FNO3S2	Staphylococcus epidermidis
C19H14FNO3S2	Staphylococcus epidermidis
C19H14FNO3S2	Staphylococcus epidermidis
C19H14FNO3S2	Staphylococcus epidermidis
C19H14FNO3S2	Staphylococcus epidermidis
C19H14FNO3S2	Staphylococcus epidermidis
C19H14FNO3S2	Staphylococcus epidermidis
C19H14FNO3S2	Staphylococcus epidermidis
C18H14FNO3S2	Enterococcus faecalis
C18H14FNO3S2	Enterococcus faecalis
C18H14FNO3S2	Enterococcus faecalis
C18H14FNO3S2	Enterococcus faecalis
C18H14FNO3S2	Enterococcus faecalis
C18H14FNO3S2	Enterococcus faecium
C18H14FNO3S2	Enterococcus faecium
C18H14FNO3S2	Enterococcus faecium
C18H14FNO3S2	Enterococcus faecium
C18H14FNO3S2	Enterococcus gallinarum
C18H14FNO3S2	Escherichia coli
C18H14FNO3S2	Pseudomonas aeruginosa
C18H14FNO3S2	Staphylococcus aureus
C18H14FNO3S2	Staphylococcus aureus
C18H14FNO3S2	Staphylococcus aureus
C18H14FNO3S2	Staphylococcus aureus
C18H14FNO3S2	Staphylococcus aureus
C18H14FNO3S2	Staphylococcus aureus
C18H14FNO3S2	Staphylococcus aureus
C18H14FNO3S2	Staphylococcus aureus
C18H14FNO3S2	Staphylococcus aureus
C18H14FNO3S2	Staphylococcus aureus
C18H14FNO3S2	Staphylococcus aureus
C18H14FNO3S2	Staphylococcus aureus
C18H14FNO3S2	Staphylococcus aureus
C18H14FNO3S2	Staphylococcus aureus
C18H14FNO3S2	Staphylococcus aureus
C18H14FNO3S2	Staphylococcus aureus
C18H14FNO3S2	Staphylococcus aureus
C18H14FNO3S2	Staphylococcus aureus
C18H14FNO3S2	Staphylococcus aureus
C18H14FNO3S2	Staphylococcus epidermidis
C18H14FNO3S2	Staphylococcus epidermidis
C18H14FNO3S2	Staphylococcus epidermidis
C18H14FNO3S2	Staphylococcus epidermidis
C18H14FNO3S2	Staphylococcus epidermidis
C18H14FNO3S2	Staphylococcus epidermidis
C18H14FNO3S2	Staphylococcus epidermidis
C18H14FNO3S2	Staphylococcus epidermidis
C18H14FNO3S2	Staphylococcus epidermidis
C18H14FNO3S2	Staphylococcus epidermidis
C8H10N2O2	Staphylococcus aureus
C8H10N2O2	Staphylococcus epidermis
C10H14N2O2	Staphylococcus epidermis
C17H14N2O3S2	Enterococcus faecalis
C17H14N2O3S2	Enterococcus faecalis
C17H14N2O3S2	Enterococcus faecalis
C17H14N2O3S2	Enterococcus faecalis
C17H14N2O3S2	Enterococcus faecalis
C17H14N2O3S2	Enterococcus faecium
C17H14N2O3S2	Enterococcus faecium
C17H14N2O3S2	Enterococcus faecium
C17H14N2O3S2	Enterococcus faecium
C17H14N2O3S2	Enterococcus gallinarum
C17H14N2O3S2	Escherichia coli
C17H14N2O3S2	Pseudomonas aeruginosa
C17H14N2O3S2	Staphylococcus aureus
C17H14N2O3S2	Staphylococcus aureus
C17H14N2O3S2	Staphylococcus aureus
C17H14N2O3S2	Staphylococcus aureus
C17H14N2O3S2	Staphylococcus aureus
C17H14N2O3S2	Staphylococcus aureus
C17H14N2O3S2	Staphylococcus aureus
C17H14N2O3S2	Staphylococcus aureus
C17H14N2O3S2	Staphylococcus aureus
C17H14N2O3S2	Staphylococcus aureus
C17H14N2O3S2	Staphylococcus aureus
C17H14N2O3S2	Staphylococcus aureus
C17H14N2O3S2	Staphylococcus aureus
C17H14N2O3S2	Staphylococcus aureus
C17H14N2O3S2	Staphylococcus aureus
C17H14N2O3S2	Staphylococcus aureus
C17H14N2O3S2	Staphylococcus aureus
C17H14N2O3S2	Staphylococcus aureus
C17H14N2O3S2	Staphylococcus aureus
C17H14N2O3S2	Staphylococcus epidermidis
C17H14N2O3S2	Staphylococcus epidermidis
C17H14N2O3S2	Staphylococcus epidermidis
C17H14N2O3S2	Staphylococcus epidermidis
C17H14N2O3S2	Staphylococcus epidermidis
C17H14N2O3S2	Staphylococcus epidermidis
C17H14N2O3S2	Staphylococcus epidermidis
C17H14N2O3S2	Staphylococcus epidermidis
C17H14N2O3S2	Staphylococcus epidermidis
C17H14N2O3S2	Staphylococcus epidermidis
C10H10F3NO2	Staphylococcus aureus
C10H10F3NO2	Staphylococcus epidermis
C26H20N6O3	Candida albicans
C26H20N6O3	Pseudomonas aeruginosa
C27H22N6O3	Candida albicans
C27H22N6O3	Pseudomonas aeruginosa
C27H22N6O3	Candida albicans
C27H22N6O3	Pseudomonas aeruginosa
C27H22N6O3	Candida albicans
C27H22N6O3	Pseudomonas aeruginosa
C15H15NO2	Staphylococcus epidermis
C7H6Cl4O3	Bacillus subtilis
C11H8Cl2O4S	Bacillus subtilis
C9H6Cl2O	Vibrio cholerae
C9H6Cl2O	Vibrio harveyi
C9H9Cl2NO2	Staphylococcus epidermis
C17H16O3	Haemophilus influenzae
C17H16O3	Haemophilus influenzae
C17H16O3	Haemophilus influenzae
C9H9Br2NO3	Staphylococcus epidermis
C9H9F2NO2	Staphylococcus epidermis
C9H9I2NO3	Staphylococcus aureus
C9H9I2NO3	Staphylococcus aureus
C9H9I2NO3	Staphylococcus epidermis
C33H56O12	Pseudomonas aeruginosa
C8H11N	Pseudomonas aeruginosa
C6H10OS2	Streptococcus mutans
C6H10OS2	Streptococcus sanguis
C27H37NO	Staphylococcus aureus
C27H37NO	Streptococcus mutans
C27H36FNO	Proteus mirabilis
C27H36FNO	Staphylococcus aureus
C27H36FNO	Streptococcus mutans
C27H36FNO	Proteus mirabilis
C27H36FNO	Staphylococcus aureus
C27H36FNO	Streptococcus mutans
C10H11F2NO	Staphylococcus aureus
C10H11F2NO	Staphylococcus epidermis
C39H54O4	Pseudomonas aeruginosa
C12H11BrO3S	Bacillus subtilis
C9H10BrNO2	Staphylococcus epidermis
C10H12N2O3	Staphylococcus aureus
C10H12N2O3	Staphylococcus epidermis
C13H12Cl2O3S	Bacillus subtilis
C11H9ClO3S	Bacillus subtilis
C11H9ClO5S	Bacillus subtilis
C9H10ClNO3	Staphylococcus aureus
C9H10ClNO3	Staphylococcus epidermis
C6H6FN	Pseudomonas aeruginosa
C9H10FNO2	Staphylococcus aureus
C9H10FNO2	Staphylococcus epidermis
C21H30O4	Staphylococcus aureus
C21H30O4	Staphylococcus aureus
C21H30O4	Staphylococcus epidermidis
C20H28O4	Staphylococcus aureus
C20H28O4	Staphylococcus aureus
C20H28O4	Staphylococcus epidermidis
C11H15BrO2	Salmonella enterica
C11H15BrO2	Salmonella enterica
C15H12O2	Haemophilus influenzae
C15H12O2	Haemophilus influenzae
C15H12O2	Haemophilus influenzae
C9H11NO3	Staphylococcus aureus
C9H11NO3	Staphylococcus aureus
C9H11NO3	Staphylococcus epidermis
C9H11NO4	Staphylococcus aureus
C10H8N2	Pseudomonas aeruginosa
C9H10INO3	Staphylococcus aureus
C9H10INO3	Staphylococcus epidermis
C16H14O2	Haemophilus influenzae
C16H14O2	Haemophilus influenzae
C16H14O2	Haemophilus influenzae
C10H13NO3	Staphylococcus aureus
C10H13NO3	Staphylococcus epidermis
C10H13NO2	Staphylococcus aureus
C10H13NO2	Staphylococcus aureus
C10H13NO2	Staphylococcus epidermis
C9H10N2O5	Staphylococcus aureus
C9H10N2O5	Staphylococcus aureus
C9H10N2O5	Staphylococcus epidermis
C9H10N2O4	Staphylococcus aureus
C9H10N2O4	Staphylococcus aureus
C9H10N2O4	Staphylococcus epidermis
C10H15NO4	Aeromonas sobria
C10H15NO4	Serratia liquefaciens
C12H19NO4	Hafnia alvei
C18H30O4	Staphylococcus aureus
C18H30O4	Staphylococcus aureus
C18H30O4	Staphylococcus aureus
C18H30O4	Staphylococcus aureus
C18H30O3S	Staphylococcus aureus
C18H30O3S	Staphylococcus aureus
C18H30O3S	Staphylococcus aureus
C18H30O3S	Staphylococcus aureus
C15H20O3	Candida albicans
C16H13Br2N3O3	Pseudomonas aeruginosa
C16H13Br2N3O3	Staphylococcus aureus
C16H13Br2N3O3	Staphylococcus aureus
C16H13Br2N3O3	Streptococcus epidermidis
C20H30O4	Candida albicans
C13H10Br2N4O	Pseudomonas aeruginosa
C13H10Br2N4O	Staphylococcus aureus
C13H10Br2N4O	Staphylococcus aureus
C13H10Br2N4O	Streptococcus epidermidis
C10H14N2O2	Staphylococcus aureus
C10H14N2O2	Staphylococcus epidermis
C10H10F3NO2	Staphylococcus epidermis
C5H8O4	Bacillus cereus
C5H8O4	Candida albicans
C11H14N2O3	Staphylococcus aureus
C11H14N2O3	Staphylococcus epidermis
C9H12N2O2	Staphylococcus aureus
C9H12N2O2	Staphylococcus epidermis
C16H15NO3	Staphylococcus aureus
C16H15NO3	Staphylococcus epidermis
C11H9ClO3S	Bacillus subtilis
C12H12Br2O3	Staphylococcus epidermidis
C15H21Br2N3O5	Staphylococcus epidermidis
C11H12Br2O4	Salmonella enterica
C9H9Br3O2	Staphylococcus epidermidis
C9H10Br2O2	Bacillus subtilis
C9H10Br2O2	Staphylococcus aureus
C9H10Br2O2	Staphylococcus aureus
C9H10Br2O2	Staphylococcus epidermidis
C9H10Br2O2	Staphylococcus epidermidis
C9H10Br2O2	Staphylococcus epidermidis
C9H10Br2O2	Staphylococcus epidermidis
C9H6Br4O4	Salmonella enterica
C7H4Br4O2	Salmonella enterica
C7H5Br3O2	Salmonella enterica
C6H6BrN	Pseudomonas aeruginosa
C9H10BrNO2	Staphylococcus aureus
C9H10BrNO2	Staphylococcus epidermis
C12H12BrNO3	Pseudomonas aeruginosa
C9H9ClFNO2	Staphylococcus aureus
C9H9ClFNO2	Staphylococcus epidermis
C10H5ClF3N	Pseudomonas aeruginosa
C6H6ClN	Pseudomonas aeruginosa
C15H11ClO	Haemophilus influenzae
C15H11ClO	Haemophilus influenzae
C15H11ClO	Haemophilus influenzae
C9H6ClN	Serratia marcescens
C10H10N2O2	Staphylococcus aureus
C10H10N2O2	Staphylococcus epidermis
C11H13NO	Vibrio anguillarum
C11H13NO	Vibrio vulnificus
C8H10O2	Escherichia coli
C9H12O2	Escherichia coli
C5H7FO3	Vibrio harveyi
C10H12FNO2	Staphylococcus aureus
C10H12FNO2	Staphylococcus epidermis
C9H10FNO2	Staphylococcus aureus
C9H10FNO2	Staphylococcus epidermis
C8H6FN	Pseudomonas aeruginosa
C15H22O3	Candida albicans
C7H5O3	Escherichia coli
C9H6O3	Escherichia coli
C6H8O3	Pseudomonas aeruginosa
C15H12O2	Haemophilus influenzae
C15H12O2	Haemophilus influenzae
C15H12O2	Haemophilus influenzae
C9H10INO2	Staphylococcus aureus
C9H10INO2	Staphylococcus epidermis
C7H9NO2S	Pseudomonas aeruginosa
C8H9BO4	Vibrio anguillarum
C8H9BO4	Vibrio campbellii
C8H9BO4	Vibrio cholerae
C8H9BO4	Vibrio vulnificus
C16H14O2	Haemophilus influenzae
C16H14O2	Haemophilus influenzae
C16H14O2	Haemophilus influenzae
C10H10O2	Vibrio anguillarum
C10H10O2	Vibrio vulnificus
C32H54O12	Pseudomonas aeruginosa
C10H13NO2	Staphylococcus aureus
C10H13NO2	Staphylococcus aureus
C10H13NO2	Staphylococcus epidermis
C9H7NO3	Vibrio vulnificus
C9H10N2O4	Staphylococcus aureus
C9H10N2O4	Staphylococcus epidermis
C5H4N2O3	Burkholderia cenocepacia
C5H4N2O3	Burkholderia cenocepacia
C5H4N2O3	Burkholderia multivorans
C5H4N2O3	Burkholderia multivorans
C15H21NO6	Pseudomonas aeruginosa
C33H56O12	Pseudomonas aeruginosa
C35H60O12	Pseudomonas aeruginosa
C15H20O3	Candida albicans
C20H35NO4	Staphylococcus aureus
C20H35NO4	Staphylococcus aureus
C20H35NO4	Staphylococcus aureus
C20H35NO4	Staphylococcus aureus
C7H5Br2N3OS	Pseudomonas aeruginosa
C7H5Br2N3OS	Staphylococcus aureus
C7H5Br2N3OS	Staphylococcus aureus
C7H5Br2N3OS	Streptococcus epidermidis
C9H8Br2O4	Salmonella enterica
C9H9Br3O2	Salmonella enterica
C7H5Br3O2	Salmonella enterica
C9H10Br2O2	Salmonella enterica
C7H6Br2O2	Salmonella enterica
C11H14Br2O2	Salmonella enterica
C19H18O6	Vibrio harveyi
C20H24O2	Candida albicans
C20H24O2	Candida albicans
C20H24O2	Candida albicans
C20H24O2	Candida albicans
C20H24O2	Candida albicans
C20H24O2	Candida albicans
C20H24O2	Candida albicans
C20H24O2	Candida albicans
C20H24O2	Candida albicans
C20H24O2	Candida albicans
C20H24O2	Candida albicans
C20H24O2	Candida albicans
C7H5BrO2	Pseudomonas aeruginosa
C10H5BrClNO3	Pseudomonas aeruginosa
C8H6BrN	Pseudomonas aeruginosa
C5H3BrO2	Aeromonas sobria
C5H3BrO2	Serratia liquefaciens
C10H5Cl2NO3	Pseudomonas aeruginosa
C8H6ClN	Pseudomonas aeruginosa
C13H23NO2S	Candida albicans
C4H4FN3O	Candida albicans
C8H6FN	Pseudomonas aeruginosa
C8H6FNO	Pseudomonas aeruginosa
C4H3FN2O2	Pseudomonas aeruginosa
C4H3FN2O2	Pseudomonas aeruginosa
C4H3FN2O2	Pseudomonas aeruginosa
C4H3FN2O2	Pseudomonas aeruginosa
C4H3FN2O2	Pseudomonas aeruginosa
C4H3FN2O2	Pseudomonas aeruginosa
C4H3FN2O2	Pseudomonas aeruginosa
C4H3FN2O2	Pseudomonas aeruginosa
C4H3FN2O2	Pseudomonas aeruginosa
C4H3FN2O2	Pseudomonas aeruginosa
C4H3FN2O2	Pseudomonas aeruginosa
C4H3FN2O2	Pseudomonas aeruginosa
C4H3FN2O2	Pseudomonas aeruginosa
C4H3FN2O2	Pseudomonas aeruginosa
C4H3FN2O2	Pseudomonas aeruginosa
C4H3FN2O2	Pseudomonas aeruginosa
C4H3FN2O2	Pseudomonas aeruginosa
C4H3FN2O2	Pseudomonas aeruginosa
C4H3FN2O2	Pseudomonas aeruginosa
C4H3FN2O2	Pseudomonas aeruginosa
C4H3FN2O2	Pseudomonas aeruginosa
C4H3FN2O2	Pseudomonas aeruginosa
C4H3FN2O2	Pseudomonas aeruginosa
C4H3FN2O2	Pseudomonas aeruginosa
C4H3FN2O2	Pseudomonas aeruginosa
C4H3FN2O2	Pseudomonas aeruginosa
C4H3FN2O2	Pseudomonas aeruginosa
C4H3FN2O2	Pseudomonas aeruginosa
C4H3FN2O2	Pseudomonas aeruginosa
C4H3FN2O2	Pseudomonas aeruginosa
C4H3FN2O2	Pseudomonas aeruginosa
C4H3FN2O2	Pseudomonas aeruginosa
C4H3FN2O2	Pseudomonas aeruginosa
C4H3FN2O2	Pseudomonas aeruginosa
C4H3FN2O2	Pseudomonas aeruginosa
C4H3FN2O2	Pseudomonas aeruginosa
C4H3FN2O2	Pseudomonas aeruginosa
C4H3FN2O2	Pseudomonas aeruginosa
C4H3FN2O2	Pseudomonas aeruginosa
C4H3FN2O2	Pseudomonas aeruginosa
C4H3FN2O2	Pseudomonas aeruginosa
C4H3FN2O2	Pseudomonas aeruginosa
C4H3FN2O2	Pseudomonas aeruginosa
C11H9ClO3S	Bacillus subtilis
C11H19NO2S	Candida albicans
C30H25ClN6O2	Bacillus subtilis
C30H25ClN6O2	Micrococcus luteus
C30H25ClN6O2	Staphylococcus aureus
C30H25ClN6O2	Staphylococcus aureus
C8H12N2O3S	Klebsiella pneumoniae
C8H12N2O3S	Proteus mirabilis
C8H12N2O3S	Staphylococcus aureus
C8H12N2O3S	Streptococcus mutans
C15H11NO2	Escherichia coli
C8H7BrO2	Pseudomonas aeruginosa
C8H6ClN	Pseudomonas aeruginosa
C8H6ClNO	Pseudomonas aeruginosa
C8H6FN	Pseudomonas aeruginosa
C17H26O4	Pseudomonas aeruginosa
C15H10O3	Escherichia coli
C56H91N21O9	Pseudomonas aeruginosa
C64H88N22O9	Pseudomonas aeruginosa
C61H98N22O10	Pseudomonas aeruginosa
C9H9BrO2	Pseudomonas aeruginosa
C8H6BrN	Pseudomonas aeruginosa
C8H6ClN	Pseudomonas aeruginosa
C9H6ClNO	Serratia marcescens
C8H6FN	Pseudomonas aeruginosa
C8H4FNO2	Pseudomonas aeruginosa
C9H7NO	Pseudomonas aeruginosa
C8H7NO	Pseudomonas aeruginosa
C9H9NO	Pseudomonas aeruginosa
C9H9N	Pseudomonas aeruginosa
C8H6N2O2	Pseudomonas aeruginosa
C44H64N10O11	Staphylococcus aureus
C44H64N10O11	Staphylococcus aureus
C44H64N10O11	Staphylococcus epidermidis
C44H64N10O11	Staphylococcus epidermidis
C9H6FN	Pseudomonas aeruginosa
C11H12N2O2	Porphyromonas gingivalis
C12H13ClN2O2S	Candida albicans
C108H116N26O15	Streptococcus mutans
C14H18N6O	Human immunodeficiency virus 1
C14H18N6O	Human immunodeficiency virus 1
C14H18N6O	Human immunodeficiency virus 1
C14H18N6O	Human immunodeficiency virus 1
C14H18N6O	Human immunodeficiency virus 1
C30H42O12	Pseudomonas aeruginosa
C2H5NO2	Proteus mirabilis
C2H5NO2	Enterobacter aerogenes
C2H5NO2	Enterobacter aerogenes
C2H5NO2	Enterobacter aerogenes
C2H5NO2	Enterobacter aerogenes
C7H16NO2+	Candida albicans
C8H11N5O3	Human herpesvirus 1
C8H11N5O3	Human herpesvirus 1
C8H11N5O3	Varicella-zoster virus
C8H11N5O3	Human herpesvirus 1
C8H11N5O3	Varicella-zoster virus
C8H11N5O3	Human herpesvirus 1
C8H11N5O3	Varicella-zoster virus
C8H11N5O3	Human herpesvirus 1
C8H11N5O3	Varicella-zoster virus
C8H11N5O3	Human herpesvirus 1
C8H11N5O3	Varicella-zoster virus
C36H64O12	Pseudomonas aeruginosa
C20H32N5O8P	Hepatitis B virus D
C20H32N5O8P	Hepatitis B virus D
C20H32N5O8P	Hepatitis B virus D
C20H32N5O8P	Hepatitis B virus D
C49H80N14O17S3	Candida tropicalis
C9H14OS3	Pseudomonas aeruginosa
C9H14OS3	Pseudomonas aeruginosa
12H15N3O2S	Shewanella oneidensis
C26H58Cl2N10	Candida albicans
C6H10OS2	Candida albicans
C6H10OS2	Pseudomonas aeruginosa
C6H10OS2	Proteus mirabilis
C6H10OS2	Proteus mirabilis
C6H10OS2	Proteus mirabilis
N/A	Actinobacillus actinomycetemcomitans
N/A	Clostridium bacilli
N/A	Staphlococcus aureus
N/A	Streptococcus mutans
C15H10O5	Streptococcus mutans
C15H22O2	Candida albicans
C151H228N44O40S6	Cryptococcus neoformans
C15H24	Candida albicans
C15H24	Candida albicans
C24H26O6	Staphylococcus epidermidis
C10H16	Bacillus cereus
C10H16	Escherichia coli
C10H16	Pichia anomala
C10H16	Candida albicans
C29H50O2	Staphylococcus aureus
C29H50O2	Staphylococcus aureus
C29H50O2	Staphylococcus aureus
C29H50O2	Staphylococcus aureus
C10H17N	Influenza A virus
C10H17N	Influenza A virus
C10H17N	Influenza A virus
C10H17N	Influenza A virus
C10H17N	Influenza A virus
C10H17N	Influenza A virus
C10H17N	Influenza A virus
C10H17N	Influenza A virus
C10H17N	Influenza A virus
C10H17N	Influenza A virus
C10H17N	Influenza A virus
C10H17N	Influenza A virus
C10H17N	Influenza A virus
C10H17N	Influenza A virus
C10H17N	Influenza A virus
C10H17N	Influenza A virus
C10H17N	Influenza A virus
C10H17N	Influenza A virus
C10H17N	Influenza A virus
C10H17N	Influenza A virus
C10H17N	Influenza A virus
C10H17N	Influenza A virus
C10H17N	Influenza A virus
C10H17N	Influenza A virus
C22H43N5O13	Escherichia coli
C22H43N5O13	Escherichia coli
C22H43N5O13	Escherichia coli
C22H43N5O13	Morganella morganii
C22H43N5O13	Proteus vulgaris
C22H43N5O13	Providencia stuartii
C22H43N5O13	Providencia stuartii
C22H43N5O13	Enteric bacteria and other eubacteria
C22H43N5O13	Escherichia coli
C22H43N5O13	Enteric bacteria and other eubacteria
C22H43N5O13	Enteric bacteria and other eubacteria
C22H43N5O13	Escherichia coli
C22H43N5O13	Enteric bacteria and other eubacteria
C22H43N5O13	Enteric bacteria and other eubacteria
C22H47N5O21S2	Escherichia coli
C22H47N5O21S2	Escherichia coli
C22H47N5O21S2	Escherichia coli
C22H47N5O21S2	Escherichia coli
C22H47N5O21S2	Escherichia coli
C3H7N	Pseudomonas aeruginosa
C7H7NO3	Mycobacterium tuberculosis
C7H7NO3	Mycobacterium tuberculosis
C20H25ClN2O5	Bacillus subtilis
C16H19N3O5S	Clostridium perfringens
C16H19N3O5S	Clostridium perfringens
C16H19N3O5S	Clostridium perfringens
C16H19N3O5S	Clostridium perfringens
C16H19N3O5S	Clostridium perfringens
C16H19N3O5S	Clostridium perfringens
C16H19N3O5S	Bacillus subtilis
C16H19N3O5S	Listeria monocytogenes
C16H19N3O5S	Listeria monocytogenes
C16H19N3O5S	Listeria monocytogenes
C16H19N3O5S	Listeria monocytogenes
C68H106N16O10	Candida albicans
C68H106N16O10	Candida albicans
C68H106N16O10	Candida albicans
C68H106N16O10	Candida albicans
C68H106N16O10	Candida albicans
C68H106N16O10	Candida albicans
C16H19N3O4S	Streptococcus pneumoniae
C16H19N3O4S	Streptococcus pneumoniae
C16H19N3O4S	Streptococcus pneumoniae
C16H19N3O4S	Streptococcus pneumoniae
C16H19N3O4S	Streptococcus pneumoniae
C16H19N3O4S	Streptococcus pneumoniae
C16H19N3O4S	Streptococcus pneumoniae
C16H19N3O4S	Streptococcus pneumoniae
C16H19N3O4S	Streptococcus pneumoniae
C16H19N3O4S	Streptococcus pneumoniae
C16H19N3O4S	Streptococcus pneumoniae
C16H19N3O4S	Streptococcus pneumoniae
C16H19N3O4S	Pseudomonas aeruginosa
C16H19N3O4S	Bacillus subtilis
C16H19N3O4S	Listeria monocytogenes
C16H19N3O4S	Listeria monocytogenes
C16H19N3O4S	Listeria monocytogenes
C16H19N3O4S	Listeria monocytogenes
C16H19N3O4S	Staphylococcus aureus
C16H19N3O4S	Pseudomonas aeruginosa
C25H35N3O6S	Human immunodeficiency virus 1
C25H35N3O6S	Human immunodeficiency virus 1
C25H35N3O6S	Human immunodeficiency virus 1
C25H35N3O6S	Human immunodeficiency virus 1
C58H73N7O17	Aspergillus niger
C58H73N7O17	Aspergillus niger
C58H73N7O17	Aspergillus niger
C58H73N7O17	Aspergillus niger
C58H73N7O17	Aspergillus niger
C58H73N7O17	Aspergillus niger
C58H73N7O17	Aspergillus niger
C58H73N7O17	Aspergillus niger
C58H73N7O17	Aspergillus niger
C58H73N7O17	Aspergillus niger
C6H7N	Pseudomonas aeruginosa
C14H8O4	Streptococcus mutans
C7H6NO2	Bacillus subtilis
C7H6NO2	Pseudomonas aeruginosa
C7H6NO2	Salmonella enterica
C7H6NO2	Vibrio vulnificus
C15H10O5	Escherichia coli
C15H10O5	Vibrio harveyi
C15H10O5	Escherichia coli
C21H41N5O11	Enteric bacteria and other eubacteria
C21H41N5O11	Enteric bacteria and other eubacteria
C21H41N5O11	Escherichia coli
C21H41N5O11	Escherichia coli
C21H41N5O11	Escherichia coli
C21H41N5O11	Escherichia coli
C20H32O3	Pseudomonas aeruginosa
C20H32O3	Staphylococcus aureus
C20H32O3	Vibrio harveyi
C22H34O4	Pseudomonas aeruginosa
C22H34O4	Staphylococcus aureus
C22H34O4	Vibrio harveyi
C9H8O4	Candida albicans
C38H52N6O7	Human immunodeficiency virus 1
C38H52N6O7	Human immunodeficiency virus
C38H52N6O7	Human immunodeficiency virus 1
C38H52N6O7	Human immunodeficiency virus
C38H52N6O7	Human immunodeficiency virus 1
C38H52N6O7	Human immunodeficiency virus 1
C38H52N6O7	Human immunodeficiency virus 1
C38H52N6O7	Human immunodeficiency virus
C38H52N6O7	Human immunodeficiency virus 1
C38H52N6O7	Human immunodeficiency virus
C38H52N6O7	Human immunodeficiency virus 1
C38H52N6O7	Human immunodeficiency virus
C38H52N6O7	Human immunodeficiency virus 1
C38H52N6O7	Human immunodeficiency virus
C38H52N6O7	Human immunodeficiency virus 1
C22H19ClO3	Plasmodium falciparum
C22H19ClO3	Plasmodium falciparum
C22H19ClO3	Plasmodium falciparum
C22H19ClO3	Plasmodium falciparum
C22H19ClO3	Plasmodium falciparum
C22H19ClO3	Plasmodium falciparum
C22H19ClO3	Plasmodium falciparum
C22H19ClO3	Plasmodium falciparum
C22H19ClO3	Plasmodium falciparum
C22H19ClO3	Plasmodium falciparum
C22H19ClO3	Plasmodium falciparum
C22H19ClO3	Plasmodium falciparum
C22H19ClO3	Plasmodium falciparum
C22H19ClO3	Plasmodium falciparum
C20H35AuO9PS	Candida albicans
C5H10BO7-	Staphylococcus epidermidis
C48H72O14	Candida albicans
C7H11N3O6S	Enterobacter cloacae
C7H11N3O6S	Escherichia coli
C7H11N3O6S	Escherichia coli
C7H11N3O6S	Escherichia coli
C7H11N3O6S	Escherichia coli
C7H11N3O6S	Klebsiella pneumoniae
C7H11N3O6S	Klebsiella pneumoniae
C7H11N3O6S	Klebsiella pneumoniae
C7H11N3O6S	Pseudomonas aeruginosa
C7H11N3O6S	Escherichia coli
C16H17N5O4S	Streptococcus pneumoniae
C16H17N5O4S	Streptococcus pneumoniae
C16H17N5O4S	Streptococcus pneumoniae
C16H17N5O4S	Streptococcus pneumoniae
C16H17N5O4S	Streptococcus pneumoniae
C16H17N5O4S	Streptococcus pneumoniae
C16H17N5O4S	Streptococcus pneumoniae
C16H17N5O4S	Streptococcus pneumoniae
C16H17N5O4S	Streptococcus pneumoniae
C38H72N2O12	Pseudomonas aeruginosa
C38H72N2O12	Pseudomonas aeruginosa
C38H72N2O12	Escherichia coli
C38H72N2O12	Escherichia coli
C38H72N2O12	Enteric bacteria and other eubacteria
C38H72N2O12	Escherichia coli
C38H72N2O12	Escherichia coli
C38H72N2O12	Enteric bacteria and other eubacteria
C38H72N2O12	Mycobacterium avium
C38H72N2O12	Mycobacterium avium
C38H72N2O12	Mycobacterium avium
C38H72N2O12	Mycobacterium avium
C38H72N2O12	Escherichia coli
C38H72N2O12	Escherichia coli
C38H72N2O12	Enteric bacteria and other eubacteria
C38H72N2O12	Escherichia coli
C38H72N2O12	Escherichia coli
C38H72N2O12	Escherichia coli
C38H72N2O12	Escherichia coli
C38H72N2O12	Burkholderia cenocepacia
C38H72N2O12	Burkholderia cenocepacia
C38H72N2O12	Burkholderia multivorans
C38H72N2O12	Burkholderia multivorans
C38H72N2O12	Pseudomonas aeruginosa
C38H72N2O12	Pseudomonas aeruginosa
C38H72N2O12	Pseudomonas aeruginosa
C38H72N2O12	Staphylococcus aureus
C38H72N2O12	Staphylococcus aureus
C38H72N2O12	Staphylococcus aureus
C38H72N2O12	Pseudomonas aeruginosa
C20H23N5O6S	Clostridium perfringens
C20H23N5O6S	Clostridium perfringens
C20H23N5O6S	Clostridium perfringens
C20H23N5O6S	Clostridium perfringens
C20H23N5O6S	Clostridium perfringens
C20H23N5O6S	Clostridium perfringens
C20H23N5O6S	Listeria monocytogenes
C20H23N5O6S	Listeria monocytogenes
C20H23N5O6S	Listeria monocytogenes
C20H23N5O6S	Listeria monocytogenes
C13H17N5O8S2	Bacillus subtilis
C13H17N5O8S2	Bacillus subtilis
C13H17N5O8S2	Bacillus subtilis
C13H17N5O8S2	Citrobacter freundii
C13H17N5O8S2	Citrobacter freundii
C13H17N5O8S2	Citrobacter freundii
C13H17N5O8S2	Bacillus subtilis
C13H17N5O8S2	Citrobacter freundii
C13H17N5O8S2	Bacillus subtilis
C13H17N5O8S2	Citrobacter freundii
C57H90N20O8	Lactobacillus fermenti
C57H90N20O8	Streptococcus mutans
C21H20O12	Burkholderia cenocepacia
C21H20O12	Burkholderia cenocepacia
C21H20O12	Burkholderia multivorans
C21H20O12	Burkholderia multivorans
C21H27N3O7S	Clostridium perfringens
C21H27N3O7S	Clostridium perfringens
C21H27N3O7S	Clostridium perfringens
C21H27N3O7S	Clostridium perfringens
C66H103N17O16S	Candida albicans
C63H120N24O13S2	Burkholderia pseudomallei
C15H10O5	Pseudomonas aeruginosa
C15H10O5	Burkholderia cenocepacia
C15H10O5	Burkholderia cenocepacia
C15H10O5	Burkholderia multivorans
C15H10O5	Burkholderia multivorans
C15H10O5	Pseudomonas aeruginosa
C15H10O5	Staphylococcus aureus
C15H10O5	Staphylococcus aureus
C15H10O5	Staphylococcus aureus
C15H10O5	Staphylococcus aureus
C15H10O5	Staphylococcus aureus
C15H10O5	Staphylococcus aureus
C21H18O11	Pseudomonas aeruginosa
C32H31BrN2O2	Mycobacterium tuberculosis
C10H10O	Vibrio cholerae
C10H10O	Vibrio harveyi
C48H56N6O8S2	Neisseria gonorrhoeae
C48H56N6O8S2	Listeria monocytogenes
C48H56N6O8S2	Listeria monocytogenes
C48H56N6O8S2	Listeria monocytogenes
C48H56N6O8S2	Listeria monocytogenes
C17H12Br2O3	Candida albicans
C18H24N4O4S2	Acinetobacter baumannii
C18H24N4O4S2	Pseudomonas aeruginosa
C27H42ClNO2	Candida albicans
C9H11NO2	Pseudomonas aeruginosa
C36H52O13	Pseudomonas aeruginosa
C7H6O3	Propionibacterium acnes
C7H6O3	Propionibacterium acnes
C7H6O3	Propionibacterium acnes
C29H48O12	Pseudomonas aeruginosa
C16H18N2O4S	Staphylococcus aureus
C16H18N2O4S	Escherichia coli
C21H22O4	Escherichia coli
C19H21ClFN3O3	Haemophilus influenzae
C19H21ClFN3O3	Haemophilus influenzae
C19H21ClFN3O3	Haemophilus influenzae
C19H21ClFN3O3	Haemophilus influenzae
C19H21ClFN3O3	Haemophilus influenzae
C19H21ClFN3O3	Haemophilus influenzae
C19H21ClFN3O3	Haemophilus influenzae
C19H21ClFN3O3	Haemophilus influenzae
C19H21ClFN3O3	Streptococcus pneumoniae serotype 4
C19H21ClFN3O3	Streptococcus pneumoniae serotype 4
C19H21ClFN3O3	Streptococcus pneumoniae serotype 4
C19H21ClFN3O3	Streptococcus pneumoniae serotype 4
C117H191N39O33	Staphylococcus epidermidis
C15H24	Candida albicans
C167H262N48O50S6	Cryptococcus neoformans
C216H377N75O59S6	Cryptococcus neoformans
C10H16	Candida albicans
C35H60O6	Escherichia coli
C30H50O2	Acinetobacter sp.
C30H50O2	Bacillus amyloliquefaciens
C30H50O2	Hafnia paralvei
C30H50O2	Obesumbacterium proteus
C30H50O2	Pseudomonas aeruginosa
C30H50O2	Pseudomonas libaniensis
C30H50O2	Serratia marcescens
C30H48O3	Escherichia coli
C36H56O6	Human immunodeficiency virus 1
C32H58O10	Candida albicans
C12H10	Staphylococcus aureus
C16H18S2	Pseudomonas aeruginosa
C45H56N10O11	Staphylococcus aureus
C45H56N10O11	Staphylococcus epidermidis
Bi2O3	Candida albicans
C9H12O6	Bacillus cereus
C121H192N38O20	Burkholderia pseudomallei
C158H263N45O27	Pseudomonas aeruginosa
C158H263N45O27	Pseudomonas aeruginosa
C158H263N45O27	Staphylococcus aureus
C158H263N45O27	Stenotrophomonas maltophilia
C158H263N45O27	Stenotrophomonas maltophilia
C145H250N44O29	Staphylococcus aureus
C145H250N44O29	Enterococcus faecalis
C145H250N44O29	Staphylococcus aureus
C145H250N44O29	Pseudomonas aeruginosa
C145H250N44O29	Pseudomonas aeruginosa
C145H250N44O29	Staphylococcus aureus
C145H250N44O29	Staphylococcus aureus
C145H250N44O29	Stenotrophomonas maltophilia
C145H250N44O29	Stenotrophomonas maltophilia
C145H250N44O29	Candida albicans
C145H250N44O29	Candida albicans
C145H250N44O29	Candida albicans
C145H250N44O29	Candida glabrata
C145H250N44O29	Candida krusei
C145H250N44O29	Candida krusei
C33H41N3O10S2	Human immunodeficiency virus 1
C33H41N3O10S2	Human immunodeficiency virus 1
C33H41N3O10S2	Human immunodeficiency virus 1
C10H13BrO3	Salmonella enterica
C12H12BrNO3	Pseudomonas aeruginosa
C18H24ClNO3	Candida albicans
C4H12N2	Serratia marcescens
C4H10O	Candida albicans
C15H12O5	Haemophilus influenzae
C15H12O5	Haemophilus influenzae
C15H12O5	Haemophilus influenzae
C23H28ClN	Candida albicans
C19H17Cl3N2S	Candida albicans
C19H17Cl3N2S	Candida albicans
C11H14O5	Pseudomonas aeruginosa
C11H14O5	Enterococcus faecalis
C11H14O5	Staphylococcus aureus
C11H14O5	Staphylococcus epidermidis
C11H14O5	Streptococcus mutans
C16H29NO3	Trueperella pyogenes
C182H273N57O38	Streptococcus mutans
C182H273N57O38	Streptococcus sanguinis
C190H309N57O43	Streptococcus gordonii
C190H309N57O43	Streptococcus mutans
C190H309N57O43	Streptococcus sanguinis
C190H309N57O43	Streptococcus mutans
C8H13NO3	Aeromonas sobria
C8H13NO3	Serratia liquefaciens
C8H13NO3	Hafnia alvei
C10H17NO3	Pseudomonas chlororaphis
C10H17NO3	Pseudomonas chlororaphis
C10H17NO3	Aeromonas sobria
C10H17NO3	Serratia liquefaciens
C10H17NO3	Hafnia alvei
C12H21NO3	Trueperella pyogenes
Cd+2	Pseudomonas aeruginosa
C9H8O4	Staphylococcus aureus
C9H8O4	Escherichia coli
C9H8O4	Pseudomonas aeruginosa
C8H10N4O2	Pseudomonas aeruginosa
C22H26O5	Human immunodeficiency virus 1
C22H26O5	Human immunodeficiency virus 1
CaCl2	Pseudomonas fluorescens
[H]N[C@@H](CCCCN)C(=O)N[C@@H](CC1=CNC2=C1C=CC=C2)C(=O)N[C@@H](CCCCN)C(=O)N[C@@H](CC(C)C)C(=O)N[C@@H](CC1=CC=CC=C1)C(=O)N[C@@H](CCCCN)C(=O)N[C@@H](CCCCN)C(=O)N[C@@H]([C@@H](C)CC)C(=O)NCC(=O)N[C@@H]([C@@H](C)CC)C(=O)NCC(=O)N[C@@H](CCCCN)C(=O)N[C@@H](CC1=CC=CC=C1)C(=O)N[C@@H](CC(C)C)C(=O)N[C@@H](CC1=CNC=N1)C(=O)N[C@@H](CO)C(=O)N[C@@H](C)C(=O)N[C@@H](CCCCN)C(=O)N[C@@H](CCCCN)C(=O)N[C@@H](CC1=CC=CC=C1…	Staphylococcus aureus
C10H16	Candida albicans
C50H88N28O15	Mycobacterium tuberculosis
C50H88N28O15	Mycobacterium tuberculosis
C15H22O3	Candida albicans
C15H20O3	Candida albicans
C9H5ClN4	Escherichia coli
C9H5ClN4	Pseudomonas aeruginosa
C9H5ClN4	Staphylococcus aureus
C20H37N3O14	Burkholderia cepacia
C20H37N3O14	Escherichia coli
C20H37N3O14	Kocuria rhizophila
C20H37N3O14	Pseudomonas aeruginosa
C20H37N3O14	Staphylococcus aureus
C20H37N3O14	Staphylococcus epidermidis
C22H20O13	Streptococcus mutans
C7H16ClNO3	Actinomyces oris
C7H16ClNO3	Streptococcus mutans
C7H16ClNO3	Streptococcus sanguis
C25H40O8	Streptococcus mutans
C10H14O	Chromobacterium violaceum
C10H14O	Pseudomonas aeruginosa
C10H14O	Salmonella enterica
C10H14O	Staphylococcus aureus
C10H14O	Escherichia coli
C10H14O	Streptococcus mutans
C52H88N10O15	Candida albicans
C70H118N28O11	Candida albicans
C70H118N28O11	Escherichia coli
C70H118N28O11	Staphylococcus aureus
C70H118N28O11	Candida albicans
C70H118N28O11	Escherichia coli
C70H118N28O11	Staphylococcus aureus
C15H14O6	Burkholderia cenocepacia
C15H14O6	Burkholderia cenocepacia
C15H14O6	Burkholderia multivorans
C15H14O6	Burkholderia multivorans
C15H14O6	Pseudomonas aeruginosa
C15H14O6	Eikenella corrodens
C22H18O10	Eikenella corrodens
C205H340N60O53	Pseudomonas aeruginosa
C205H340N60O53	Staphylococcus epidermidis
C205H340N60O53	Aggregatibacter actinomycetemcomitans
C205H340N60O53	Aggregatibacter actinomycetemcomitans
C205H340N60O53	Aggregatibacter actinomycetemcomitans
C205H340N60O53	Aggregatibacter actinomycetemcomitans
C205H340N60O53	Aggregatibacter actinomycetemcomitans
C205H340N60O53	Aggregatibacter actinomycetemcomitans
C89H152N22O15	Staphylococcus aureus
C176H302N52O41S	Pseudomonas aeruginosa
C13H13N3O6S	Escherichia coli
C13H13N3O6S	Escherichia coli
C13H13N3O6S	Escherichia coli
C13H13N3O6S	Escherichia coli
C15H14ClN3O4S	Clostridium perfringens
C15H14ClN3O4S	Clostridium perfringens
C15H14ClN3O4S	Streptococcus pneumoniae
C15H14ClN3O4S	Clostridium perfringens
C15H14ClN3O4S	Clostridium perfringens
C15H14ClN3O4S	Clostridium perfringens
C15H14ClN3O4S	Clostridium perfringens
C15H14ClN3O4S	Clostridium perfringens
C15H14ClN3O4S	Clostridium perfringens
C15H14ClN3O4S	Listeria monocytogenes
C15H14ClN3O4S	Listeria monocytogenes
C15H14ClN3O4S	Listeria monocytogenes
C15H14ClN3O4S	Listeria monocytogenes
C15H14ClN3O4S	Streptococcus pneumoniae
C15H14ClN3O4S	Streptococcus pneumoniae
C15H14ClN3O4S	Streptococcus pneumoniae
C15H14ClN3O4S	Streptococcus pneumoniae
C15H14ClN3O4S	Streptococcus pneumoniae
C15H14ClN3O4S	Streptococcus pneumoniae
C15H14ClN3O4S	Streptococcus pneumoniae
C15H14ClN3O4S	Streptococcus pneumoniae
C15H14ClN3O4S	Streptococcus pneumoniae
C20H18N4O5S2	Listeria monocytogenes
C20H18N4O5S2	Listeria monocytogenes
C20H18N4O5S2	Listeria monocytogenes
C20H18N4O5S2	Listeria monocytogenes
C20H18N4O5S2	Staphylococcus aureus
C16H16N2O6S2	Streptomyces sp.
C16H16N2O6S2	Streptomyces sp.
C16H16N2O6S2	Clostridium perfringens
C16H16N2O6S2	Clostridium perfringens
C16H16N2O6S2	Streptococcus pneumoniae
C16H16N2O6S2	Streptococcus pneumoniae
C16H16N2O6S2	Streptococcus pneumoniae
C16H16N2O6S2	Streptococcus pneumoniae
C16H16N2O6S2	Streptococcus pneumoniae
C16H16N2O6S2	Streptococcus pneumoniae
C16H16N2O6S2	Streptococcus pneumoniae
C16H16N2O6S2	Streptococcus pneumoniae
C16H16N2O6S2	Streptococcus pneumoniae
C16H16N2O6S2	Streptomyces sp.
C16H16N2O6S2	Escherichia coli
C16H16N2O6S2	Escherichia coli
C16H16N2O6S2	Escherichia coli
C16H16N2O6S2	Clostridium perfringens
C16H16N2O6S2	Clostridium perfringens
C16H16N2O6S2	Escherichia coli
C16H16N2O6S2	Streptomyces sp.
C16H16N2O6S2	Clostridium perfringens
C16H16N2O6S2	Clostridium perfringens
C16H16N2O6S2	Escherichia coli
C16H16N2O6S2	Streptomyces sp.
C18H18N6O5S2	Bacteroides fragilis
C17H17N3O6S2	Clostridium perfringens
C17H17N3O6S2	Clostridium perfringens
C17H17N3O6S2	Clostridium perfringens
C17H17N3O6S2	Clostridium perfringens
C17H17N3O6S2	Clostridium perfringens
C17H17N3O6S2	Clostridium perfringens
C14H14N8O4S3	Escherichia coli
C14H14N8O4S3	Escherichia coli
C14H14N8O4S3	Escherichia coli
C14H14N8O4S3	Escherichia coli
C14H14N8O4S3	Escherichia coli
C14H14N8O4S3	Escherichia coli
C14H14N8O4S3	Escherichia coli
C14H14N8O4S3	Escherichia coli
C14H14N8O4S3	Escherichia coli
C14H14N8O4S3	Escherichia coli
C14H14N8O4S3	Staphylococcus aureus
C19H18N6O5S3	Clostridium perfringens
C19H18N6O5S3	Clostridium perfringens
C19H18N6O5S3	Clostridium perfringens
C19H18N6O5S3	Clostridium perfringens
C19H18N6O5S3	Clostridium perfringens
C19H18N6O5S3	Clostridium perfringens
C19H18N6O5S3	Streptococcus pneumoniae
C19H18N6O5S3	Streptococcus pneumoniae
C19H24N6O5S2	Pseudomonas aeruginosa
C19H24N6O5S2	Pseudomonas aeruginosa
C19H24N6O5S2	Candida spp.
C19H24N6O5S2	Escherichia coli
C19H24N6O5S2	Escherichia coli
C16H15N5O7S2	Haemophilus influenzae
C16H15N5O7S2	Haemophilus influenzae
C16H15N5O7S2	Haemophilus influenzae
C16H15N5O7S2	Haemophilus influenzae
C16H15N5O7S2	Haemophilus influenzae
C16H15N5O7S2	Haemophilus influenzae
C16H15N5O7S2	Haemophilus influenzae
C16H15N5O7S2	Haemophilus influenzae
C16H15N5O7S2	Bacillus subtilis
C16H15N5O7S2	Listeria monocytogenes
C16H15N5O7S2	Listeria monocytogenes
C16H15N5O7S2	Listeria monocytogenes
C16H15N5O7S2	Listeria monocytogenes
C16H15N5O7S2	Klebsiella pneumoniae
C16H15N5O7S2	Proteus mirabilis
C16H15N5O7S2	Staphylococcus aureus
C16H15N5O7S2	Streptococcus mutans
C16H17N9O5S3	Clostridium perfringens
C16H17N9O5S3	Clostridium perfringens
C16H17N9O5S3	Escherichia coli
C16H17N9O5S3	Clostridium perfringens
C16H17N9O5S3	Clostridium perfringens
C16H17N9O5S3	Clostridium perfringens
C16H17N9O5S3	Clostridium perfringens
C15H17N7O5S3	Escherichia coli
C15H17N7O5S3	Escherichia coli
C15H17N7O5S3	Escherichia coli
C15H17N7O5S3	Escherichia coli
C15H17N7O5S3	Escherichia coli
C15H17N7O5S3	Staphylococcus aureus
C15H17N7O5S3	Listeria monocytogenes
C15H17N7O5S3	Listeria monocytogenes
C15H17N7O5S3	Listeria monocytogenes
C15H17N7O5S3	Listeria monocytogenes
C18H18N6O8S3	Escherichia coli
C18H18N6O8S3	Escherichia coli
C18H18N6O8S3	Escherichia coli
C18H18N6O8S3	Escherichia coli
C18H18N6O8S3	Escherichia coli
C25H27N9O8S2	Escherichia coli
C25H27N9O8S2	Escherichia coli
C25H27N9O8S2	Escherichia coli
C25H27N9O8S2	Escherichia coli
C25H27N9O8S2	Escherichia coli
C25H27N9O8S2	Escherichia coli
C25H27N9O8S2	Escherichia coli
C25H27N9O8S2	Pseudomonas aeruginosa
C25H27N9O8S2	Pseudomonas aeruginosa
C25H27N9O8S2	Pseudomonas aeruginosa
C25H27N9O8S2	Pseudomonas aeruginosa
C25H27N9O8S2	Pseudomonas aeruginosa
C25H27N9O8S2	Pseudomonas aeruginosa
C20H21N7O6S2	Bacteroides fragilis
C20H21N7O6S2	Bacteroides fragilis
C16H17N5O7S2	Bacillus subtilis
C16H17N5O7S2	Streptococcus pneumoniae
C16H17N5O7S2	Streptococcus pneumoniae
C16H17N5O7S2	Streptococcus pneumoniae
C16H17N5O7S2	Streptococcus pneumoniae
C16H17N5O7S2	Streptococcus pneumoniae
C16H17N5O7S2	Streptococcus pneumoniae
C16H17N5O7S2	Streptococcus pneumoniae
C16H17N5O7S2	Streptococcus pneumoniae
C16H17N5O7S2	Bacillus subtilis
C16H17N5O7S2	Bacillus subtilis
C16H17N5O7S2	Bacillus subtilis
C16H17N5O7S2	Bacillus subtilis
C16H17N5O7S2	Acinetobacter baumannii
C16H17N5O7S2	Listeria monocytogenes
C16H17N5O7S2	Listeria monocytogenes
C16H17N5O7S2	Listeria monocytogenes
C16H17N5O7S2	Listeria monocytogenes
C18H23N9O4S3	Streptococcus pneumoniae
C18H23N9O4S3	Clostridium perfringens
C18H23N9O4S3	Clostridium perfringens
C18H23N9O4S3	Clostridium perfringens
C18H23N9O4S3	Clostridium perfringens
C18H23N9O4S3	Clostridium perfringens
C18H23N9O4S3	Clostridium perfringens
C18H23N9O4S3	Listeria monocytogenes
C18H23N9O4S3	Listeria monocytogenes
C18H23N9O4S3	Listeria monocytogenes
C18H23N9O4S3	Listeria monocytogenes
C16H17N3O7S2	Escherichia coli
C16H17N3O7S2	Escherichia coli
C16H17N3O7S2	Escherichia coli
C16H17N3O7S2	Escherichia coli
C16H17N3O7S2	Escherichia coli
C16H17N3O7S2	Escherichia coli
C16H17N3O7S2	Escherichia coli
C16H17N3O7S2	Streptococcus pneumoniae
C16H17N3O7S2	Streptococcus pneumoniae
C16H17N3O7S2	Streptococcus pneumoniae
C16H17N3O7S2	Streptococcus pneumoniae
C16H17N3O7S2	Streptococcus pneumoniae
C16H17N3O7S2	Streptococcus pneumoniae
C16H17N3O7S2	Streptococcus pneumoniae
C16H17N3O7S2	Streptococcus pneumoniae
C16H17N3O7S2	Streptococcus pneumoniae
C16H17N3O7S2	Listeria monocytogenes
C16H17N3O7S2	Listeria monocytogenes
C16H17N3O7S2	Listeria monocytogenes
C16H17N3O7S2	Listeria monocytogenes
C16H17N3O7S2	Staphylococcus aureus
C25H24N8O7S2	Staphylococcus aureus
C25H24N8O7S2	Escherichia coli
C25H24N8O7S2	Escherichia coli
C25H24N8O7S2	Escherichia coli
C25H24N8O7S2	Pseudomonas aeruginosa
C25H24N8O7S2	Pseudomonas aeruginosa
C25H24N8O7S2	Pseudomonas aeruginosa
C25H24N8O7S2	Pseudomonas aeruginosa
C25H24N8O7S2	Pseudomonas aeruginosa
C25H24N8O7S2	Pseudomonas aeruginosa
C25H24N8O7S2	Staphylococcus aureus
C25H24N8O7S2	Escherichia coli
C25H24N8O7S2	Escherichia coli
C25H24N8O7S2	Pseudomonas aeruginosa
C25H24N8O7S2	Pseudomonas aeruginosa
C25H24N8O7S2	Pseudomonas aeruginosa
C25H24N8O7S2	Pseudomonas aeruginosa
C25H24N8O7S2	Pseudomonas aeruginosa
C25H24N8O7S2	Pseudomonas aeruginosa
C25H24N8O7S2	Escherichia coli
C25H24N8O7S2	Escherichia coli
C25H24N8O7S2	Escherichia coli
C25H24N8O7S2	Pseudomonas aeruginosa
C25H24N8O7S2	Pseudomonas aeruginosa
C25H24N8O7S2	Pseudomonas aeruginosa
C25H24N8O7S2	Pseudomonas aeruginosa
C25H24N8O7S2	Pseudomonas aeruginosa
C25H24N8O7S2	Pseudomonas aeruginosa
C25H24N8O7S2	Staphylococcus aureus
C15H17N5O6S2	Escherichia coli
C18H19N3O5S	Streptococcus pneumoniae serotype 4
C18H19N3O5S	Streptococcus pneumoniae serotype 4
C18H19N3O5S	Streptococcus pneumoniae serotype 4
C18H19N3O5S	Streptococcus pneumoniae serotype 4
C18H19N3O5S	Streptococcus pneumoniae serotype 4
C18H19N3O5S	Streptococcus pneumoniae serotype 4
C22H22N6O7S2	Escherichia coli
C22H22N6O7S2	Escherichia coli
C22H22N6O7S2	Escherichia coli
C22H22N6O7S2	Escherichia coli
C22H22N6O7S2	Pseudomonas aeruginosa
C22H22N6O7S2	Pseudomonas aeruginosa
C22H22N6O7S2	Pseudomonas aeruginosa
C22H22N6O7S2	Pseudomonas aeruginosa
C22H22N6O7S2	Pseudomonas aeruginosa
C22H22N6O7S2	Pseudomonas aeruginosa
C22H22N6O7S2	Pseudomonas aeruginosa
C22H22N6O7S2	Streptococcus pneumoniae
C22H22N6O7S2	Streptococcus pneumoniae
C22H22N6O7S2	Streptococcus pneumoniae
C22H22N6O7S2	Stenotrophomonas maltophilia
C22H22N6O7S2	Escherichia coli
C22H22N6O7S2	Escherichia coli
C22H22N6O7S2	Morganella morganii
C22H22N6O7S2	Morganella morganii
C22H22N6O7S2	Proteus vulgaris
C22H22N6O7S2	Proteus vulgaris
C22H22N6O7S2	Providencia stuartii
C22H22N6O7S2	Providencia stuartii
C22H22N6O7S2	Burkholderia pseudomallei
C22H22N6O7S2	Escherichia coli
C22H22N6O7S2	Pseudomonas aeruginosa
C22H22N6O7S2	Pseudomonas aeruginosa
C22H32N6O12S2	Burkholderia cenocepacia
C22H32N6O12S2	Burkholderia cenocepacia
C22H32N6O12S2	Burkholderia multivorans
C22H32N6O12S2	Burkholderia multivorans
C13H13N5O5S2	Escherichia coli
C13H13N5O5S2	Escherichia coli
C13H13N5O5S2	Escherichia coli
C13H13N5O5S2	Staphylococcus aureus
C20H22N8O6S2	Escherichia coli
C20H22N8O6S2	Staphylococcus aureus
C20H22N8O6S2	Streptococcus pneumoniae serotype 4
C20H22N8O6S2	Streptococcus pneumoniae serotype 4
C18H18N8O7S3	Streptococcus pneumoniae
C18H18N8O7S3	Streptococcus pneumoniae
C16H16N4O8S	Clostridium perfringens
C16H16N4O8S	Clostridium perfringens
C16H16N4O8S	Clostridium perfringens
C16H16N4O8S	Clostridium perfringens
C16H16N4O8S	Clostridium perfringens
C16H16N4O8S	Clostridium perfringens
C16H16N4O8S	Listeria monocytogenes
C16H16N4O8S	Listeria monocytogenes
C16H16N4O8S	Listeria monocytogenes
C16H16N4O8S	Listeria monocytogenes
C16H17N3O4S	Streptococcus pneumoniae
C16H17N3O4S	Streptococcus pneumoniae
C16H17N3O4S	Streptococcus pneumoniae
C16H17N3O4S	Streptococcus pneumoniae
C16H17N3O4S	Streptococcus pneumoniae
C16H17N3O4S	Streptococcus pneumoniae
C16H17N3O4S	Streptococcus pneumoniae
C16H17N3O4S	Streptococcus pneumoniae
C16H17N3O4S	Streptococcus pneumoniae
C16H17N3O4S	Streptococcus pneumoniae
C16H17N3O4S	Streptococcus pneumoniae
C16H17N3O4S	Bacillus subtilis
C18H19N3O6S	Bacillus licheniformis
C18H19N3O6S	Bacillus licheniformis
C12H17NO3	Escherichia coli
C12H17NO3	Escherichia coli
C12H17NO3	Escherichia coli
C12H17NO3	Escherichia coli
C12H17NO3	Escherichia coli
C12H17NO3	Escherichia coli
C12H17NO3	Escherichia coli
C12H17NO3	Escherichia coli
C12H17NO3	Escherichia coli
C12H17NO3	Escherichia coli
C12H17NO3	Escherichia coli
C12H17NO3	Escherichia coli
C12H17NO3	Escherichia coli
C12H17NO3	Escherichia coli
C12H17NO3	Escherichia coli
C12H17NO3	Escherichia coli
C12H17NO3	Escherichia coli
C12H17NO3	Escherichia coli
C12H17NO3	Escherichia coli
C12H17NO3	Escherichia coli
C12H17NO3	Escherichia coli
C15H11Cl2NOS	Candida albicans
C15H11Cl2NOS	Candida albicans
C15H11Cl2NOS	Candida albicans
C15H11Cl2NOS	Candida albicans
C15H11Cl2NOS	Candida albicans
C15H11Cl2NOS	Candida albicans
C15H11Cl2NOS	Candida albicans
C15H11Cl2NOS	Candida albicans
C15H11Cl2NOS	Candida albicans
C15H11Cl2NOS	Candida albicans
C15H11Cl2NOS	Candida albicans
C15H11Cl2NOS	Candida albicans
C90H159N25O16	Staphylococcus aureus
C97H170N28O19S	Staphylococcus aureus
C21H18NO4+	Staphylococcus aureus
C21H18NO4+	Staphylococcus epidermidis
C56H103N9O39	Escherichia coli
C56H103N9O39	Staphylococcus aureus
C56H103N9O39	Aspergillus fumigatus
C11H12Cl2N2O5	Escherichia coli
C11H12Cl2N2O5	Escherichia coli
C11H12Cl2N2O5	Escherichia coli
C11H12Cl2N2O5	Escherichia coli
C11H12Cl2N2O5	Campylobacter jejuni
C11H12Cl2N2O5	Campylobacter jejuni
C11H12Cl2N2O5	Escherichia coli
C11H12Cl2N2O5	Bacillus subtilis
C22H30Cl2N10	Streptococcus mutans
C22H30Cl2N10	Streptococcus mutans
C22H30Cl2N10	Streptococcus mutans
C22H30Cl2N10	Candida albicans
C24H34Cl2N10O2	Staphylococcus aureus
C24H34Cl2N10O2	Streptococcus mutans
C9H5Cl2NO	Candida albicans
C17H19ClN2S	Escherichia coli
C17H19ClN2S	Pseudomonas aeruginosa
C17H19ClN2S	Staphylococcus aureus
CrO4-2	Pseudomonas aeruginosa
C15H10O4	Escherichia coli
C15H10O4	Streptococcus mutans
C15H10O4	Pseudomonas aeruginosa
C15H10O4	Stenotrophomonas maltophilia
C136H211N45O26	Streptococcus mutans
C12H17NO2	Candida albicans
C8H14N3O6P	Human herpesvirus 5
C8H14N3O6P	Human herpesvirus 5
C8H14N3O6P	Human herpesvirus 5
C8H14N3O6P	Human herpesvirus 5
C8H14N3O6P	Human herpesvirus 5
C8H14N3O6P	Human herpesvirus 5
C9H8O	Vibrio anguillarum
C9H8O	Vibrio vulnificus
C9H8O	Burkholderia cenocepacia
C9H8O	Burkholderia cenocepacia
C9H8O	Burkholderia multivorans
C9H8O	Burkholderia multivorans
C9H8O	Vibrio cholerae
C9H8O	Vibrio harveyi
C9H8O2	Pseudomonas aeruginosa
C9H8O2	Candida albicans
C19H22O2	Pseudomonas aeruginosa
C12H10N2O5	Haemophilus influenzae
C12H10N2O5	Haemophilus influenzae
C12H10N2O5	Haemophilus influenzae
C12H10N2O5	Haemophilus influenzae
C12H10N2O5	Haemophilus influenzae
C12H10N2O5	Haemophilus influenzae
C12H10N2O5	Haemophilus influenzae
C12H10N2O5	Haemophilus influenzae
C12H10N2O5	Haemophilus influenzae
C12H10N2O5	Haemophilus influenzae
C12H10N2O5	Haemophilus influenzae
C12H10N2O5	Haemophilus influenzae
C12H10N2O5	Haemophilus influenzae
C12H10N2O5	Haemophilus influenzae
C12H10N2O5	Haemophilus influenzae
C12H10N2O5	Haemophilus influenzae
C17H18FN3O3	Bacillus subtilis
C17H18FN3O3	Pseudomonas aeruginosa
C17H18FN3O3	Haemophilus influenzae
C17H18FN3O3	Haemophilus influenzae
C17H18FN3O3	Haemophilus influenzae
C17H18FN3O3	Haemophilus influenzae
C17H18FN3O3	Haemophilus influenzae
C17H18FN3O3	Haemophilus influenzae
C17H18FN3O3	Haemophilus influenzae
C17H18FN3O3	Haemophilus influenzae
C17H18FN3O3	Haemophilus influenzae
C17H18FN3O3	Haemophilus influenzae
C17H18FN3O3	Haemophilus influenzae
C17H18FN3O3	Haemophilus influenzae
C17H18FN3O3	Haemophilus influenzae
C17H18FN3O3	Haemophilus influenzae
C17H18FN3O3	Haemophilus influenzae
C17H18FN3O3	Haemophilus influenzae
C17H18FN3O3	Escherichia coli
C17H18FN3O3	Stenotrophomonas maltophilia
C17H18FN3O3	Escherichia coli
C17H18FN3O3	Escherichia coli
C17H18FN3O3	Morganella morganii
C17H18FN3O3	Proteus vulgaris
C17H18FN3O3	Proteus vulgaris
C17H18FN3O3	Providencia stuartii
C17H18FN3O3	Haemophilus influenzae
C17H18FN3O3	Haemophilus influenzae
C17H18FN3O3	Haemophilus influenzae
C17H18FN3O3	Haemophilus influenzae
C17H18FN3O3	Staphylococcus aureus
C17H18FN3O3	Haemophilus influenzae
C17H18FN3O3	Haemophilus influenzae
C17H18FN3O3	Haemophilus influenzae
C17H18FN3O3	Haemophilus influenzae
C17H18FN3O3	Haemophilus influenzae
C17H18FN3O3	Haemophilus influenzae
C17H18FN3O3	Haemophilus influenzae
C17H18FN3O3	Haemophilus influenzae
C17H18FN3O3	Haemophilus influenzae
C17H18FN3O3	Haemophilus influenzae
C17H18FN3O3	Haemophilus influenzae
C17H18FN3O3	Haemophilus influenzae
C17H18FN3O3	Bacillus subtilis
C17H18FN3O3	Haemophilus influenzae
C17H18FN3O3	Haemophilus influenzae
C17H18FN3O3	Haemophilus influenzae
C17H18FN3O3	Haemophilus influenzae
C17H18FN3O3	Haemophilus influenzae
C17H18FN3O3	Haemophilus influenzae
C17H18FN3O3	Haemophilus influenzae
C17H18FN3O3	Haemophilus influenzae
C17H18FN3O3	Haemophilus influenzae
C17H18FN3O3	Haemophilus influenzae
C17H18FN3O3	Haemophilus influenzae
C17H18FN3O3	Haemophilus influenzae
C17H18FN3O3	Escherichia coli
C17H18FN3O3	Pseudomonas aeruginosa
C17H18FN3O3	Staphylococcus aureus
C17H18FN3O3	Mycobacterium tuberculosis
C17H18FN3O3	Staphylococcus aureus
C17H18FN3O3	Pseudomonas aeruginosa
C17H18FN3O3	Pseudomonas aeruginosa
[truncated: 3,055 more rows]
