# Supplementary material for: RNMFMDA: A Microbe-Disease Association Identification Method Based on Reliable Negative Sample Selection and Logistic Matrix Factorization With Neighborhood Regularization
Source: Front Microbiol. 2020 Oct 27;11:592430. doi: 10.3389/fmicb.2020.592430 (PMC7652725; doi:10.3389/fmicb.2020.592430)
Supplement: Supplementary file 1 [file Data_Sheet_1.ZIP › RNMFMDA/data/disease symptom similarity.csv]

4	13	0.39615714
4	29	0.109975856
4	31	0.130818597
4	33	0.133263378
5	20	0.769822775
11	14	0.764983197
11	27	0.123259203
11	29	0.370347996
11	31	0.306340464
11	33	0.308526228
11	37	0.297081346
15	13	0.373676755
15	37	0.137128034
17	5	0.870971385
17	14	0.155881913
19	4	0.146192748
19	18	0.25786943
22	11	0.79746147
24	10	0.40576516
24	14	0.509782895
24	23	0.614632861
26	4	0.137472981
26	11	0.249594441
26	13	0.238365923
26	14	0.201426436
26	15	0.303100174
26	22	0.100199258
26	23	0.155444872
26	27	0.366254896
26	29	0.343108826
26	31	0.249159111
26	33	0.28511929
26	37	0.290849893
27	13	0.195801284
27	14	0.107553133
27	23	0.114086889
31	14	0.296516493
31	23	0.224766106
31	29	0.318501393
33	13	0.141700731
33	24	0.167401059
35	14	0.280951843
35	26	0.380807923
36	15	0.109504189
36	23	0.107642443
36	26	0.104373108
36	29	0.130563977
36	31	0.155705958
36	33	0.177420774
36	37	0.778660751
37	14	0.11047705
37	23	0.136200268
37	29	0.715759605
37	31	0.307694795
37	33	0.193104629
38	4	0.151238538
38	23	0.788582067
38	24	0.452194619
38	26	0.137041044
38	31	0.362757032
38	33	0.337592415
