# Supplementary material for: RNMFMDA: A Microbe-Disease Association Identification Method Based on Reliable Negative Sample Selection and Logistic Matrix Factorization With Neighborhood Regularization
Source: Front Microbiol. 2020 Oct 27;11:592430. doi: 10.3389/fmicb.2020.592430 (PMC7652725; doi:10.3389/fmicb.2020.592430)
Supplement: Supplementary file 1 [file Data_Sheet_1.ZIP › RNMFMDA/data/disease symptom similarity.prn]

       4      130.396157
       4      290.109976
       4      310.130819
       4      330.133263
       5      200.769823
      11      140.764983
      11      270.123259
      11      290.370348
      11      31 0.30634
      11      330.308526
      11      370.297081
      15      130.373677
      15      370.137128
      17       50.870971
      17      140.155882
      19       40.146193
      19      180.257869
      22      110.797461
      24      100.405765
      24      140.509783
      24      230.614633
      26       40.137473
      26      110.249594
      26      130.238366
      26      140.201426
      26      15  0.3031
      26      220.100199
      26      230.155445
      26      270.366255
      26      290.343109
      26      310.249159
      26      330.285119
      26      37 0.29085
      27      130.195801
      27      140.107553
      27      230.114087
      31      140.296516
      31      230.224766
      31      290.318501
      33      130.141701
      33      240.167401
      35      140.280952
      35      260.380808
      36      150.109504
      36      230.107642
      36      260.104373
      36      290.130564
      36      310.155706
      36      330.177421
      36      370.778661
      37      140.110477
      37      23  0.1362
      37      29 0.71576
      37      310.307695
      37      330.193105
      38       40.151239
      38      230.788582
      38      240.452195
      38      260.137041
      38      310.362757
      38      330.337592
