# Supplementary material for: RNMFMDA: A Microbe-Disease Association Identification Method Based on Reliable Negative Sample Selection and Logistic Matrix Factorization With Neighborhood Regularization
Source: Front Microbiol. 2020 Oct 27;11:592430. doi: 10.3389/fmicb.2020.592430 (PMC7652725; doi:10.3389/fmicb.2020.592430)
Supplement: Supplementary file 1 [file Data_Sheet_1.ZIP › RNMFMDA/data/disease symptom similarity.xlsx]

## Sheet: Sheet1
4	13	0.396157
4	29	0.109976
4	31	0.130819
4	33	0.133263
5	20	0.769823
11	14	0.764983
11	27	0.123259
11	29	0.370348
11	31	0.30634
11	33	0.308526
11	37	0.297081
15	13	0.373677
15	37	0.137128
17	5	0.870971
17	14	0.155882
19	4	0.146193
19	18	0.257869
22	11	0.797461
24	10	0.405765
24	14	0.509783
24	23	0.614633
26	4	0.137473
26	11	0.249594
26	13	0.238366
26	14	0.201426
26	15	0.3031
26	22	0.100199
26	23	0.155445
26	27	0.366255
26	29	0.343109
26	31	0.249159
26	33	0.285119
26	37	0.29085
27	13	0.195801
27	14	0.107553
27	23	0.114087
31	14	0.296516
31	23	0.224766
31	29	0.318501
33	13	0.141701
33	24	0.167401
35	14	0.280952
35	26	0.380808
36	15	0.109504
36	23	0.107642
36	26	0.104373
36	29	0.130564
36	31	0.155706
36	33	0.177421
36	37	0.778661
37	14	0.110477
37	23	0.1362
37	29	0.71576
37	31	0.307695
37	33	0.193105
38	4	0.151239
38	23	0.788582
38	24	0.452195
38	26	0.137041
38	31	0.362757
38	33	0.337592
