# Supplementary material for: RNMFMDA: A Microbe-Disease Association Identification Method Based on Reliable Negative Sample Selection and Logistic Matrix Factorization With Neighborhood Regularization
Source: Front Microbiol. 2020 Oct 27;11:592430. doi: 10.3389/fmicb.2020.592430 (PMC7652725; doi:10.3389/fmicb.2020.592430)
Supplement: Supplementary file 1 [file Data_Sheet_1.ZIP › RNMFMDA/data/disease-microbe associationg number.prn]

       1     169
       2     109
       3     169
       4      61
       4     116
       4     166
       4     169
       4     207
       4     225
       4     231
       4     254
       4     255
       5     109
       5     129
       5     256
       5     257
       5     258
       6     109
       7      94
       8       5
       8       7
       8      20
       8      21
       8      62
       8      91
       8     101
       8     106
       8     133
       8     155
       8     158
       8     163
       8     164
       8     184
       8     185
       8     186
       8     189
       8     190
       8     194
       8     196
       8     202
       8     210
       8     224
       8     225
       8     252
       8     259
       9      12
       9      48
       9      61
       9     155
       9     182
       9     211
       9     221
       9     231
       9     235
       9     242
       9     289
      10     115
      11      51
      11      61
      11      94
      11     155
      11     160
      11     161
      11     225
      12     282
      13      61
      13      69
      13     166
      13     184
      13     225
      13     231
      13     232
      14      50
      14      55
      14      59
      14      60
      14     101
      14     111
      14     137
      14     140
      14     144
      14     146
      14     154
      14     155
      14     159
      14     286
      15      69
      15     121
      15     184
      15     191
      15     234
      15     256
      15     258
      15     263
      15     291
      16      63
      16     126
      17     109
      17     146
      18     169
      19     169
      20     256
      21      54
      21      55
      21      59
      21      60
      21     107
      21     111
      21     182
      21     225
      22      51
      23       5
      23     182
      23     231
      24       2
      24       8
      24      15
      24      19
      24      22
      24      48
      24      51
      24      60
      24      61
      24      64
      24      92
      24      96
      24     107
      24     108
      24     115
      24     118
      24     121
      24     124
      24     127
      24     130
      24     137
      24     147
      24     148
      24     162
      24     166
      24     167
      24     182
      24     198
      24     208
      24     215
      24     217
      24     220
      24     221
      24     227
      24     228
      24     231
      24     243
      24     245
      24     260
      24     274
      24     278
      24     282
      25     206
      26      12
      26      13
      26      14
      26      23
      26      48
      26      51
      26      52
      26      53
      26      57
      26      59
      26      61
      26      65
      26      66
      26     106
      26     118
      26     130
      26     137
      26     139
      26     148
      26     149
      26     150
      26     151
      26     153
      26     154
      26     158
      26     159
      26     160
      26     166
      26     167
      26     170
      26     181
      26     182
      26     184
      26     187
      26     194
      26     199
      26     200
      26     211
      26     212
      26     213
      26     215
      26     219
      26     225
      26     231
      26     236
      26     237
      26     238
      26     243
      26     244
      26     260
      26     261
      26     262
      26     264
      26     265
      26     266
      26     267
      26     275
      26     282
      26     283
      26     284
      26     285
      26     286
      27       5
      27      61
      27      93
      27     135
      27     136
      27     137
      27     138
      27     155
      27     162
      27     178
      27     179
      27     231
      27     251
      27     255
      27     282
      28     226
      29      11
      29      61
      29     119
      29     143
      29     155
      29     195
      29     227
      29     256
      30       6
      30     160
      30     166
      30     222
      30     223
      30     225
      30     248
      30     261
      30     275
      30     279
      31       5
      31     155
      31     229
      31     230
      31     231
      31     255
      31     261
      32     109
      33      63
      33     107
      33     225
      34       3
      34     120
      35     137
      35     138
      35     178
      36       1
      36       4
      36       5
      36       9
      36      10
      36      12
      36      16
      36      17
      36      18
      36      24
      36      25
      36      26
      36      27
      36      28
      36      29
      36      30
      36      31
      36      32
      36      33
      36      34
      36      35
      36      36
      36      37
      36      38
      36      39
      36      40
      36      41
      36      42
      36      43
      36      44
      36      45
      36      46
      36      47
      36      48
      36      49
      36      51
      36      54
      36      55
      36      56
      36      58
      36      59
      36      60
      36      61
      36      63
      36      67
      36      68
      36      70
      36      71
      36      72
      36      73
      36      74
      36      75
      36      76
      36      77
      36      78
      36      79
      36      80
      36      81
      36      82
      36      83
      36      84
      36      85
      36      86
      36      87
      36      88
      36      89
      36      90
      36      93
      36      94
      36      95
      36      97
      36      98
      36      99
      36     100
      36     102
      36     103
      36     104
      36     105
      36     110
      36     112
      36     113
      36     114
      36     117
      36     122
      36     123
      36     125
      36     128
      36     131
      36     132
      36     134
      36     141
      36     142
      36     145
      36     147
      36     148
      36     149
      36     151
      36     152
      36     153
      36     155
      36     156
      36     157
      36     158
      36     160
      36     165
      36     166
      36     168
      36     171
      36     172
      36     173
      36     174
      36     175
      36     176
      36     177
      36     178
      36     180
      36     182
      36     183
      36     184
      36     188
      36     192
      36     193
      36     197
      36     199
      36     201
      36     203
      36     204
      36     205
      36     209
      36     211
      36     214
      36     216
      36     218
      36     219
      36     221
      36     222
      36     225
      36     231
      36     233
      36     235
      36     236
      36     239
      36     240
      36     241
      36     242
      36     246
      36     247
      36     249
      36     250
      36     252
      36     253
      36     261
      36     267
      36     268
      36     269
      36     270
      36     271
      36     272
      36     273
      36     276
      36     277
      36     281
      36     282
      36     287
      36     288
      36     290
      36     292
      37      23
      37      61
      37      62
      37      94
      37     106
      37     107
      37     154
      37     155
      37     184
      37     231
      38       5
      38     107
      38     231
      39     280
