# Supplementary material for: RNMFMDA: A Microbe-Disease Association Identification Method Based on Reliable Negative Sample Selection and Logistic Matrix Factorization With Neighborhood Regularization
Source: Front Microbiol. 2020 Oct 27;11:592430. doi: 10.3389/fmicb.2020.592430 (PMC7652725; doi:10.3389/fmicb.2020.592430)
Supplement: Supplementary file 1 [file Data_Sheet_1.ZIP › RNMFMDA/data/microbe identifier.xlsx]

## Sheet: Sheet1
1	Acetonema
2	Acidobacteriaceae
3	Acinetobacter
4	Actinobacillus
5	Actinobacteria
6	Actinomyces
7	Aerococcus
8	Aeromonadaceae
9	Aggregatibacter
10	Akkermansia
11	Alcaligenaceae
12	Alistipes
13	Alistipes finegoldii
14	Alistipes putredinis
15	Alteromonadaceae
16	Anaerofilum
17	Anaerostipes
18	Anaerotruncus
19	Anaerovorax
20	Atopobium
21	Atopobium vaginae
22	Bacillaceae
23	Bacilli
24	Bacillus
25	Bacterium 08.96.4
26	Bacterium ASF500
27	Bacterium B4C2-5
28	Bacterium Ba2
29	Bacterium C15
30	Bacterium G100VIII
31	Bacterium ic1214
32	Bacterium ic1258
33	Bacterium ic1292
34	Bacterium ic1296
35	Bacterium ic1311
36	Bacterium ic1379
37	Bacterium ic1391
38	Bacterium MB7-1
39	Bacterium mpn-isolate group 19
40	Bacterium mpn-isolate group 22
41	Bacterium mpn-isolate group 24
42	Bacterium mpn-isolate group 27
43	Bacterium mpn-isolate group 5
44	Bacterium 'New Zealand B'
45	Bacterium str. 31285
46	Bacterium YE62
47	Bacterium YE64
48	Bacteroidaceae
49	Bacteroidaceae bacterium Smarlab 3301643
50	Bacteroidales
51	Bacteroides
52	Bacteroides eggerthii
53	Bacteroides finegoldii
54	Bacteroides fragilis
55	Bacteroides ovatus
56	Bacteroides sp. CJ78
57	Bacteroides sp. D20
58	Bacteroides thetaiotaomicron
59	Bacteroides uniformis
60	Bacteroides vulgatus
61	Bacteroidetes
62	Betaproteobacteria
63	Bifidobacterium
64	Bifidobacterium catenulatum
65	Bilophila
66	Bilophila wadsworthia
67	Bovine rumen bacterium JPR13
68	Brenneria
69	Burkholderia
70	Burkholderiales bacterium Smarlab 3302047
71	Butyrate-producing bacterium ART55/1
72	Butyrate-producing bacterium L1-810
73	Butyrate-producing bacterium L1-952
74	Butyrate-producing bacterium L2-50
75	Butyrate-producing bacterium M104/1
76	Butyrate-producing bacterium M21/2
77	Butyrate-producing bacterium M50/1
78	Butyrate-producing bacterium P607
79	Butyrate-producing bacterium PH05YB02
80	Butyrate-producing bacterium Ph07AY02
81	Butyrate-producing bacterium PH07AY3
82	Butyrate-producing bacterium PH07AY5
83	Butyrate-producing bacterium PH07BY04
84	Butyrate-producing bacterium SL6/1/1
85	Butyrate-producing bacterium SM4/1
86	Butyrate-producing bacterium SR1/1
87	Butyrate-producing bacterium SR1/5
88	Butyrate-producing bacterium SS2/1
89	Butyrate-producing bacterium SSC/2
90	Butyrate-producing bacterium T2-132
91	Candidate division TM7
92	Cellulomonadaceae
93	Citrobacter
94	Clostridia
95	Clostridia bacterium TSW07CA7
96	Clostridiaceae
97	Clostridiaceae bacterium bSSV31
98	Clostridiaceae bacterium LEMV63
99	Clostridiaceae bacterium SH032
100	Clostridiaceae bacterium SK061
101	Clostridiales
102	Clostridiales bacterium 80/3
103	Clostridiales bacterium A2-162
104	Clostridiales bacterium AHT16
105	Clostridiales bacterium L2-14
106	Clostridium
107	Clostridium coccoides
108	Clostridium cocleatum
109	Clostridium difficile
110	Clostridium innocuum
111	Clostridium leptum
112	Clostridium ramosum
113	Clostridium spiroforme
114	Collinsella
115	Collinsella aerofaciens
116	Comamonadaceae
117	Coprobacillus
118	Coprococcus
119	Coriobacteriaceae
120	Corynebacterium
121	Coxiellaceae
122	Cronobacter
123	Dehalobacterium
124	Desulfobacteraceae
125	Desulfotomaculum
126	Desulfovibrio
127	Desulfovibrionaceae
128	Dialister
129	Dietzia maris
130	Dorea
131	Dysgonomonas
132	Edwardsiella
133	Eggerthella
134	Enterobacter
135	Enterobacter aerogenes
136	Enterobacter hormaechei
137	Enterobacteriaceae
138	Enterococcus
139	Enterococcus faecalis
140	Enterococcus faecium
141	Erwinia
142	Erysipelothrix
143	Erysipelotrichaceae
144	Erysipelotrichales
145	Escherichia
146	Escherichia coli
147	Eubacteriaceae
148	Eubacterium
149	Eubacterium eligens
150	Eubacterium hallii
151	Eubacterium rectale
152	Eubacterium tortuosum
153	Faecalibacterium
154	Faecalibacterium prausnitzii
155	Firmicutes
156	Firmicutes bacterium EG14
157	Firmicutes str. C29
158	Fusobacteria
159	Fusobacteriaceae
160	Fusobacterium
161	Fusobacterium nucleatum
162	Gammaproteobacteria
163	Gardnerella
164	Gardnerella vaginalis
165	Gram-negative bacterium cL10-2b-4
166	Haemophilus
167	Haemophilus parainfluenzae
168	Hafnia
169	Helicobacter pylori
170	Holdemania
171	Human intestinal firmicute CB47
172	Human intestinal firmicute CO13
173	Human intestinal firmicute CO19
174	Human intestinal firmicute CO2
175	Human intestinal firmicute CO35
176	Human intestinal firmicute CO4
177	Human intestinal firmicute CS26
178	Klebsiella
179	Klebsiella pneumoniae
180	Lachnobacterium
181	Lachnospira
182	Lachnospiraceae
183	Lachnospiraceae bacterium A2
184	Lactobacillus
185	Lactobacillus crispatus
186	Lactobacillus iners
187	Lactobacillus salivarius
188	Lactococcus
189	Leptotrichia
190	Leptotrichia amnionii
191	Lysobacter
192	Mannheimia
193	Mastodon intestinal bacterium AN-22-6
194	Megasphaera
195	Methanobrevibacter smithii
196	Mobiluncus
197	Mogibacterium
198	Nitrospiraceae
199	Odoribacter
200	Odoribacter splanchnicus
201	Oligella
202	Olsenella
203	Oscillibacter
204	Oscillospira
205	Oscillospiraceae bacterium NML 061048
206	Oxalobacter formigenes
207	Oxalobacteraceae
208	Paenibacillaceae
209	Pantoea
210	Papillibacter
211	Parabacteroides
212	Parabacteroides distasonis
213	Parabacteroides merdae
214	Pasteurella
215	Pasteurellaceae
216	Pectobacterium
217	Peptostreptococcaceae
218	Peptostreptococcus
219	Phascolarctobacterium
220	Polyangiaceae
221	Porphyromonadaceae
222	Porphyromonas
223	Porphyromonas gingivalis
224	Porphyromonas uenonis
225	Prevotella
226	Prevotella copri
227	Prevotellaceae
228	Promicromonosporaceae
229	Propionibacterium
230	Propionibacterium acnes
231	Proteobacteria
232	Pseudomonas
233	Pusillimonas
234	Rickettsiales
235	Rikenellaceae
236	Roseburia
237	Roseburia hominis
238	Roseburia intestinalis
239	Rumen bacterium 8/94-32
240	Rumen bacterium R-7
241	Rumen bacterium R-9
242	Ruminococcaceae
243	Ruminococcus
244	Ruminococcus gnavus
245	Ruminococcus productus
246	Salmonella
247	Segmented filamentous bacterium
248	Selenomonas
249	Serratia
250	Shigella
251	Shigella dysenteriae
252	Shuttleworthia
253	Solobacterium
254	Sphingomonadaceae
255	Staphylococcus
256	Staphylococcus aureus
257	Staphylococcus epidermidis
258	Stenotrophomonas maltophilia
259	Streptobacillus
260	Streptococcaceae
261	Streptococcus
262	Streptococcus anginosus
263	Streptococcus mitis
264	Streptococcus parasanguinis
265	Streptococcus salivarius
266	Streptococcus vestibularis
267	Subdoligranulum
268	Sutterella
269	Swine fecal bacterium FPC67
270	Swine fecal bacterium FPC70
271	Swine fecal bacterium RF3E-Xyl1
272	Swine fecal bacterium SD-Pec1
273	Swine manure pit bacterium PPC108
274	Syntrophobacteraceae
275	Tannerella
276	Tenericutes
277	Terrahaemophilus
278	Thiotrichaceae
279	Treponema
280	Tropheryma whipplei
281	Unidentified bacterium ZF3
282	Veillonella
283	Veillonella atypica
284	Veillonella dispar
285	Veillonella parvula
286	Veillonellaceae
287	Verrucomicrobia
288	Verrucomicrobia bacterium MS-F-88
289	Verrucomicrobiaceae
290	Vibrio
291	Xanthomonas
292	Yersinia
